# Supplementary material for: Adipose mTORC2 is essential for sensory innervation in white adipose tissue and whole-body energy homeostasis
Source: Mol Metab. 2022 Aug 23;65:101580. doi: 10.1016/j.molmet.2022.101580 (PMC9472075; doi:10.1016/j.molmet.2022.101580)
Supplement: Supplementary Table S1 — (A) Proteome data set from inguinal WAT (iWAT) of iAdRiKO and control mice three days after tamoxifen treatment. (B) Phosphoproteomics data set from iWAT of iAdRiKO and control mice three days after tamoxifen treatment. Significant hits are highlighted in yellow (p < 0.01). [file mmc1.zip]

Archive with 1 entries (1 files):
- molmet_101580_Suppl. Table 1_ Proteome data_mmc1.xlsm
