# Supplementary material for: Adipose mTORC2 is essential for sensory innervation in white adipose tissue and whole-body energy homeostasis
Source: Mol Metab. 2022 Aug 23;65:101580. doi: 10.1016/j.molmet.2022.101580 (PMC9472075; doi:10.1016/j.molmet.2022.101580)
Supplement: Supplementary Table S1 — (A) Proteome data set from inguinal WAT (iWAT) of iAdRiKO and control mice three days after tamoxifen treatment. (B) Phosphoproteomics data set from iWAT of iAdRiKO and control mice three days after tamoxifen treatment. Significant hits are highlighted in yellow (p < 0.01). [file mmc1.zip › molmet_101580_Suppl. Table 1_ Proteome data_mmc1.xlsm]

## Sheet: Suppl. Table 1A_ Proteome data 
Supplementary Table 1A
Proteome data set of in iWAT of iAdRiKO and control mice three days after tamoxifen treatment
Protein name	UniProt accesion number	Gene name	Protein description	Nr. of Peptides	control1	control2	control3	control4	control5	iAdRiKO1	iAdRiKO2	iAdRiKO3	iAdRiKO4	iAdRiKO5	median control	median iAdRiKO	log2ratio_iAdRiKO	pValue_iAdRiKO	qValue_iAdRiKO
sp|Q9WTN0|GGPPS_MOUSE	Q9WTN0	Ggps1	Geranylgeranyl pyrophosphate synthase OS=Mus musculus OX=10090 GN=Ggps1 PE=1 SV=1	1	551361	580740	547370	574914	544281	491343	522194	469642	478405	444573	551361	478405	-0.406314	0.00225245	0.99975
sp|P11609|CD1D1_MOUSE	P11609	Cd1d1	Antigen-presenting glycoprotein CD1d1 OS=Mus musculus OX=10090 GN=Cd1d1 PE=1 SV=3	3	1.08069e+06	1.09276e+06	1.0981e+06	1.16381e+06	959194	1.30573e+06	1.28658e+06	1.18854e+06	1.25258e+06	1.34821e+06	1.09276e+06	1.28658e+06	0.424833	0.00266163	0.99975
sp|P83917|CBX1_MOUSE	P83917	Cbx1	Chromobox protein homolog 1 OS=Mus musculus OX=10090 GN=Cbx1 PE=1 SV=1	2	2.32898e+06	2.15541e+06	2.20758e+06	2.25023e+06	2.291e+06	1.81937e+06	2.17499e+06	1.85252e+06	1.89156e+06	1.87523e+06	2.25023e+06	1.87523e+06	-0.476518	0.00304239	0.99975
sp|P62806|H4_MOUSE	P62806	Hist1h4a	Histone H4 OS=Mus musculus OX=10090 GN=Hist1h4a PE=1 SV=2	11	5.04483e+07	4.46223e+07	4.90919e+07	3.6699e+07	4.59111e+07	5.53108e+07	5.33895e+07	5.83716e+07	5.63743e+07	5.51748e+07	4.59111e+07	5.53108e+07	0.457627	0.0038977	0.99975
sp|Q99JI6|RAP1B_MOUSE	Q99JI6	Rap1b	Ras-related protein Rap-1b OS=Mus musculus OX=10090 GN=Rap1b PE=1 SV=2	3	2.21618e+06	2.72558e+06	2.28049e+06	2.6378e+06	2.23178e+06	1.93006e+06	1.98778e+06	1.91439e+06	1.87489e+06	2.20663e+06	2.28049e+06	1.93006e+06	-0.438172	0.00406161	0.99975
sp|P51881|ADT2_MOUSE	P51881	Slc25a5	ADP/ATP translocase 2 OS=Mus musculus OX=10090 GN=Slc25a5 PE=1 SV=3	12	1.04197e+08	1.01636e+08	1.07707e+08	1.17939e+08	9.07785e+07	1.27965e+08	1.12845e+08	1.27737e+08	1.25447e+08	1.35452e+08	1.04197e+08	1.27737e+08	0.497949	0.00482073	0.99975
sp|P04441|HG2A_MOUSE	P04441	Cd74	H-2 class II histocompatibility antigen gamma chain OS=Mus musculus OX=10090 GN=Cd74 PE=1 SV=3	5	3.15185e+06	2.9395e+06	3.31774e+06	2.91651e+06	2.87988e+06	2.341e+06	2.54114e+06	2.55216e+06	2.48399e+06	2.92199e+06	2.9395e+06	2.54114e+06	-0.395783	0.00507727	0.99975
sp|Q923B6|STEA4_MOUSE	Q923B6	Steap4	Metalloreductase STEAP4 OS=Mus musculus OX=10090 GN=Steap4 PE=1 SV=1	11	1.20007e+07	1.43996e+07	1.45317e+07	1.66831e+07	1.33148e+07	1.68953e+07	1.63885e+07	1.83077e+07	1.70209e+07	1.70316e+07	1.43996e+07	1.70209e+07	0.391559	0.00633263	0.99975
sp|P62849|RS24_MOUSE	P62849	Rps24	40S ribosomal protein S24 OS=Mus musculus OX=10090 GN=Rps24 PE=1 SV=1	2	2.48004e+06	3.71746e+06	2.38881e+06	2.85411e+06	2.35327e+06	3.44449e+06	3.85627e+06	3.66596e+06	3.40693e+06	3.48971e+06	2.48004e+06	3.48971e+06	1.00628	0.00705164	0.99975
sp|O70571|PDK4_MOUSE	O70571	Pdk4	[Pyruvate dehydrogenase (acetyl-transferring)] kinase isozyme 4, mitochondrial OS=Mus musculus OX=10090 GN=Pdk4 PE=1 SV=1	10	1.05939e+07	9.0351e+06	8.7181e+06	1.03224e+07	8.49556e+06	1.14929e+07	1.1029e+07	1.05895e+07	1.17105e+07	1.06918e+07	9.0351e+06	1.1029e+07	0.528386	0.00802092	0.99975
sp|Q9DBX2|PHLP_MOUSE	Q9DBX2	Pdcl	Phosducin-like protein OS=Mus musculus OX=10090 GN=Pdcl PE=1 SV=1	1	394159	396765	346823	392366	445185	335048	364585	324097	316169	344278	394159	335048	-0.471355	0.00888564	0.99975
sp|Q8BHG2|CZIB_MOUSE	Q8BHG2	Czib	CXXC motif containing zinc binding protein OS=Mus musculus OX=10090 GN=Czib PE=1 SV=1	8	1.44573e+07	1.38759e+07	1.239e+07	1.20005e+07	1.57146e+07	1.2259e+07	1.17927e+07	1.05957e+07	11605640	1.00458e+07	1.38759e+07	11605640	-0.485641	0.00905956	0.99975
sp|Q6RHR9|MAGI1_MOUSE	Q6RHR9	Magi1	Membrane-associated guanylate kinase, WW and PDZ domain-containing protein 1 OS=Mus musculus OX=10090 GN=Magi1 PE=1 SV=1	2	416938	400766	442432	460187	419719	392193	365940	396735	378357	362524	419719	378357	-0.30665	0.00972344	0.99975
sp|P49615|CDK5_MOUSE	P49615	Cdk5	Cyclin-dependent-like kinase 5 OS=Mus musculus OX=10090 GN=Cdk5 PE=1 SV=1	8	5.2737e+06	5.01504e+06	4.74335e+06	4.30106e+06	5.16354e+06	4.50387e+06	4.3211e+06	4.15543e+06	4.26139e+06	4.0347e+06	5.01504e+06	4.26139e+06	-0.430763	0.0111311	0.99975
sp|B1AVD1|XPP2_MOUSE	B1AVD1	Xpnpep2	Xaa-Pro aminopeptidase 2 OS=Mus musculus OX=10090 GN=Xpnpep2 PE=1 SV=1	1	58433.8	41026	146782	84819.8	25515.3	27860	34293.3	26908.8	22054.7	21195.8	58433.8	26908.8	-2.92423	0.0116759	0.99975
sp|Q8VEE1|LMCD1_MOUSE	Q8VEE1	Lmcd1	LIM and cysteine-rich domains protein 1 OS=Mus musculus OX=10090 GN=Lmcd1 PE=1 SV=1	8	6.09048e+06	6.30649e+06	6.4195e+06	6.11678e+06	6.55482e+06	5.87678e+06	5.74118e+06	5.87497e+06	5.51793e+06	5.21363e+06	6.30649e+06	5.74118e+06	-0.243632	0.011997	0.99975
sp|Q8R238|SDSL_MOUSE	Q8R238	Sdsl	Serine dehydratase-like OS=Mus musculus OX=10090 GN=Sdsl PE=1 SV=1	2	1.99095e+06	1.74899e+06	1.84535e+06	1.73322e+06	1.94711e+06	1.72168e+06	1.69145e+06	1.64286e+06	1.58311e+06	1.53805e+06	1.84535e+06	1.64286e+06	-0.311772	0.012092	0.99975
sp|Q07813|BAX_MOUSE	Q07813	Bax	Apoptosis regulator BAX OS=Mus musculus OX=10090 GN=Bax PE=1 SV=1	5	2.53012e+06	2.65744e+06	2.68647e+06	2.40879e+06	2.76825e+06	2.38727e+06	2.31938e+06	2.28496e+06	2.20411e+06	2.43426e+06	2.65744e+06	2.31938e+06	-0.356385	0.0125939	0.99975
sp|Q9DCJ7|AKIP_MOUSE	Q9DCJ7	Aurkaip1	Aurora kinase A-interacting protein OS=Mus musculus OX=10090 GN=Aurkaip1 PE=2 SV=2	1	130716	185168	134144	156452	144498	211274	174564	204123	172318	169312	144498	174564	0.516608	0.0129746	0.99975
sp|P59280|KLHL8_MOUSE	P59280	Klhl8	Kelch-like protein 8 OS=Mus musculus OX=10090 GN=Klhl8 PE=2 SV=2	1	8542.27	6508.45	8669.61	6508.45	6508.45	11268.4	7761.65	9160.69	9005.63	9979.93	6508.45	9160.69	0.858608	0.0131438	0.99975
sp|P30280|CCND2_MOUSE	P30280	Ccnd2	G1/S-specific cyclin-D2 OS=Mus musculus OX=10090 GN=Ccnd2 PE=1 SV=1	1	221182	211929	244537	238977	203803	207957	192650	181613	201108	194497	221182	194497	-0.369481	0.0135981	0.99975
sp|Q8BSS9|LIPA2_MOUSE	Q8BSS9	Ppfia2	Liprin-alpha-2 OS=Mus musculus OX=10090 GN=Ppfia2 PE=1 SV=2	3	619023	630153	665832	639700	641189	603803	594623	556323	578120	576392	639700	578120	-0.272363	0.0146556	0.99975
sp|P62855|RS26_MOUSE	P62855	Rps26	40S ribosomal protein S26 OS=Mus musculus OX=10090 GN=Rps26 PE=1 SV=3	4	6.98913e+06	1.20452e+07	6.94524e+06	8.32238e+06	7.11365e+06	1.19663e+07	1.15954e+07	1.15599e+07	1.04035e+07	9.23535e+06	7.11365e+06	1.15599e+07	1.31151	0.015832	0.99975
sp|P61514|RL37A_MOUSE	P61514	Rpl37a	60S ribosomal protein L37a OS=Mus musculus OX=10090 GN=Rpl37a PE=1 SV=2	2	1.44798e+06	3.10509e+06	1.50763e+06	1.72922e+06	1.31673e+06	2.70761e+06	2.60732e+06	2.64292e+06	2.26518e+06	2.66137e+06	1.50763e+06	2.64292e+06	1.59275	0.0159514	0.99975
sp|Q9QXE0|HACL1_MOUSE	Q9QXE0	Hacl1	2-hydroxyacyl-CoA lyase 1 OS=Mus musculus OX=10090 GN=Hacl1 PE=1 SV=2	12	1.12204e+07	1.11766e+07	1.1114e+07	1.13393e+07	1.16287e+07	1.06968e+07	9.80125e+06	1.09699e+07	9.81107e+06	9.73966e+06	1.12204e+07	9.81107e+06	-0.379381	0.0167517	0.99975
sp|Q64337|SQSTM_MOUSE	Q64337	Sqstm1	Sequestosome-1 OS=Mus musculus OX=10090 GN=Sqstm1 PE=1 SV=1	6	2.27356e+06	2.22095e+06	2.25154e+06	2.00797e+06	2.13239e+06	2.05132e+06	1.94979e+06	1.93336e+06	1.7955e+06	2.00757e+06	2.22095e+06	1.94979e+06	-0.341533	0.0172266	0.99975
sp|Q9JJW0|PXMP4_MOUSE	Q9JJW0	Pxmp4	Peroxisomal membrane protein 4 OS=Mus musculus OX=10090 GN=Pxmp4 PE=1 SV=3	1	643674	607342	632669	686051	524847	687461	642697	776202	746329	781653	632669	746329	0.393081	0.0183019	0.99975
sp|Q3V3Q7|PACS2_MOUSE	Q3V3Q7	Pacs2	Phosphofurin acidic cluster sorting protein 2 OS=Mus musculus OX=10090 GN=Pacs2 PE=1 SV=2	2	406992	393640	452268	381261	422215	350628	386095	362440	357802	376467	406992	362440	-0.349139	0.0186014	0.99975
sp|Q9D883|U2AF1_MOUSE	Q9D883	U2af1	Splicing factor U2AF 35 kDa subunit OS=Mus musculus OX=10090 GN=U2af1 PE=1 SV=4	5	2.44284e+06	2.69405e+06	2.45271e+06	2.36966e+06	2.27851e+06	2.83397e+06	2.96636e+06	3.00904e+06	2.39834e+06	2.92664e+06	2.44284e+06	2.92664e+06	0.461682	0.0192541	0.99975
sp|P14438|HA2U_MOUSE,sp|P14434|HA2B_MOUSE	P14438	H2-Aa	H-2 class II histocompatibility antigen, A-B alpha chain OS=Mus musculus OX=10090 GN=H2-Aa PE=1 SV=2	2	2.01271e+06	2.06232e+06	2.14606e+06	1.95672e+06	1.87541e+06	1.55674e+06	1.73448e+06	1.71921e+06	1.60547e+06	2.06819e+06	2.01271e+06	1.71921e+06	-0.459372	0.0199455	0.99975
sp|Q3V009|TMED1_MOUSE	Q3V009	Tmed1	Transmembrane emp24 domain-containing protein 1 OS=Mus musculus OX=10090 GN=Tmed1 PE=1 SV=1	2	265913	259823	277280	266102	290021	286514	293729	299638	312537	301988	266102	299638	0.265002	0.0206375	0.99975
sp|Q9CQW9|IFM3_MOUSE	Q9CQW9	Ifitm3	Interferon-induced transmembrane protein 3 OS=Mus musculus OX=10090 GN=Ifitm3 PE=1 SV=1	2	2.16833e+06	1.88913e+06	2.15337e+06	1.95724e+06	2.0883e+06	1.68843e+06	1.83992e+06	1.85606e+06	1.79415e+06	1.9659e+06	2.0883e+06	1.83992e+06	-0.353393	0.0213782	0.99975
sp|Q8VCS3|XYLK_MOUSE	Q8VCS3	Fam20b	Glycosaminoglycan xylosylkinase OS=Mus musculus OX=10090 GN=Fam20b PE=1 SV=1	3	1.62023e+06	1.75757e+06	1.65181e+06	1.88135e+06	1.65411e+06	1.95021e+06	1.85431e+06	2.02982e+06	1.7747e+06	1.98867e+06	1.65411e+06	1.95021e+06	0.392722	0.0217841	0.99975
sp|Q9D708|S10AG_MOUSE	Q9D708	S100a16	Protein S100-A16 OS=Mus musculus OX=10090 GN=S100a16 PE=1 SV=1	4	2.10497e+06	2.18976e+06	2.29258e+06	2.37207e+06	2.31621e+06	2.59905e+06	2.26086e+06	2.82972e+06	2.64872e+06	2.47059e+06	2.29258e+06	2.59905e+06	0.30419	0.0219115	0.99975
sp|Q99MD6|TRXR3_MOUSE	Q99MD6	Txnrd3	Thioredoxin reductase 3 OS=Mus musculus OX=10090 GN=Txnrd3 PE=1 SV=3	4	1.9472e+06	1.91047e+06	1.86031e+06	1.70409e+06	2.05684e+06	1.73328e+06	1.81093e+06	1.58714e+06	1.64153e+06	1.66825e+06	1.91047e+06	1.66825e+06	-0.363692	0.0235598	0.99975
sp|P62761|VISL1_MOUSE	P62761	Vsnl1	Visinin-like protein 1 OS=Mus musculus OX=10090 GN=Vsnl1 PE=1 SV=2	1	132058	123315	167935	211526	144986	124559	112644	115750	139461	95372.6	144986	115750	-0.648528	0.0244642	0.99975
sp|P15307|REL_MOUSE	P15307	Rel	Proto-oncogene c-Rel OS=Mus musculus OX=10090 GN=Rel PE=1 SV=2	1	82932.6	85972.3	84527.5	95163.7	85574	129417	87472.6	129361	95367.7	98085.3	85574	98085.3	0.358606	0.0256787	0.99975
sp|Q6PAL8|DEN5A_MOUSE	Q6PAL8	Dennd5a	DENN domain-containing protein 5A OS=Mus musculus OX=10090 GN=Dennd5a PE=1 SV=1	1	132768	131419	134918	141555	130635	136809	149369	156566	142521	167213	132768	149369	0.32609	0.0258963	0.99975
sp|Q3UDK1|TRAD1_MOUSE	Q3UDK1	Trafd1	TRAF-type zinc finger domain-containing protein 1 OS=Mus musculus OX=10090 GN=Trafd1 PE=1 SV=1	3	333510	493157	409216	505195	395208	500791	486499	566416	503727	841277	409216	503727	0.581853	0.0267715	0.99975
sp|Q8R2L5|RT18C_MOUSE	Q8R2L5	Mrps18c	28S ribosomal protein S18c, mitochondrial OS=Mus musculus OX=10090 GN=Mrps18c PE=1 SV=1	1	236742	270328	198095	222293	189972	286820	264809	265643	263186	238097	222293	264809	0.406347	0.0268278	0.99975
sp|Q7TN79|AKA7G_MOUSE	Q7TN79	Akap7	A-kinase anchor protein 7 isoform gamma OS=Mus musculus OX=10090 GN=Akap7 PE=1 SV=2	2	459697	382181	443016	384652	468842	391876	389502	357171	373518	363611	443016	373518	-0.439268	0.0273199	0.99975
sp|Q3TDN2|FAF2_MOUSE	Q3TDN2	Faf2	FAS-associated factor 2 OS=Mus musculus OX=10090 GN=Faf2 PE=1 SV=2	8	4.24484e+06	5.24273e+06	3.89311e+06	4.22355e+06	4.55566e+06	3.78838e+06	3.86093e+06	3.88916e+06	4.00377e+06	3.74036e+06	4.24484e+06	3.86093e+06	-0.307808	0.0276592	0.99975
sp|P61358|RL27_MOUSE	P61358	Rpl27	60S ribosomal protein L27 OS=Mus musculus OX=10090 GN=Rpl27 PE=1 SV=2	4	8.30023e+06	1.36444e+07	8.77726e+06	7.99798e+06	8.99874e+06	1.51724e+07	1.10898e+07	1.40248e+07	1.16591e+07	1.03745e+07	8.77726e+06	1.16591e+07	0.754384	0.027681	0.99975
sp|P14131|RS16_MOUSE	P14131	Rps16	40S ribosomal protein S16 OS=Mus musculus OX=10090 GN=Rps16 PE=1 SV=4	9	2.44999e+07	3.11071e+07	26587325	3.18437e+07	2.5436e+07	3.07272e+07	2.98589e+07	3.63784e+07	3.1881e+07	3.41331e+07	26587325	3.1881e+07	0.457089	0.0281685	0.99975
sp|O35972|RM23_MOUSE	O35972	Mrpl23	39S ribosomal protein L23, mitochondrial OS=Mus musculus OX=10090 GN=Mrpl23 PE=1 SV=1	2	651324	824999	668202	799269	668190	838780	808392	835528	848661	784639	668202	835528	0.557002	0.0285074	0.99975
sp|Q8R527|RHOQ_MOUSE	Q8R527	Rhoq	Rho-related GTP-binding protein RhoQ OS=Mus musculus OX=10090 GN=Rhoq PE=1 SV=2	1	64205.1	64982	67561.6	78446.3	83509	76825.9	94057.7	75793.5	84322.9	94388.6	67561.6	84322.9	0.597471	0.0286753	0.99975
sp|Q9Z1M8|RED_MOUSE	Q9Z1M8	Ik	Protein Red OS=Mus musculus OX=10090 GN=Ik PE=1 SV=2	5	832278	913745	872476	781278	781616	1.11385e+06	839068	1.03224e+06	892133	987895	832278	987895	0.44058	0.0287533	0.99975
sp|Q80U78|PUM1_MOUSE	Q80U78	Pum1	Pumilio homolog 1 OS=Mus musculus OX=10090 GN=Pum1 PE=1 SV=2	1	233511	194241	216238	219082	254803	198195	173089	210937	203763	175333	219082	198195	-0.280734	0.0288481	0.99975
sp|Q9D1R9|RL34_MOUSE	Q9D1R9	Rpl34	60S ribosomal protein L34 OS=Mus musculus OX=10090 GN=Rpl34 PE=1 SV=2	4	9.07996e+06	1.78289e+07	8.64961e+06	1.01449e+07	1.02708e+07	1.8234e+07	1.45542e+07	1.74883e+07	1.26557e+07	1.31977e+07	1.01449e+07	1.45542e+07	0.974601	0.0293214	0.99975
sp|P97792|CXAR_MOUSE	P97792	Cxadr	Coxsackievirus and adenovirus receptor homolog OS=Mus musculus OX=10090 GN=Cxadr PE=1 SV=1	2	705454	682462	517233	605597	601016	556186	554640	547436	513206	502143	605597	547436	-0.289183	0.0294449	0.99975
sp|P48722|HS74L_MOUSE	P48722	Hspa4l	Heat shock 70 kDa protein 4L OS=Mus musculus OX=10090 GN=Hspa4l PE=1 SV=2	22	1.58591e+07	1.53006e+07	1.48321e+07	1.42116e+07	1.53111e+07	1.47853e+07	1.37248e+07	1.39e+07	1.31163e+07	1.33414e+07	1.53006e+07	1.37248e+07	-0.283661	0.0301141	0.99975
sp|Q5SYD0|MYO1D_MOUSE	Q5SYD0	Myo1d	Unconventional myosin-Id OS=Mus musculus OX=10090 GN=Myo1d PE=1 SV=1	4	493598	445647	589979	546787	526723	594099	540497	609856	609578	615882	526723	609578	0.329995	0.0301651	0.99975
sp|Q8CI11|GNL3_MOUSE	Q8CI11	Gnl3	Guanine nucleotide-binding protein-like 3 OS=Mus musculus OX=10090 GN=Gnl3 PE=1 SV=2	2	302331	377346	296807	310922	343883	411680	352391	388358	374507	344543	310922	374507	0.434481	0.0304494	0.99975
sp|Q64669|NQO1_MOUSE	Q64669	Nqo1	NAD(P)H dehydrogenase [quinone] 1 OS=Mus musculus OX=10090 GN=Nqo1 PE=1 SV=3	7	3.89651e+06	4.31806e+06	3.97711e+06	3.87384e+06	3.9921e+06	3.62531e+06	3.87772e+06	3.51146e+06	3.31844e+06	3.80486e+06	3.97711e+06	3.62531e+06	-0.256763	0.0309767	0.99975
sp|Q66GT5|PTPM1_MOUSE	Q66GT5	Ptpmt1	Phosphatidylglycerophosphatase and protein-tyrosine phosphatase 1 OS=Mus musculus OX=10090 GN=Ptpmt1 PE=1 SV=1	3	2.26047e+06	2.33998e+06	2.29374e+06	2.65707e+06	2.17165e+06	2.62631e+06	2.59963e+06	2.53773e+06	2.66166e+06	2.53793e+06	2.29374e+06	2.59963e+06	0.335073	0.0318785	0.99975
sp|P62717|RL18A_MOUSE	P62717	Rpl18a	60S ribosomal protein L18a OS=Mus musculus OX=10090 GN=Rpl18a PE=1 SV=1	9	1.05328e+07	3.22752e+07	1.05332e+07	1.62708e+07	1.32393e+07	3.36164e+07	2.39151e+07	2.98688e+07	1.98101e+07	2.01494e+07	1.32393e+07	2.39151e+07	1.82926	0.0319278	0.99975
sp|P58196|PLS4_MOUSE	P58196	Plscr4	Phospholipid scramblase 4 OS=Mus musculus OX=10090 GN=Plscr4 PE=2 SV=2	1	88208.8	96769.4	87045.5	84391.9	91426.6	86288.6	91970.5	68807.9	67048.9	68075.1	88208.8	68807.9	-0.736526	0.0327576	0.99975
sp|P62911|RL32_MOUSE	P62911	Rpl32	60S ribosomal protein L32 OS=Mus musculus OX=10090 GN=Rpl32 PE=1 SV=2	3	3.37773e+06	8.4377e+06	3.6612e+06	5.28352e+06	3.72737e+06	7.29058e+06	6.39052e+06	7.30078e+06	6.24119e+06	6.33745e+06	3.72737e+06	6.39052e+06	1.72725	0.0332649	0.99975
sp|Q3UMR5|MCU_MOUSE	Q3UMR5	Mcu	Calcium uniporter protein, mitochondrial OS=Mus musculus OX=10090 GN=Mcu PE=1 SV=2	5	1.61635e+06	1.98986e+06	1.86621e+06	1.97066e+06	1.67236e+06	2.04261e+06	1.97724e+06	1.92777e+06	2.21214e+06	2.14491e+06	1.86621e+06	2.04261e+06	0.216513	0.0339834	0.99975
sp|P07091|S10A4_MOUSE	P07091	S100a4	Protein S100-A4 OS=Mus musculus OX=10090 GN=S100a4 PE=1 SV=1	5	2.1839e+07	1.90912e+07	2.57889e+07	1.43298e+07	2.07438e+07	1.50898e+07	1.5075e+07	1.69174e+07	1.58256e+07	1.71846e+07	2.07438e+07	1.58256e+07	-0.732687	0.0340909	0.99975
sp|P12970|RL7A_MOUSE	P12970	Rpl7a	60S ribosomal protein L7a OS=Mus musculus OX=10090 GN=Rpl7a PE=1 SV=2	17	1.88507e+07	3.72283e+07	1.84044e+07	1.94957e+07	2.17597e+07	3.81191e+07	2.93618e+07	3.6044e+07	2.92987e+07	2.4454e+07	1.94957e+07	2.93618e+07	1.09524	0.0341005	0.99975
sp|Q64442|DHSO_MOUSE	Q64442	Sord	Sorbitol dehydrogenase OS=Mus musculus OX=10090 GN=Sord PE=1 SV=3	8	1.54375e+07	1.50771e+07	1.48706e+07	1.29526e+07	1.47373e+07	1.36562e+07	1.45277e+07	1.22309e+07	1.20285e+07	1.23281e+07	1.48706e+07	1.23281e+07	-0.501273	0.0348354	0.99975
sp|P15331|PERI_MOUSE	P15331	Prph	Peripherin OS=Mus musculus OX=10090 GN=Prph PE=1 SV=2	19	1.65241e+07	1.15709e+07	1.72455e+07	1.26678e+07	1.46787e+07	1.29241e+07	1.11785e+07	1.31769e+07	1.13341e+07	1.08431e+07	1.46787e+07	1.13341e+07	-0.707479	0.0352986	0.99975
sp|Q9CX86|ROA0_MOUSE	Q9CX86	Hnrnpa0	Heterogeneous nuclear ribonucleoprotein A0 OS=Mus musculus OX=10090 GN=Hnrnpa0 PE=1 SV=1	6	5.67304e+06	7.00875e+06	6.11789e+06	6.99993e+06	6.39422e+06	7.69907e+06	6.30333e+06	7.80181e+06	7.19801e+06	8.08258e+06	6.39422e+06	7.69907e+06	0.434715	0.0368186	0.99975
sp|O55103|PRAX_MOUSE	O55103	Prx	Periaxin OS=Mus musculus OX=10090 GN=Prx PE=1 SV=1	31	2.06783e+07	1.64338e+07	2.40917e+07	1.68857e+07	2.10334e+07	1.8436e+07	1.45442e+07	1.82347e+07	1.5351e+07	1.43589e+07	2.06783e+07	1.5351e+07	-0.793402	0.0372868	0.99975
sp|Q9CZM2|RL15_MOUSE	Q9CZM2	Rpl15	60S ribosomal protein L15 OS=Mus musculus OX=10090 GN=Rpl15 PE=1 SV=4	5	5.30783e+06	1.50447e+07	6.00062e+06	8.15964e+06	6.31906e+06	1.50937e+07	9.7647e+06	1.64471e+07	1.16376e+07	8.84095e+06	6.31906e+06	1.16376e+07	1.90004	0.0373877	0.99975
sp|Q8R2W9|PANK3_MOUSE	Q8R2W9	Pank3	Pantothenate kinase 3 OS=Mus musculus OX=10090 GN=Pank3 PE=2 SV=1	5	2.27853e+06	3.81147e+06	2.38346e+06	2.62547e+06	2.51663e+06	2.06672e+06	2.23169e+06	2.11302e+06	2.05312e+06	2.39481e+06	2.51663e+06	2.11302e+06	-0.509041	0.0374581	0.99975
sp|Q9ER88|RT29_MOUSE	Q9ER88	Dap3	28S ribosomal protein S29, mitochondrial OS=Mus musculus OX=10090 GN=Dap3 PE=1 SV=1	7	2.82267e+06	3.21545e+06	2.68188e+06	3.09578e+06	2.60006e+06	3.19239e+06	3.15558e+06	3.10494e+06	3.182e+06	3.57199e+06	2.82267e+06	3.182e+06	0.306561	0.0375873	0.99975
sp|Q6ZWV7|RL35_MOUSE	Q6ZWV7	Rpl35	60S ribosomal protein L35 OS=Mus musculus OX=10090 GN=Rpl35 PE=1 SV=1	2	2.2323e+06	4.84361e+06	2.32458e+06	2.75184e+06	2.35703e+06	4.86021e+06	3.24368e+06	4.68663e+06	3.8233e+06	3.33136e+06	2.35703e+06	3.8233e+06	1.40704	0.037764	0.99975
sp|P14869|RLA0_MOUSE	P14869	Rplp0	60S acidic ribosomal protein P0 OS=Mus musculus OX=10090 GN=Rplp0 PE=1 SV=3	12	2.97196e+07	3.17494e+07	3.11621e+07	2.86995e+07	2.9961e+07	3.65017e+07	3.2166e+07	3.86812e+07	2.99684e+07	3.37863e+07	2.9961e+07	3.37863e+07	0.288463	0.0384342	0.99975
sp|Q9CX30|YIF1B_MOUSE	Q9CX30	Yif1b	Protein YIF1B OS=Mus musculus OX=10090 GN=Yif1b PE=1 SV=2	1	377042	371391	342186	355195	355609	307783	331479	331545	341438	342740	355609	331545	-0.20633	0.0385045	0.99975
sp|Q8BGY7|F210A_MOUSE	Q8BGY7	Fam210a	Protein FAM210A OS=Mus musculus OX=10090 GN=Fam210a PE=1 SV=1	1	170464	156269	141404	156240	151935	167656	168603	168554	166070	189351	156240	168554	0.166555	0.038668	0.99975
sp|Q91ZJ5|UGPA_MOUSE	Q91ZJ5	Ugp2	UTP--glucose-1-phosphate uridylyltransferase OS=Mus musculus OX=10090 GN=Ugp2 PE=1 SV=3	22	5.44527e+07	5.38774e+07	4.54277e+07	4.71793e+07	4.89671e+07	4.48568e+07	4.68788e+07	4.06474e+07	4.74119e+07	4.27855e+07	4.89671e+07	4.48568e+07	-0.277214	0.0391587	0.99975
sp|Q9D8E6|RL4_MOUSE	Q9D8E6	Rpl4	60S ribosomal protein L4 OS=Mus musculus OX=10090 GN=Rpl4 PE=1 SV=3	19	2.27059e+07	3.91309e+07	2.07223e+07	2.18921e+07	2.44753e+07	3.91193e+07	3.58221e+07	3.65427e+07	3.16045e+07	2.56096e+07	2.27059e+07	3.58221e+07	1.26847	0.0394743	0.99975
sp|Q00PI9|HNRL2_MOUSE	Q00PI9	Hnrnpul2	Heterogeneous nuclear ribonucleoprotein U-like protein 2 OS=Mus musculus OX=10090 GN=Hnrnpul2 PE=1 SV=2	22	1.0714e+07	1.2746e+07	1.11449e+07	1.12851e+07	1.12329e+07	1.33121e+07	1.15765e+07	1.38432e+07	1.24393e+07	1.25116e+07	1.12329e+07	1.25116e+07	0.257693	0.0396748	0.99975
sp|E9PY46|IF140_MOUSE	E9PY46	Ift140	Intraflagellar transport protein 140 homolog OS=Mus musculus OX=10090 GN=Ift140 PE=1 SV=1	3	890429	897274	939897	891521	944446	989498	937864	1.01915e+06	972695	1.01035e+06	897274	989498	0.225119	0.0397033	0.99975
sp|Q64010|CRK_MOUSE	Q64010	Crk	Adapter molecule crk OS=Mus musculus OX=10090 GN=Crk PE=1 SV=1	11	9.99202e+06	9.11775e+06	1.02132e+07	9.75651e+06	9.90985e+06	9.33843e+06	8.99841e+06	9.48531e+06	8.60557e+06	8.27494e+06	9.90985e+06	8.99841e+06	-0.271967	0.0400327	0.99975
sp|Q61469|PLPP1_MOUSE	Q61469	Plpp1	Phospholipid phosphatase 1 OS=Mus musculus OX=10090 GN=Plpp1 PE=1 SV=1	2	1.34212e+06	1.16404e+06	1.59693e+06	1.78038e+06	1.19197e+06	1.24576e+06	1.08793e+06	1.32219e+06	979234	1.03893e+06	1.34212e+06	1.08793e+06	-0.597449	0.0403773	0.99975
sp|P97412|LYST_MOUSE	P97412	Lyst	Lysosomal-trafficking regulator OS=Mus musculus OX=10090 GN=Lyst PE=1 SV=1	1	114027	118343	116201	139496	125544	128005	136149	128212	156789	149311	118343	136149	0.378591	0.0404338	0.99975
sp|P62242|RS8_MOUSE	P62242	Rps8	40S ribosomal protein S8 OS=Mus musculus OX=10090 GN=Rps8 PE=1 SV=2	8	1.75216e+07	3.9564e+07	1.6915e+07	1.93555e+07	1.84577e+07	3.82771e+07	2.89318e+07	3.59786e+07	2.83569e+07	2.37279e+07	1.84577e+07	2.89318e+07	1.35933	0.0410857	0.99975
sp|Q9CQE3|RT17_MOUSE	Q9CQE3	Mrps17	28S ribosomal protein S17, mitochondrial OS=Mus musculus OX=10090 GN=Mrps17 PE=1 SV=1	3	2.64868e+06	3.48599e+06	2.53319e+06	3.2513e+06	2.2244e+06	3.54149e+06	3.11831e+06	3.24774e+06	3.353e+06	3.56336e+06	2.64868e+06	3.353e+06	0.619031	0.0415074	0.99975
sp|P03976|KV2A5_MOUSE	P03976	NA	Ig kappa chain V-II region 17S29.1 OS=Mus musculus OX=10090 PE=1 SV=1	1	768116	770365	722033	520676	724791	504893	579456	461643	671988	618502	724791	579456	-0.608772	0.0419204	0.99975
sp|P01878|IGHA_MOUSE	P01878	NA	Ig alpha chain C region OS=Mus musculus OX=10090 PE=1 SV=1	8	2.27701e+07	1.99468e+07	2.74871e+07	1.46633e+07	2.36773e+07	1.2627e+07	1.58547e+07	1.76682e+07	1.73116e+07	1.90719e+07	2.27701e+07	1.73116e+07	-0.719444	0.0433279	0.99975
sp|Q61878|PRG2_MOUSE	Q61878	Prg2	Bone marrow proteoglycan OS=Mus musculus OX=10090 GN=Prg2 PE=1 SV=1	2	1.33098e+06	1.41925e+06	1.49969e+06	1.76991e+06	1.39907e+06	1.49253e+06	1.57554e+06	1.79378e+06	1.95766e+06	1.83698e+06	1.41925e+06	1.79378e+06	0.56735	0.0434019	0.99975
sp|P15508|SPTB1_MOUSE	P15508	Sptb	Spectrin beta chain, erythrocytic OS=Mus musculus OX=10090 GN=Sptb PE=1 SV=4	40	1.95171e+07	1.90592e+07	1.87747e+07	1.87023e+07	1.96112e+07	1.72232e+07	1.75837e+07	1.86723e+07	1.83673e+07	1.65761e+07	1.90592e+07	1.75837e+07	-0.212564	0.0438014	0.99975
sp|P08607|C4BPA_MOUSE	P08607	C4bpa	C4b-binding protein OS=Mus musculus OX=10090 GN=C4bpa PE=1 SV=3	8	8.50926e+06	7.5927e+06	9.30641e+06	8.63033e+06	8.86824e+06	9.03009e+06	9.50836e+06	9.79814e+06	8.97405e+06	1.04709e+07	8.63033e+06	9.50836e+06	0.241206	0.0443916	0.99975
sp|P54728|RD23B_MOUSE	P54728	Rad23b	UV excision repair protein RAD23 homolog B OS=Mus musculus OX=10090 GN=Rad23b PE=1 SV=2	7	7.04708e+06	6.52084e+06	6.43447e+06	5.87804e+06	6.79602e+06	6.3591e+06	5.64896e+06	6.26417e+06	5.64789e+06	5.41476e+06	6.52084e+06	5.64896e+06	-0.403087	0.044486	0.99975
sp|Q8BGK9|CC018_MOUSE	Q8BGK9	NA	Uncharacterized protein C3orf18 homolog OS=Mus musculus OX=10090 PE=2 SV=1	1	348618	329662	329227	335384	350910	330507	289726	338649	293973	282344	335384	293973	-0.350847	0.0445984	0.99975
sp|Q9CPR4|RL17_MOUSE	Q9CPR4	Rpl17	60S ribosomal protein L17 OS=Mus musculus OX=10090 GN=Rpl17 PE=1 SV=3	9	1.16598e+07	3.12113e+07	1.16486e+07	1.58447e+07	1.46013e+07	3.07829e+07	2.30168e+07	2.88763e+07	2.09841e+07	1.80454e+07	1.46013e+07	2.30168e+07	1.2754	0.0447334	0.99975
sp|Q8BGZ4|CDC23_MOUSE	Q8BGZ4	Cdc23	Cell division cycle protein 23 homolog OS=Mus musculus OX=10090 GN=Cdc23 PE=1 SV=2	4	722909	768506	742289	861518	813567	824875	875336	873206	818163	918025	768506	873206	0.299703	0.0448084	0.99975
sp|P14115|RL27A_MOUSE	P14115	Rpl27a	60S ribosomal protein L27a OS=Mus musculus OX=10090 GN=Rpl27a PE=1 SV=5	8	9.37817e+06	1.83557e+07	1.02143e+07	1.13233e+07	1.02287e+07	1.69719e+07	1.52135e+07	1.71803e+07	1.44405e+07	1.24089e+07	1.02287e+07	1.52135e+07	1.11737	0.0449471	0.99975
sp|Q9EPA7|NMNA1_MOUSE	Q9EPA7	Nmnat1	Nicotinamide/nicotinic acid mononucleotide adenylyltransferase 1 OS=Mus musculus OX=10090 GN=Nmnat1 PE=1 SV=2	1	178504	238312	203680	190135	206797	273736	203518	264592	231442	220703	203680	231442	0.314342	0.0452837	0.99975
sp|P19253|RL13A_MOUSE	P19253	Rpl13a	60S ribosomal protein L13a OS=Mus musculus OX=10090 GN=Rpl13a PE=1 SV=4	10	1.37213e+07	2.7332e+07	1.42103e+07	1.46439e+07	1.61924e+07	2.88726e+07	2.02064e+07	2.76437e+07	2.22616e+07	1.74089e+07	1.46439e+07	2.22616e+07	1.05898	0.0455423	0.99975
sp|Q3TBW2|RM10_MOUSE	Q3TBW2	Mrpl10	39S ribosomal protein L10, mitochondrial OS=Mus musculus OX=10090 GN=Mrpl10 PE=1 SV=2	3	1.12221e+06	1.12693e+06	1.03747e+06	1.04446e+06	1.08038e+06	1.16293e+06	1.24916e+06	1.10851e+06	1.16562e+06	1.183e+06	1.08038e+06	1.16562e+06	0.158839	0.0459968	0.99975
sp|Q9QYB8|ADDB_MOUSE	Q9QYB8	Add2	Beta-adducin OS=Mus musculus OX=10090 GN=Add2 PE=1 SV=4	3	716749	598312	715250	629614	693858	629509	570712	634734	584171	599902	693858	599902	-0.409383	0.0469667	0.99975
sp|Q6ZWN5|RS9_MOUSE	Q6ZWN5	Rps9	40S ribosomal protein S9 OS=Mus musculus OX=10090 GN=Rps9 PE=1 SV=3	14	2.21656e+07	4.44655e+07	2.3475e+07	3.01016e+07	2.27602e+07	4.0051e+07	3.35795e+07	4.22542e+07	3.38691e+07	3.36767e+07	2.3475e+07	3.38691e+07	1.05614	0.0471359	0.99975
sp|Q9CW79|GOGA1_MOUSE	Q9CW79	Golga1	Golgin subfamily A member 1 OS=Mus musculus OX=10090 GN=Golga1 PE=1 SV=2	3	928475	841461	907145	813987	931149	798225	810542	848634	815777	774246	907145	810542	-0.279107	0.0471479	0.99975
sp|O55022|PGRC1_MOUSE	O55022	Pgrmc1	Membrane-associated progesterone receptor component 1 OS=Mus musculus OX=10090 GN=Pgrmc1 PE=1 SV=4	9	3.06149e+07	3.07493e+07	3.26381e+07	30720146	2.99106e+07	3.02302e+07	2.43879e+07	2.96293e+07	2.88998e+07	2.66226e+07	30720146	2.88998e+07	-0.179932	0.0471845	0.99975
sp|Q91XU3|PI42C_MOUSE	Q91XU3	Pip4k2c	Phosphatidylinositol 5-phosphate 4-kinase type-2 gamma OS=Mus musculus OX=10090 GN=Pip4k2c PE=1 SV=1	3	1.0928e+06	938868	941592	818503	1.08459e+06	900068	813884	933958	813886	748059	941592	813886	-0.388479	0.0472824	0.99975
sp|O70258|SGCE_MOUSE	O70258	Sgce	Epsilon-sarcoglycan OS=Mus musculus OX=10090 GN=Sgce PE=1 SV=2	3	2.22055e+06	2.20492e+06	3.57167e+06	2.7711e+06	2.03773e+06	2.12658e+06	2.06838e+06	1.94577e+06	1.87685e+06	2.10495e+06	2.22055e+06	2.06838e+06	-0.203414	0.0474557	0.99975
sp|P01942|HBA_MOUSE	P01942	Hba	Hemoglobin subunit alpha OS=Mus musculus OX=10090 GN=Hba PE=1 SV=2	8	4560726264	2900187170	3915760142	2590162624	4755335350	3051143776	2831768352	3087404804	2775321474	2282528099	3915760142	2831768352	-0.83838	0.0481806	0.99975
sp|Q9CYD3|CRTAP_MOUSE	Q9CYD3	Crtap	Cartilage-associated protein OS=Mus musculus OX=10090 GN=Crtap PE=1 SV=3	2	548293	747889	603316	720560	521129	753563	656696	790974	680775	857420	603316	753563	0.564117	0.0482286	0.99975
sp|P02802|MT1_MOUSE	P02802	Mt1	Metallothionein-1 OS=Mus musculus OX=10090 GN=Mt1 PE=1 SV=1	1	193411	200975	136919	214594	323579	299513	586480	283306	208276	301343	200975	299513	1.20519	0.0485795	0.99975
sp|P14069|S10A6_MOUSE	P14069	S100a6	Protein S100-A6 OS=Mus musculus OX=10090 GN=S100a6 PE=1 SV=3	1	5.87821e+07	4.72336e+07	6.39919e+07	5.12458e+07	5.37326e+07	4.20953e+07	4.38206e+07	5.33826e+07	4.37785e+07	5.24621e+07	5.37326e+07	4.38206e+07	-0.569694	0.0486354	0.99975
sp|Q8K1C9|LRC41_MOUSE	Q8K1C9	Lrrc41	Leucine-rich repeat-containing protein 41 OS=Mus musculus OX=10090 GN=Lrrc41 PE=1 SV=3	1	95941.3	114078	102469	108060	93182.4	104829	109054	111531	130145	131156	102469	111531	0.209097	0.0489179	0.99975
sp|Q6PAM1|TXLNA_MOUSE	Q6PAM1	Txlna	Alpha-taxilin OS=Mus musculus OX=10090 GN=Txlna PE=1 SV=1	8	2.82025e+06	3.68792e+06	2.74626e+06	3.23343e+06	3.27451e+06	3.04343e+06	2.67821e+06	2.74786e+06	2.67722e+06	2.61129e+06	3.23343e+06	2.67821e+06	-0.478158	0.0492697	0.99975
sp|O09167|RL21_MOUSE	O09167	Rpl21	60S ribosomal protein L21 OS=Mus musculus OX=10090 GN=Rpl21 PE=1 SV=3	5	2.37895e+06	3.77128e+06	2.73361e+06	2.79518e+06	2.6321e+06	3.51085e+06	3.23954e+06	3.6427e+06	3.18666e+06	3.19069e+06	2.73361e+06	3.23954e+06	0.468001	0.0497384	0.99975
sp|P47911|RL6_MOUSE	P47911	Rpl6	60S ribosomal protein L6 OS=Mus musculus OX=10090 GN=Rpl6 PE=1 SV=3	15	2.95554e+07	7.21662e+07	3.16338e+07	4.04811e+07	3.30116e+07	7.11626e+07	4.70057e+07	7.42509e+07	5.43619e+07	4.42084e+07	3.30116e+07	5.43619e+07	1.40023	0.0499356	0.99975
sp|P49290|PERE_MOUSE	P49290	Epx	Eosinophil peroxidase OS=Mus musculus OX=10090 GN=Epx PE=1 SV=2	12	4.39668e+06	5.99066e+06	4.66578e+06	5.18259e+06	4.23237e+06	5.86244e+06	4.68367e+06	7.22488e+06	6.38378e+06	5.60091e+06	4.66578e+06	5.86244e+06	0.583719	0.050072	0.99975
sp|Q8R2R6|MTG1_MOUSE	Q8R2R6	Mtg1	Mitochondrial ribosome-associated GTPase 1 OS=Mus musculus OX=10090 GN=Mtg1 PE=1 SV=2	3	686193	709873	684462	673618	658640	762688	695462	806367	748788	703770	684462	748788	0.21272	0.0502554	0.99975
sp|Q9WV03|FA50A_MOUSE	Q9WV03	Fam50a	Protein FAM50A OS=Mus musculus OX=10090 GN=Fam50a PE=1 SV=1	1	92767.7	108829	106019	111231	99558.5	97567.4	91504.3	95387.7	91178.2	96268.1	106019	95387.7	-0.286423	0.0505304	0.99975
sp|Q91V12|BACH_MOUSE	Q91V12	Acot7	Cytosolic acyl coenzyme A thioester hydrolase OS=Mus musculus OX=10090 GN=Acot7 PE=1 SV=2	6	2.30446e+06	2.57984e+06	2.5177e+06	2.53565e+06	2.496e+06	2.34884e+06	2.15613e+06	2.40678e+06	2.34445e+06	2.18328e+06	2.5177e+06	2.34445e+06	-0.205436	0.0505358	0.99975
sp|Q8K224|NAT10_MOUSE	Q8K224	Nat10	RNA cytidine acetyltransferase OS=Mus musculus OX=10090 GN=Nat10 PE=1 SV=1	1	330742	480658	411434	508372	358362	498234	414188	554720	566482	496192	411434	498234	0.481062	0.0520514	0.99975
sp|P48193|41_MOUSE	P48193	Epb41	Protein 4.1 OS=Mus musculus OX=10090 GN=Epb41 PE=1 SV=2	14	5.60055e+06	5.03799e+06	5.61134e+06	5.07999e+06	5.56709e+06	5.0572e+06	4.7451e+06	5.28368e+06	4.90012e+06	4.61442e+06	5.56709e+06	4.90012e+06	-0.348178	0.0525026	0.99975
sp|P35980|RL18_MOUSE	P35980	Rpl18	60S ribosomal protein L18 OS=Mus musculus OX=10090 GN=Rpl18 PE=1 SV=3	7	7.12911e+06	2.0699e+07	8.65349e+06	1.30321e+07	8.71557e+06	2.08214e+07	1.34808e+07	2.31505e+07	1.60311e+07	1.21713e+07	8.71557e+06	1.60311e+07	1.87604	0.0530621	0.99975
sp|Q811D2|ANR26_MOUSE	Q811D2	Ankrd26	Ankyrin repeat domain-containing protein 26 OS=Mus musculus OX=10090 GN=Ankrd26 PE=1 SV=2	1	760135	599954	739529	630418	705044	579698	534714	650724	675818	558238	705044	579698	-0.563419	0.0534322	0.99975
sp|Q9WVA2|TIM8A_MOUSE	Q9WVA2	Timm8a1	Mitochondrial import inner membrane translocase subunit Tim8 A OS=Mus musculus OX=10090 GN=Timm8a1 PE=1 SV=1	5	1.05827e+07	9.65542e+06	9.39382e+06	9.15886e+06	1.01013e+07	9.80533e+06	8.96513e+06	8.83763e+06	8.68124e+06	8.11152e+06	9.65542e+06	8.83763e+06	-0.29597	0.0536017	0.99975
sp|Q8R3Q0|SARAF_MOUSE	Q8R3Q0	Saraf	Store-operated calcium entry-associated regulatory factor OS=Mus musculus OX=10090 GN=Saraf PE=1 SV=2	3	1.2771e+06	1.43869e+06	1.33764e+06	1.46197e+06	1.22927e+06	1.48897e+06	1.61487e+06	1.48097e+06	1.37184e+06	1.49043e+06	1.33764e+06	1.48897e+06	0.261789	0.0540409	0.99975
sp|P28666|MUG2_MOUSE	P28666	Mug2	Murinoglobulin-2 OS=Mus musculus OX=10090 GN=Mug2 PE=1 SV=2	1	239520	184863	235939	250266	225717	215021	286809	282448	251163	318521	235939	282448	0.434718	0.0541315	0.99975
sp|Q3UMW7|MAPK3_MOUSE	Q3UMW7	Mapkapk3	MAP kinase-activated protein kinase 3 OS=Mus musculus OX=10090 GN=Mapkapk3 PE=1 SV=2	4	1.55094e+06	1.19874e+06	1.37656e+06	1.20204e+06	1.47349e+06	1.16765e+06	1.29161e+06	1.10996e+06	1.28382e+06	1.0683e+06	1.37656e+06	1.16765e+06	-0.448659	0.0542908	0.99975
sp|Q7TPV4|MBB1A_MOUSE	Q7TPV4	Mybbp1a	Myb-binding protein 1A OS=Mus musculus OX=10090 GN=Mybbp1a PE=1 SV=2	16	8.51172e+06	9.86036e+06	8.61003e+06	9.11419e+06	8.31645e+06	9.2499e+06	9.26681e+06	1.02181e+07	9.60661e+06	1.0603e+07	8.61003e+06	9.60661e+06	0.271563	0.0549856	0.99975
sp|Q9DB60|PXL2B_MOUSE	Q9DB60	Prxl2b	Prostamide/prostaglandin F synthase OS=Mus musculus OX=10090 GN=Prxl2b PE=1 SV=1	8	6.25722e+06	7.44499e+06	7.18482e+06	7.96328e+06	6.4018e+06	7.78809e+06	7.46613e+06	8.01298e+06	7.60523e+06	8.4321e+06	7.18482e+06	7.78809e+06	0.190922	0.0549994	0.99975
sp|Q9WTR5|CAD13_MOUSE	Q9WTR5	Cdh13	Cadherin-13 OS=Mus musculus OX=10090 GN=Cdh13 PE=1 SV=2	11	1.75174e+07	1.47823e+07	1.84931e+07	1.3365e+07	2.02171e+07	1.49427e+07	1.39415e+07	1.4635e+07	1.43755e+07	1.34359e+07	1.75174e+07	1.43755e+07	-0.550158	0.0552415	0.99975
sp|O35385|PPE2_MOUSE	O35385	Ppef2	Serine/threonine-protein phosphatase with EF-hands 2 OS=Mus musculus OX=10090 GN=Ppef2 PE=2 SV=1	1	550357	544622	555379	495854	525049	551451	564158	548014	652624	671553	544622	564158	0.0910566	0.0555469	0.99975
sp|P60521|GBRL2_MOUSE	P60521	Gabarapl2	Gamma-aminobutyric acid receptor-associated protein-like 2 OS=Mus musculus OX=10090 GN=Gabarapl2 PE=1 SV=1	4	2.89102e+06	2.75732e+06	2.80983e+06	2.49406e+06	2.82081e+06	2.41572e+06	2.49626e+06	2.28337e+06	2.71466e+06	2.61665e+06	2.80983e+06	2.49626e+06	-0.295649	0.0556923	0.99975
sp|P26638|SYSC_MOUSE	P26638	Sars	Serine--tRNA ligase, cytoplasmic OS=Mus musculus OX=10090 GN=Sars PE=1 SV=3	14	2.00408e+07	1.9344e+07	1.73362e+07	1.97049e+07	1.82794e+07	1.76677e+07	1.8012e+07	1.73515e+07	1.71604e+07	1.71181e+07	1.9344e+07	1.73515e+07	-0.304777	0.0559496	0.99975
sp|Q99LJ7|RCBT2_MOUSE	Q99LJ7	Rcbtb2	RCC1 and BTB domain-containing protein 2 OS=Mus musculus OX=10090 GN=Rcbtb2 PE=1 SV=1	2	1.63979e+06	1.61815e+06	1.53128e+06	1.73861e+06	1.48424e+06	1.7246e+06	1.66211e+06	1.75367e+06	1.7202e+06	1.87757e+06	1.61815e+06	1.7246e+06	0.134354	0.0561323	0.99975
sp|P14148|RL7_MOUSE	P14148	Rpl7	60S ribosomal protein L7 OS=Mus musculus OX=10090 GN=Rpl7 PE=1 SV=2	15	2.06303e+07	5.15279e+07	2.14751e+07	2.70459e+07	2.2207e+07	4.53015e+07	3.45635e+07	4.57618e+07	3.57707e+07	3.11042e+07	2.2207e+07	3.57707e+07	1.42909	0.057003	0.99975
sp|Q9CR30|JOS2_MOUSE	Q9CR30	Josd2	Josephin-2 OS=Mus musculus OX=10090 GN=Josd2 PE=1 SV=1	1	71557.5	86528.3	78843.3	105440	68434.3	94765.6	85658.7	99479.1	95763.7	104589	78843.3	95763.7	0.496222	0.0573359	0.99975
sp|Q03958|PFD6_MOUSE	Q03958	Pfdn6	Prefoldin subunit 6 OS=Mus musculus OX=10090 GN=Pfdn6 PE=1 SV=1	5	3.3011e+06	2.8601e+06	3.15419e+06	2.82778e+06	3.10685e+06	2.69635e+06	3.00771e+06	2.75619e+06	2.75004e+06	2.73182e+06	3.10685e+06	2.75004e+06	-0.357522	0.0575625	0.99975
sp|Q2YDW2|MSTO1_MOUSE	Q2YDW2	Msto1	Protein misato homolog 1 OS=Mus musculus OX=10090 GN=Msto1 PE=1 SV=1	4	1.37104e+06	1.22614e+06	1.34151e+06	1.43578e+06	1.39356e+06	1.19084e+06	1.30039e+06	1.20547e+06	1.27901e+06	1.24627e+06	1.37104e+06	1.24627e+06	-0.27921	0.0581574	0.99975
sp|Q9CQ56|USE1_MOUSE	Q9CQ56	Use1	Vesicle transport protein USE1 OS=Mus musculus OX=10090 GN=Use1 PE=1 SV=1	5	2.28458e+06	2.10686e+06	2.15987e+06	2.14157e+06	2.20952e+06	2.05365e+06	1.99691e+06	2.15786e+06	1.93583e+06	1.993e+06	2.15987e+06	1.99691e+06	-0.195048	0.0583724	0.99975
sp|Q3TEA8|HP1B3_MOUSE	Q3TEA8	Hp1bp3	Heterochromatin protein 1-binding protein 3 OS=Mus musculus OX=10090 GN=Hp1bp3 PE=1 SV=1	4	2.31525e+06	3.17551e+06	2.75326e+06	2.34203e+06	2.37854e+06	3.95556e+06	2.63612e+06	3.20865e+06	2.89691e+06	2.87146e+06	2.37854e+06	2.89691e+06	0.514598	0.0589073	0.99975
sp|Q78IK2|USMG5_MOUSE	Q78IK2	Atp5md	Up-regulated during skeletal muscle growth protein 5 OS=Mus musculus OX=10090 GN=Atp5md PE=1 SV=1	3	7.01351e+06	7.88568e+06	7.61928e+06	6.79048e+06	7.01047e+06	8.27118e+06	7.32864e+06	7.87758e+06	7.83573e+06	8.44929e+06	7.01351e+06	7.87758e+06	0.264124	0.0590246	0.99975
sp|Q60952|CP250_MOUSE	Q60952	Cep250	Centrosome-associated protein CEP250 OS=Mus musculus OX=10090 GN=Cep250 PE=1 SV=4	1	1.94754e+06	1.73482e+06	2.03796e+06	1.6562e+06	1.51442e+06	1.44767e+06	1.25962e+06	1.95406e+06	1.38853e+06	1.43329e+06	1.73482e+06	1.43329e+06	-0.510654	0.0591518	0.99975
sp|Q91V64|ISOC1_MOUSE	Q91V64	Isoc1	Isochorismatase domain-containing protein 1 OS=Mus musculus OX=10090 GN=Isoc1 PE=1 SV=1	9	1.07971e+07	1.14675e+07	1.18447e+07	1.13969e+07	1.12207e+07	1.09263e+07	1.02981e+07	1.08692e+07	1.05199e+07	1.03124e+07	1.13969e+07	1.05199e+07	-0.218383	0.0594692	0.99975
sp|P25444|RS2_MOUSE	P25444	Rps2	40S ribosomal protein S2 OS=Mus musculus OX=10090 GN=Rps2 PE=1 SV=3	11	4.72894e+07	5.87782e+07	4.70007e+07	4.50023e+07	4.45063e+07	6.23993e+07	4.98111e+07	6.41686e+07	5.2881e+07	5.14171e+07	4.70007e+07	5.2881e+07	0.284606	0.0598699	0.99975
sp|P62071|RRAS2_MOUSE	P62071	Rras2	Ras-related protein R-Ras2 OS=Mus musculus OX=10090 GN=Rras2 PE=1 SV=1	5	3.14781e+06	3.68598e+06	3.30009e+06	3.99484e+06	3.11551e+06	3.65932e+06	3.84711e+06	3.8151e+06	3.71907e+06	4.3366e+06	3.30009e+06	3.8151e+06	0.3617	0.0598894	0.99975
sp|Q3TIR1|TPC13_MOUSE	Q3TIR1	Trappc13	Trafficking protein particle complex subunit 13 OS=Mus musculus OX=10090 GN=Trappc13 PE=2 SV=1	4	2.78947e+06	3.12923e+06	2.87783e+06	3.49101e+06	3.1697e+06	3.22163e+06	3.58909e+06	3.22797e+06	3.44033e+06	3.64496e+06	3.12923e+06	3.44033e+06	0.210905	0.0607034	0.99975
sp|Q8BW70|UBP38_MOUSE	Q8BW70	Usp38	Ubiquitin carboxyl-terminal hydrolase 38 OS=Mus musculus OX=10090 GN=Usp38 PE=1 SV=2	1	99741.2	106610	115217	107649	93658.6	116833	103987	133381	112362	120149	106610	116833	0.209464	0.0615296	0.99975
sp|Q80W68|KIRR1_MOUSE	Q80W68	Kirrel1	Kin of IRRE-like protein 1 OS=Mus musculus OX=10090 GN=Kirrel1 PE=1 SV=1	1	166271	189507	188502	214305	193695	206061	200929	215599	201599	232859	189507	206061	0.190581	0.062388	0.99975
sp|P02798|MT2_MOUSE	P02798	Mt2	Metallothionein-2 OS=Mus musculus OX=10090 GN=Mt2 PE=1 SV=2	1	169653	147044	119120	171028	225111	194755	499379	244539	152927	242275	169653	242275	1.17039	0.0627209	0.99975
sp|Q78IS1|TMED3_MOUSE	Q78IS1	Tmed3	Transmembrane emp24 domain-containing protein 3 OS=Mus musculus OX=10090 GN=Tmed3 PE=1 SV=1	3	1.12172e+06	1.40021e+06	1.27328e+06	1.49118e+06	1.39487e+06	1.71665e+06	1.32035e+06	1.81238e+06	1.34738e+06	1.66285e+06	1.39487e+06	1.66285e+06	0.407429	0.0629265	0.99975
sp|Q6PIU9|YJ005_MOUSE	Q6PIU9	NA	Uncharacterized protein FLJ45252 homolog OS=Mus musculus OX=10090 PE=1 SV=2	8	3.89819e+06	3.68829e+06	3.89074e+06	3.98059e+06	4.00923e+06	3.70801e+06	3.45514e+06	3.897e+06	3.5682e+06	3.39104e+06	3.89819e+06	3.5682e+06	-0.269779	0.0632073	0.99975
sp|O70152|DPM1_MOUSE	O70152	Dpm1	Dolichol-phosphate mannosyltransferase subunit 1 OS=Mus musculus OX=10090 GN=Dpm1 PE=1 SV=1	7	3.11475e+06	3.83513e+06	3.34718e+06	3.86711e+06	3.26783e+06	3.61737e+06	3.70814e+06	3.86941e+06	3.94046e+06	4.40513e+06	3.34718e+06	3.86941e+06	0.360584	0.0632346	0.99975
sp|P11031|TCP4_MOUSE	P11031	Sub1	Activated RNA polymerase II transcriptional coactivator p15 OS=Mus musculus OX=10090 GN=Sub1 PE=1 SV=3	5	5.2494e+06	5.17914e+06	5.42297e+06	5.57447e+06	5.01982e+06	5.38718e+06	5.56049e+06	5.77256e+06	5.70125e+06	6.48061e+06	5.2494e+06	5.70125e+06	0.191736	0.0632673	0.99975
sp|Q9DBS5|KLC4_MOUSE	Q9DBS5	Klc4	Kinesin light chain 4 OS=Mus musculus OX=10090 GN=Klc4 PE=1 SV=1	9	4.59818e+06	4.418e+06	4.45167e+06	4.28384e+06	4.42045e+06	4.1816e+06	4.25385e+06	4.20809e+06	3.82698e+06	4.19919e+06	4.42045e+06	4.19919e+06	-0.159079	0.0633895	0.99975
sp|Q91V76|CK054_MOUSE	Q91V76	NA	Ester hydrolase C11orf54 homolog OS=Mus musculus OX=10090 PE=1 SV=1	16	3.58837e+07	2.85352e+07	3.01059e+07	2.79473e+07	3.5904e+07	2.84501e+07	3.1611e+07	2.54973e+07	2.61038e+07	2.63631e+07	3.01059e+07	2.63631e+07	-0.335907	0.0636038	0.99975
sp|Q80UU9|PGRC2_MOUSE	Q80UU9	Pgrmc2	Membrane-associated progesterone receptor component 2 OS=Mus musculus OX=10090 GN=Pgrmc2 PE=1 SV=2	9	1.20027e+07	9.76114e+06	1.21471e+07	1.05242e+07	1.12056e+07	1.08307e+07	9.68998e+06	1.00471e+07	1.01576e+07	9.29136e+06	1.12056e+07	1.00471e+07	-0.328435	0.0636675	0.99975
sp|P18872|GNAO_MOUSE	P18872	Gnao1	Guanine nucleotide-binding protein G(o) subunit alpha OS=Mus musculus OX=10090 GN=Gnao1 PE=1 SV=3	7	3.4117e+06	3.81243e+06	3.69042e+06	3.44662e+06	3.43872e+06	3.47271e+06	3.16468e+06	3.48221e+06	3.04289e+06	3.18461e+06	3.44662e+06	3.18461e+06	-0.230601	0.0638421	0.99975
sp|Q9CQ49|NCBP2_MOUSE	Q9CQ49	Ncbp2	Nuclear cap-binding protein subunit 2 OS=Mus musculus OX=10090 GN=Ncbp2 PE=1 SV=1	4	592473	702621	600625	702492	631333	739226	674492	769048	647180	768005	631333	739226	0.374952	0.0644023	0.99975
sp|Q8VCI5|PEX19_MOUSE	Q8VCI5	Pex19	Peroxisomal biogenesis factor 19 OS=Mus musculus OX=10090 GN=Pex19 PE=1 SV=1	7	1.58477e+07	1.19642e+07	1.28222e+07	1.12303e+07	1.43801e+07	1.16927e+07	1.25728e+07	1.11812e+07	10807283	1.13283e+07	1.28222e+07	1.13283e+07	-0.324837	0.064564	0.99975
sp|Q5M8N0|CNRP1_MOUSE	Q5M8N0	Cnrip1	CB1 cannabinoid receptor-interacting protein 1 OS=Mus musculus OX=10090 GN=Cnrip1 PE=1 SV=1	2	2.10331e+07	3.37073e+07	1.84749e+07	2.67055e+07	1.30609e+07	2.69261e+07	2.76838e+07	2.81862e+07	2.83324e+07	3.61604e+07	2.10331e+07	2.81862e+07	0.81062	0.0648332	0.99975
sp|P55096|ABCD3_MOUSE	P55096	Abcd3	ATP-binding cassette sub-family D member 3 OS=Mus musculus OX=10090 GN=Abcd3 PE=1 SV=2	13	1.1575e+07	1.34998e+07	9.92689e+06	1.18022e+07	1.09341e+07	1.29216e+07	1.34921e+07	1.25479e+07	1.20915e+07	1.32902e+07	1.1575e+07	1.29216e+07	0.24544	0.0648931	0.99975
sp|Q91W67|UBL7_MOUSE	Q91W67	Ubl7	Ubiquitin-like protein 7 OS=Mus musculus OX=10090 GN=Ubl7 PE=1 SV=2	3	1.47045e+06	1.28515e+06	1.44226e+06	1.29159e+06	1.34589e+06	1.28138e+06	1.24713e+06	1.28331e+06	1.2319e+06	1.2734e+06	1.34589e+06	1.2734e+06	-0.17563	0.0651639	0.99975
sp|Q3UGR5|HDHD2_MOUSE	Q3UGR5	Hdhd2	Haloacid dehalogenase-like hydrolase domain-containing protein 2 OS=Mus musculus OX=10090 GN=Hdhd2 PE=1 SV=2	5	2.57369e+06	4.93512e+06	2.23636e+06	2.37109e+06	4.02297e+06	2.32862e+06	2.26226e+06	2.23245e+06	2.41951e+06	2.25338e+06	2.57369e+06	2.26226e+06	-0.225832	0.0656574	0.99975
sp|Q9CXU0|MED10_MOUSE	Q9CXU0	Med10	Mediator of RNA polymerase II transcription subunit 10 OS=Mus musculus OX=10090 GN=Med10 PE=1 SV=1	1	49126	44928.3	49408.3	48785.3	55961.5	52358.8	54799.3	58527.5	62908	49575.3	49126	54799.3	0.304385	0.0658325	0.99975
sp|P29788|VTNC_MOUSE	P29788	Vtn	Vitronectin OS=Mus musculus OX=10090 GN=Vtn PE=1 SV=2	9	8.92608e+06	1.05903e+07	1.16616e+07	9.24455e+06	9.81995e+06	1.23131e+07	1.066e+07	1.28763e+07	1.01906e+07	1.109e+07	9.81995e+06	1.109e+07	0.298919	0.0664182	0.99975
sp|Q9EQI8|RM46_MOUSE	Q9EQI8	Mrpl46	39S ribosomal protein L46, mitochondrial OS=Mus musculus OX=10090 GN=Mrpl46 PE=1 SV=1	7	3.97465e+06	4.34487e+06	3.53439e+06	4.33597e+06	3.4633e+06	4.64844e+06	4.16177e+06	4.49235e+06	4.23655e+06	4.30276e+06	3.97465e+06	4.30276e+06	0.18827	0.0666647	0.99975
sp|Q8BJ56|PLPL2_MOUSE	Q8BJ56	Pnpla2	Patatin-like phospholipase domain-containing protein 2 OS=Mus musculus OX=10090 GN=Pnpla2 PE=1 SV=1	19	3.08358e+07	3.20143e+07	3.23098e+07	3.14542e+07	2.91091e+07	3.03152e+07	2.85179e+07	2.68249e+07	2.97622e+07	2.89617e+07	3.14542e+07	2.89617e+07	-0.215068	0.0667939	0.99975
sp|Q9D115|ZN706_MOUSE	Q9D115	Znf706	Zinc finger protein 706 OS=Mus musculus OX=10090 GN=Znf706 PE=1 SV=1	2	487982	500247	575915	609821	565690	643347	540283	628005	620902	618856	565690	620902	0.198079	0.0669667	0.99975
sp|Q99MR1|GGYF1_MOUSE	Q99MR1	Gigyf1	GRB10-interacting GYF protein 1 OS=Mus musculus OX=10090 GN=Gigyf1 PE=1 SV=2	2	427501	377443	480009	442169	447920	413658	381006	418186	387510	358834	442169	387510	-0.345693	0.0675531	0.99975
sp|Q9CR57|RL14_MOUSE	Q9CR57	Rpl14	60S ribosomal protein L14 OS=Mus musculus OX=10090 GN=Rpl14 PE=1 SV=3	5	8.85462e+06	3.09385e+07	1.05326e+07	1.71162e+07	1.03686e+07	3.06298e+07	1.6324e+07	3.31873e+07	2.17807e+07	1.62961e+07	1.05326e+07	2.17807e+07	2.38462	0.0676769	0.99975
sp|Q920Q8|NS1BP_MOUSE	Q920Q8	Ivns1abp	Influenza virus NS1A-binding protein homolog OS=Mus musculus OX=10090 GN=Ivns1abp PE=1 SV=2	3	1.31063e+06	1.27837e+06	1.41477e+06	1.26817e+06	1.35472e+06	1.37264e+06	1.41291e+06	1.47696e+06	1.43563e+06	1.40838e+06	1.31063e+06	1.41291e+06	0.201401	0.0677892	0.99975
sp|Q60931|VDAC3_MOUSE	Q60931	Vdac3	Voltage-dependent anion-selective channel protein 3 OS=Mus musculus OX=10090 GN=Vdac3 PE=1 SV=1	10	4.92422e+07	5.00033e+07	4.61428e+07	4.99223e+07	4.20406e+07	4.98284e+07	5.20213e+07	4.88895e+07	5.26027e+07	5.85264e+07	4.92422e+07	5.20213e+07	0.129633	0.0685779	0.99975
sp|P62754|RS6_MOUSE	P62754	Rps6	40S ribosomal protein S6 OS=Mus musculus OX=10090 GN=Rps6 PE=1 SV=1	10	1.42809e+07	2.65722e+07	1.31349e+07	1.5274e+07	1.67623e+07	2.73147e+07	2.39378e+07	2.38847e+07	1.97607e+07	1.63485e+07	1.5274e+07	2.38847e+07	1.07888	0.068625	0.99975
sp|Q7TPM9|MTMRA_MOUSE	Q7TPM9	Mtmr10	Myotubularin-related protein 10 OS=Mus musculus OX=10090 GN=Mtmr10 PE=1 SV=2	2	938572	1.06753e+06	978836	1.01651e+06	965108	995578	852505	906629	900554	922569	978836	906629	-0.211479	0.0690839	0.99975
sp|Q922F4|TBB6_MOUSE	Q922F4	Tubb6	Tubulin beta-6 chain OS=Mus musculus OX=10090 GN=Tubb6 PE=1 SV=1	8	1.66685e+07	2.63816e+07	1.53495e+07	2.08813e+07	1.66822e+07	2.0292e+07	2.86615e+07	2.35265e+07	1.93782e+07	2.83012e+07	1.66822e+07	2.35265e+07	0.777904	0.0692198	0.99975
sp|P01868|IGHG1_MOUSE,sp|P01869|IGH1M_MOUSE	P01868	Ighg1	Ig gamma-1 chain C region secreted form OS=Mus musculus OX=10090 GN=Ighg1 PE=1 SV=1	8	4.44243e+07	3.58128e+07	4.31922e+07	2.96727e+07	3.87252e+07	2.2986e+07	3.55598e+07	2.41484e+07	2.88865e+07	4.13968e+07	3.87252e+07	2.88865e+07	-0.76555	0.0694894	0.99975
sp|Q8JZS9|RM48_MOUSE	Q8JZS9	Mrpl48	39S ribosomal protein L48, mitochondrial OS=Mus musculus OX=10090 GN=Mrpl48 PE=1 SV=1	2	573046	716089	439071	558501	482175	742299	676381	648534	547295	668342	558501	668342	0.427941	0.0696137	0.99975
sp|Q9QYA2|TOM40_MOUSE	Q9QYA2	Tomm40	Mitochondrial import receptor subunit TOM40 homolog OS=Mus musculus OX=10090 GN=Tomm40 PE=1 SV=3	4	5.78366e+06	5.94284e+06	5.41895e+06	5.7913e+06	5.11404e+06	6.56877e+06	6.13432e+06	6.48656e+06	5.3386e+06	6.56027e+06	5.78366e+06	6.48656e+06	0.246607	0.0698783	0.99975
sp|Q91YI4|ARRB2_MOUSE	Q91YI4	Arrb2	Beta-arrestin-2 OS=Mus musculus OX=10090 GN=Arrb2 PE=1 SV=1	1	280476	207451	263250	229819	290954	222575	220282	219084	229570	222031	263250	222031	-0.450447	0.0701786	0.99975
sp|Q99JX4|EIF3M_MOUSE	Q99JX4	Eif3m	Eukaryotic translation initiation factor 3 subunit M OS=Mus musculus OX=10090 GN=Eif3m PE=1 SV=1	7	3.22731e+06	3.8558e+06	3.42035e+06	3.89541e+06	3.19856e+06	3.72792e+06	3.80711e+06	4.27792e+06	3.61038e+06	4.19324e+06	3.42035e+06	3.80711e+06	0.296917	0.0703241	0.99975
sp|Q9CQT7|DESI1_MOUSE	Q9CQT7	Desi1	Desumoylating isopeptidase 1 OS=Mus musculus OX=10090 GN=Desi1 PE=1 SV=1	1	364648	302570	283266	267518	391237	284497	277233	258742	286447	273123	302570	277233	-0.241965	0.0705806	0.99975
sp|Q8K0D2|HABP2_MOUSE	Q8K0D2	Habp2	Hyaluronan-binding protein 2 OS=Mus musculus OX=10090 GN=Habp2 PE=1 SV=2	2	243572	347162	296975	283157	274450	368872	281688	390937	303761	346011	283157	346011	0.48432	0.070916	0.99975
sp|P15327|PMGE_MOUSE	P15327	Bpgm	Bisphosphoglycerate mutase OS=Mus musculus OX=10090 GN=Bpgm PE=1 SV=2	9	5.78824e+06	5.31549e+06	5.94581e+06	5.49853e+06	5.8156e+06	5.43212e+06	4.62445e+06	6.00714e+06	4.88003e+06	4.32595e+06	5.78824e+06	4.88003e+06	-0.481517	0.0712573	0.99975
sp|Q62523|ZYX_MOUSE	Q62523	Zyx	Zyxin OS=Mus musculus OX=10090 GN=Zyx PE=1 SV=2	12	1.19182e+07	1.02452e+07	1.20946e+07	1.04678e+07	1.15444e+07	1.06097e+07	9.94885e+06	1.08752e+07	9.69287e+06	1.02713e+07	1.15444e+07	1.02713e+07	-0.333352	0.0718469	0.99975
sp|Q60591|NFAC2_MOUSE	Q60591	Nfatc2	Nuclear factor of activated T-cells, cytoplasmic 2 OS=Mus musculus OX=10090 GN=Nfatc2 PE=1 SV=3	2	391339	400232	397310	398086	395608	351086	352033	388050	382992	380443	397310	380443	-0.122686	0.0725704	0.99975
sp|Q8C7X2|EMC1_MOUSE	Q8C7X2	Emc1	ER membrane protein complex subunit 1 OS=Mus musculus OX=10090 GN=Emc1 PE=1 SV=1	16	1.09894e+07	1.1113e+07	1.0688e+07	1.07058e+07	1.01062e+07	1.11694e+07	1.26877e+07	1.13258e+07	1.06593e+07	1.36654e+07	1.07058e+07	1.13258e+07	0.105815	0.0729407	0.99975
sp|P56873|SSA27_MOUSE	P56873	Sssca1	Sjoegren syndrome/scleroderma autoantigen 1 homolog OS=Mus musculus OX=10090 GN=Sssca1 PE=1 SV=1	2	2.27113e+06	1.88134e+06	2.32661e+06	2.09346e+06	2.24186e+06	2.02481e+06	1.76614e+06	2.19592e+06	1.92347e+06	1.74595e+06	2.24186e+06	1.92347e+06	-0.429583	0.0730991	0.99975
sp|Q99P30|NUDT7_MOUSE	Q99P30	Nudt7	Peroxisomal coenzyme A diphosphatase NUDT7 OS=Mus musculus OX=10090 GN=Nudt7 PE=1 SV=2	5	3.0357e+06	3.24542e+06	2.56357e+06	3.58082e+06	3.42517e+06	3.86626e+06	3.68893e+06	3.66239e+06	3.16321e+06	3.57514e+06	3.24542e+06	3.66239e+06	0.271055	0.0732082	0.99975
sp|Q5RJH6|SMG7_MOUSE	Q5RJH6	Smg7	Protein SMG7 OS=Mus musculus OX=10090 GN=Smg7 PE=2 SV=1	1	90849.6	108179	115081	117897	90215.5	115780	113548	133723	108371	120138	108179	115780	0.147926	0.0743653	0.99975
sp|Q8BVZ1|PLIN5_MOUSE	Q8BVZ1	Plin5	Perilipin-5 OS=Mus musculus OX=10090 GN=Plin5 PE=1 SV=1	3	977412	827082	704413	867840	869400	695482	788225	858713	689521	682698	867840	695482	-0.597757	0.0744049	0.99975
sp|Q09014|NCF1_MOUSE	Q09014	Ncf1	Neutrophil cytosol factor 1 OS=Mus musculus OX=10090 GN=Ncf1 PE=1 SV=3	3	686720	457671	1.13701e+06	555985	525639	535729	433290	577017	390406	434862	555985	434862	-0.756665	0.0754224	0.99975
sp|P56501|UCP3_MOUSE	P56501	Ucp3	Mitochondrial uncoupling protein 3 OS=Mus musculus OX=10090 GN=Ucp3 PE=1 SV=1	7	2.20832e+06	2.77293e+06	2.36148e+06	3.35435e+06	2.02131e+06	2.99599e+06	2.63529e+06	3.31868e+06	2.87339e+06	3.15186e+06	2.36148e+06	2.99599e+06	0.612719	0.0754427	0.99975
sp|Q8BUY9|PGTB1_MOUSE	Q8BUY9	Pggt1b	Geranylgeranyl transferase type-1 subunit beta OS=Mus musculus OX=10090 GN=Pggt1b PE=1 SV=1	3	681765	889419	678883	1.01203e+06	641769	793738	962049	883236	908997	1.13317e+06	681765	908997	0.796409	0.0754842	0.99975
sp|Q9JJV2|PROF2_MOUSE	Q9JJV2	Pfn2	Profilin-2 OS=Mus musculus OX=10090 GN=Pfn2 PE=1 SV=3	3	1.40753e+06	1.08792e+06	1.12696e+06	1.05861e+06	1.48152e+06	918557	1.21667e+06	915367	1.1171e+06	1.05199e+06	1.12696e+06	1.05199e+06	-0.184158	0.0758353	0.99975
sp|Q64475|H2B1B_MOUSE	Q64475	Hist1h2bb	Histone H2B type 1-B OS=Mus musculus OX=10090 GN=Hist1h2bb PE=1 SV=3	6	4.40773e+07	4.13078e+07	4.94324e+07	3.55804e+07	4.39413e+07	5.91923e+07	4.03809e+07	6.38946e+07	5.36892e+07	4.33476e+07	4.39413e+07	5.36892e+07	0.473123	0.0758791	0.99975
sp|A2A8Z1|OSBL9_MOUSE	A2A8Z1	Osbpl9	Oxysterol-binding protein-related protein 9 OS=Mus musculus OX=10090 GN=Osbpl9 PE=1 SV=1	9	8.51334e+06	9.16474e+06	7.60487e+06	8.79211e+06	8.132e+06	7.76783e+06	7.97936e+06	7.57365e+06	7.49996e+06	8.02946e+06	8.51334e+06	7.76783e+06	-0.287003	0.0761767	0.99975
sp|Q8K2J7|RELL1_MOUSE	Q8K2J7	Rell1	RELT-like protein 1 OS=Mus musculus OX=10090 GN=Rell1 PE=2 SV=2	2	704298	832115	722815	779031	739266	695006	678428	759772	690732	615895	739266	690732	-0.214699	0.0762734	0.99975
sp|P62301|RS13_MOUSE	P62301	Rps13	40S ribosomal protein S13 OS=Mus musculus OX=10090 GN=Rps13 PE=1 SV=2	11	1.33233e+07	2.46098e+07	1.52154e+07	1.80333e+07	1.50506e+07	2.50563e+07	1.73806e+07	2.76003e+07	2.20651e+07	1.75584e+07	1.52154e+07	2.20651e+07	0.962757	0.0766891	0.99975
sp|P01797|HVM28_MOUSE,sp|P01796|HVM27_MOUSE,sp|P01801|HVM32_MOUSE,sp|P01799|HVM30_MOUSE	P01797	NA	Ig heavy chain V-III region A4 OS=Mus musculus OX=10090 PE=1 SV=1	2	1.38735e+06	1.30724e+06	1.426e+06	1.13347e+06	1.3663e+06	1.2423e+06	1.67422e+06	1.31161e+06	1.96417e+06	1.80755e+06	1.3663e+06	1.67422e+06	0.518838	0.076899	0.99975
sp|P02088|HBB1_MOUSE	P02088	Hbb-b1	Hemoglobin subunit beta-1 OS=Mus musculus OX=10090 GN=Hbb-b1 PE=1 SV=2	11	2703291846	1863240662	2307868936	1551074212	2751797699	1958741844	1893131325	1882421601	1623859383	1493554650	2307868936	1882421601	-0.523429	0.0773232	0.99975
sp|Q8VE22|RT23_MOUSE	Q8VE22	Mrps23	28S ribosomal protein S23, mitochondrial OS=Mus musculus OX=10090 GN=Mrps23 PE=1 SV=1	9	4.18446e+06	5.16036e+06	3.84309e+06	4.88499e+06	4.103e+06	5.21924e+06	4.97592e+06	5.15014e+06	4.87024e+06	4.56988e+06	4.18446e+06	4.97592e+06	0.48079	0.0774856	0.99975
sp|Q9JHW4|SELB_MOUSE	Q9JHW4	Eefsec	Selenocysteine-specific elongation factor OS=Mus musculus OX=10090 GN=Eefsec PE=1 SV=2	1	343669	273894	352260	282926	332040	282683	294985	259692	283727	291696	332040	283727	-0.444627	0.0775648	0.99975
sp|P10518|HEM2_MOUSE	P10518	Alad	Delta-aminolevulinic acid dehydratase OS=Mus musculus OX=10090 GN=Alad PE=1 SV=1	10	9.62356e+06	9.44653e+06	9.96523e+06	9.88424e+06	9.55838e+06	1.04637e+07	1.01498e+07	1.07196e+07	1.03239e+07	9.91012e+06	9.62356e+06	1.03239e+07	0.15279	0.0776144	0.99975
sp|Q3UMW8|CLN5_MOUSE	Q3UMW8	Cln5	Ceroid-lipofuscinosis neuronal protein 5 homolog OS=Mus musculus OX=10090 GN=Cln5 PE=1 SV=1	2	821844	978680	820226	1.0217e+06	881681	931907	1.03636e+06	940808	1.00195e+06	1.23282e+06	881681	1.00195e+06	0.303119	0.0778202	0.99975
sp|Q9R1P1|PSB3_MOUSE	Q9R1P1	Psmb3	Proteasome subunit beta type-3 OS=Mus musculus OX=10090 GN=Psmb3 PE=1 SV=1	6	2.43827e+06	2.78279e+06	2.52159e+06	3.05205e+06	2.52267e+06	2.74012e+06	3.22355e+06	2.67448e+06	3.0374e+06	3.18743e+06	2.52267e+06	3.0374e+06	0.451271	0.0778657	0.99975
sp|Q5HZI9|S2551_MOUSE	Q5HZI9	Slc25a51	Solute carrier family 25 member 51 OS=Mus musculus OX=10090 GN=Slc25a51 PE=1 SV=1	5	2.11194e+06	2.42312e+06	2.14086e+06	2.89536e+06	1.99299e+06	2.43965e+06	2.51131e+06	2.66242e+06	2.62168e+06	2.88952e+06	2.14086e+06	2.62168e+06	0.509755	0.0791971	0.99975
sp|Q62421|SH3G3_MOUSE	Q62421	Sh3gl3	Endophilin-A3 OS=Mus musculus OX=10090 GN=Sh3gl3 PE=1 SV=1	1	1.15777e+06	604530	1.17515e+06	785805	1.15318e+06	611091	807701	766845	655731	837746	1.15318e+06	766845	-1.05466	0.079223	0.99975
sp|Q61285|ABCD2_MOUSE	Q61285	Abcd2	ATP-binding cassette sub-family D member 2 OS=Mus musculus OX=10090 GN=Abcd2 PE=1 SV=1	24	2.09123e+07	1.93903e+07	2.25017e+07	2.54095e+07	2.08548e+07	2.59684e+07	2.26909e+07	2.72253e+07	2.185e+07	2.47377e+07	2.09123e+07	2.47377e+07	0.333342	0.079651	0.99975
sp|P09470|ACE_MOUSE	P09470	Ace	Angiotensin-converting enzyme OS=Mus musculus OX=10090 GN=Ace PE=1 SV=3	12	6.23242e+06	5.98955e+06	7.08426e+06	6.79537e+06	6.42153e+06	6.33117e+06	8.10663e+06	7.74972e+06	6.57331e+06	7.67422e+06	6.42153e+06	7.67422e+06	0.43516	0.0806288	0.99975
sp|Q8K0C8|COX19_MOUSE	Q8K0C8	Cox19	Cytochrome c oxidase assembly protein COX19 OS=Mus musculus OX=10090 GN=Cox19 PE=1 SV=1	2	1.57018e+06	1.42379e+06	1.36092e+06	1.37358e+06	1.43015e+06	1.34459e+06	1.3524e+06	1.34539e+06	1.31393e+06	1.31362e+06	1.42379e+06	1.34459e+06	-0.177697	0.0809844	0.99975
sp|Q9CZ04|CSN7A_MOUSE	Q9CZ04	Cops7a	COP9 signalosome complex subunit 7a OS=Mus musculus OX=10090 GN=Cops7a PE=1 SV=2	8	7.24496e+06	6.55587e+06	6.63508e+06	6.47324e+06	7.11801e+06	6.01599e+06	6.84379e+06	5.94773e+06	6.46981e+06	6.17071e+06	6.63508e+06	6.17071e+06	-0.188466	0.0811142	0.99975
sp|P24452|CAPG_MOUSE	P24452	Capg	Macrophage-capping protein OS=Mus musculus OX=10090 GN=Capg PE=1 SV=2	7	2.22908e+07	1.97641e+07	2.21784e+07	1.63659e+07	2.27455e+07	1.97272e+07	17113492	1.80615e+07	1.67172e+07	1.88825e+07	2.21784e+07	1.80615e+07	-0.513294	0.0812284	0.99975
sp|P01804|HVM35_MOUSE	P01804	NA	Ig heavy chain V-III region HPC76 (Fragment) OS=Mus musculus OX=10090 PE=4 SV=1	1	303248	455407	368229	688841	298497	379000	818526	447757	1.01385e+06	563914	368229	563914	1.29999	0.0815334	0.99975
sp|Q8C165|P20D1_MOUSE	Q8C165	Pm20d1	N-fatty-acyl-amino acid synthase/hydrolase PM20D1 OS=Mus musculus OX=10090 GN=Pm20d1 PE=1 SV=1	4	1.51441e+06	1.59016e+06	1.40244e+06	1.42749e+06	1.57289e+06	1.39333e+06	1.5021e+06	1.28856e+06	1.38633e+06	1.36055e+06	1.51441e+06	1.38633e+06	-0.266063	0.0816739	0.99975
sp|Q9D1K7|CT027_MOUSE	Q9D1K7	NA	UPF0687 protein C20orf27 homolog OS=Mus musculus OX=10090 PE=1 SV=3	3	1.74465e+06	1.71955e+06	1.68009e+06	1.81334e+06	1.67922e+06	1.6657e+06	1.64874e+06	1.68865e+06	1.48331e+06	1.56235e+06	1.71955e+06	1.64874e+06	-0.110515	0.081881	0.99975
sp|Q8C145|S39A6_MOUSE	Q8C145	Slc39a6	Zinc transporter ZIP6 OS=Mus musculus OX=10090 GN=Slc39a6 PE=1 SV=1	1	398750	474220	385943	453168	428489	395991	401470	376275	396209	389819	428489	395991	-0.252829	0.0825182	0.99975
sp|P97390|VPS45_MOUSE	P97390	Vps45	Vacuolar protein sorting-associated protein 45 OS=Mus musculus OX=10090 GN=Vps45 PE=1 SV=1	10	3.92162e+06	3.79292e+06	3.49659e+06	2.88744e+06	4.11834e+06	3.15438e+06	3.17662e+06	3.09303e+06	3.13808e+06	3.46414e+06	3.79292e+06	3.15438e+06	-0.418341	0.0827068	0.99975
sp|Q9D1I6|RM14_MOUSE	Q9D1I6	Mrpl14	39S ribosomal protein L14, mitochondrial OS=Mus musculus OX=10090 GN=Mrpl14 PE=1 SV=1	3	650532	730753	661151	701528	636788	803405	648992	817584	771755	702038	661151	771755	0.374789	0.0834916	0.99975
sp|O54781|SRPK2_MOUSE	O54781	Srpk2	SRSF protein kinase 2 OS=Mus musculus OX=10090 GN=Srpk2 PE=1 SV=2	3	1.72329e+06	2.00101e+06	1.63956e+06	1.82555e+06	1.90688e+06	2.35013e+06	1.75249e+06	2.2928e+06	1.80345e+06	2.21811e+06	1.82555e+06	2.21811e+06	0.458906	0.0840935	0.99975
sp|Q64105|SPRE_MOUSE	Q64105	Spr	Sepiapterin reductase OS=Mus musculus OX=10090 GN=Spr PE=1 SV=1	14	2.67156e+07	2.60762e+07	2.7646e+07	2.57429e+07	2.67378e+07	2.46214e+07	2.53188e+07	2.56553e+07	2.53448e+07	2.42993e+07	2.67156e+07	2.53188e+07	-0.174242	0.0843744	0.99975
sp|P53690|MMP14_MOUSE	P53690	Mmp14	Matrix metalloproteinase-14 OS=Mus musculus OX=10090 GN=Mmp14 PE=2 SV=3	1	343989	437328	353200	413934	311936	421145	461140	481502	340151	472643	353200	461140	0.710248	0.0844906	0.99975
sp|Q80WT5|AFTIN_MOUSE	Q80WT5	Aftph	Aftiphilin OS=Mus musculus OX=10090 GN=Aftph PE=1 SV=2	3	937195	803077	938826	845433	950800	819978	775553	881775	816678	812616	937195	816678	-0.36073	0.0844922	0.99975
sp|Q8C754|VPS52_MOUSE	Q8C754	Vps52	Vacuolar protein sorting-associated protein 52 homolog OS=Mus musculus OX=10090 GN=Vps52 PE=1 SV=1	6	3.13544e+06	2.64781e+06	2.91392e+06	2.75462e+06	2.98922e+06	2.68845e+06	2.7263e+06	2.6788e+06	2.65131e+06	2.6554e+06	2.91392e+06	2.6788e+06	-0.230402	0.0845222	0.99975
sp|Q9JLJ2|AL9A1_MOUSE	Q9JLJ2	Aldh9a1	4-trimethylaminobutyraldehyde dehydrogenase OS=Mus musculus OX=10090 GN=Aldh9a1 PE=1 SV=1	19	6.26805e+07	6.05408e+07	6.06703e+07	5.49966e+07	5.54568e+07	5.78842e+07	5.16765e+07	5.85519e+07	4.86403e+07	5.25415e+07	6.05408e+07	5.25415e+07	-0.364822	0.0848595	0.99975
sp|Q9D6Y7|MSRA_MOUSE	Q9D6Y7	Msra	Mitochondrial peptide methionine sulfoxide reductase OS=Mus musculus OX=10090 GN=Msra PE=1 SV=1	10	1.33019e+07	1.23119e+07	1.21208e+07	1.25547e+07	1.18207e+07	1.22336e+07	1.08629e+07	1.23599e+07	1.1231e+07	1.07471e+07	1.23119e+07	1.1231e+07	-0.254719	0.0851191	0.99975
sp|Q8VD75|HIP1_MOUSE	Q8VD75	Hip1	Huntingtin-interacting protein 1 OS=Mus musculus OX=10090 GN=Hip1 PE=1 SV=2	20	9.22858e+06	8.32358e+06	9.22292e+06	8.51329e+06	9.61038e+06	8.54023e+06	8.36187e+06	8.30683e+06	8.43809e+06	8.13986e+06	9.22292e+06	8.36187e+06	-0.241026	0.0858814	0.99975
sp|Q80W21|GSTM7_MOUSE	Q80W21	Gstm7	Glutathione S-transferase Mu 7 OS=Mus musculus OX=10090 GN=Gstm7 PE=1 SV=1	2	789993	898414	807876	812342	962896	845285	794923	750180	790875	633650	812342	790875	-0.0906783	0.0861671	0.99975
sp|P08032|SPTA1_MOUSE	P08032	Spta1	Spectrin alpha chain, erythrocytic 1 OS=Mus musculus OX=10090 GN=Spta1 PE=1 SV=3	46	2.67482e+07	2.25025e+07	2.51944e+07	2.24085e+07	2.71809e+07	2.3364e+07	2.09959e+07	2.4779e+07	2.21396e+07	2.05578e+07	2.51944e+07	2.21396e+07	-0.333851	0.0873434	0.99975
sp|Q8CIT9|SBSN_MOUSE	Q8CIT9	Sbsn	Suprabasin OS=Mus musculus OX=10090 GN=Sbsn PE=2 SV=1	3	1.12333e+06	868733	559948	488381	766977	517848	524786	501153	762258	467902	766977	517848	-1.13824	0.0875476	0.99975
sp|Q9DBH5|LMAN2_MOUSE	Q9DBH5	Lman2	Vesicular integral-membrane protein VIP36 OS=Mus musculus OX=10090 GN=Lman2 PE=1 SV=2	11	1.42625e+07	1.36058e+07	1.07728e+07	1.28302e+07	1.6197e+07	1.88273e+07	1.53742e+07	1.97531e+07	1.15762e+07	1.77104e+07	1.36058e+07	1.77104e+07	0.561789	0.088028	0.99975
sp|P53996|CNBP_MOUSE	P53996	Cnbp	Cellular nucleic acid-binding protein OS=Mus musculus OX=10090 GN=Cnbp PE=1 SV=2	7	7.60658e+06	7.07146e+06	8.04283e+06	8.80107e+06	7.50263e+06	7.15243e+06	7.42699e+06	7.86512e+06	6.18427e+06	6.43139e+06	7.60658e+06	7.15243e+06	-0.205593	0.0880874	0.99975
sp|Q91VN6|DDX41_MOUSE	Q91VN6	Ddx41	Probable ATP-dependent RNA helicase DDX41 OS=Mus musculus OX=10090 GN=Ddx41 PE=1 SV=2	1	165872	148225	160206	140659	170155	140579	133276	155157	148088	140382	160206	140579	-0.342259	0.0884095	0.99975
sp|P58021|TM9S2_MOUSE	P58021	Tm9sf2	Transmembrane 9 superfamily member 2 OS=Mus musculus OX=10090 GN=Tm9sf2 PE=1 SV=1	6	3.11274e+06	3.79254e+06	3.117e+06	4.2791e+06	3.00678e+06	3.60985e+06	3.80995e+06	3.96888e+06	3.78819e+06	4.79234e+06	3.117e+06	3.80995e+06	0.564708	0.0884348	0.99975
sp|Q7TNG8|LDHD_MOUSE	Q7TNG8	Ldhd	Probable D-lactate dehydrogenase, mitochondrial OS=Mus musculus OX=10090 GN=Ldhd PE=1 SV=1	14	1.18548e+07	1.68567e+07	1.39324e+07	2.42285e+07	1.02739e+07	1.29951e+07	9.40907e+06	1.40616e+07	9.75223e+06	1.00866e+07	1.39324e+07	1.00866e+07	-0.883563	0.0890392	0.99975
sp|P61922|GABT_MOUSE	P61922	Abat	4-aminobutyrate aminotransferase, mitochondrial OS=Mus musculus OX=10090 GN=Abat PE=1 SV=1	2	743610	762851	932493	929615	858821	735996	751101	796873	781244	756865	858821	756865	-0.35864	0.0891283	0.99975
sp|P98192|GNPAT_MOUSE	P98192	Gnpat	Dihydroxyacetone phosphate acyltransferase OS=Mus musculus OX=10090 GN=Gnpat PE=1 SV=1	9	8.40963e+06	7.21806e+06	7.38693e+06	7.75184e+06	6.83977e+06	7.98874e+06	8.32565e+06	7.71738e+06	7.95359e+06	9.32873e+06	7.38693e+06	7.98874e+06	0.190075	0.0891735	0.99975
sp|P62889|RL30_MOUSE	P62889	Rpl30	60S ribosomal protein L30 OS=Mus musculus OX=10090 GN=Rpl30 PE=1 SV=2	8	1.08362e+07	2.17779e+07	1.12861e+07	1.43959e+07	1.49756e+07	2.23558e+07	1.52723e+07	2.08183e+07	1.80537e+07	1.52338e+07	1.43959e+07	1.80537e+07	0.52015	0.089669	0.99975
sp|Q9WV92|E41L3_MOUSE	Q9WV92	Epb41l3	Band 4.1-like protein 3 OS=Mus musculus OX=10090 GN=Epb41l3 PE=1 SV=1	8	2.07752e+06	1.72604e+06	2.21177e+06	2.00811e+06	2.22725e+06	1.86114e+06	1.76274e+06	2.07215e+06	1.77113e+06	1.74076e+06	2.07752e+06	1.77113e+06	-0.453411	0.0898454	0.99975
sp|Q3TDQ1|STT3B_MOUSE	Q3TDQ1	Stt3b	Dolichyl-diphosphooligosaccharide--protein glycosyltransferase subunit STT3B OS=Mus musculus OX=10090 GN=Stt3b PE=1 SV=2	7	3.44596e+06	4.13694e+06	3.56967e+06	4.50851e+06	3.82923e+06	4.26347e+06	3.98435e+06	4.31941e+06	4.37455e+06	4.53569e+06	3.82923e+06	4.31941e+06	0.266502	0.0900495	0.99975
sp|Q9DAM5|TPC_MOUSE	Q9DAM5	Slc25a19	Mitochondrial thiamine pyrophosphate carrier OS=Mus musculus OX=10090 GN=Slc25a19 PE=1 SV=1	9	9.59139e+06	8.72196e+06	9.08055e+06	8.59476e+06	8.4609e+06	9.77938e+06	8.96567e+06	1.00755e+07	9.65968e+06	9.27117e+06	8.72196e+06	9.65968e+06	0.23137	0.09025	0.99975
sp|Q8BJM7|TYW1_MOUSE	Q8BJM7	Tyw1	S-adenosyl-L-methionine-dependent tRNA 4-demethylwyosine synthase OS=Mus musculus OX=10090 GN=Tyw1 PE=1 SV=1	1	118119	152958	134604	193645	117500	151027	164525	169558	158141	206124	134604	164525	0.559281	0.0904132	0.99975
sp|Q9QZH3|PPIE_MOUSE	Q9QZH3	Ppie	Peptidyl-prolyl cis-trans isomerase E OS=Mus musculus OX=10090 GN=Ppie PE=1 SV=2	2	358348	380886	340558	404909	430313	469344	397647	417079	385703	457137	380886	417079	0.205443	0.0905249	0.99975
sp|Q9R1Q7|PLP2_MOUSE	Q9R1Q7	Plp2	Proteolipid protein 2 OS=Mus musculus OX=10090 GN=Plp2 PE=1 SV=1	1	1.29802e+06	1.1489e+06	1.5106e+06	1.22116e+06	1.27809e+06	1.15951e+06	1.12489e+06	1.2753e+06	1.11056e+06	1.16375e+06	1.27809e+06	1.15951e+06	-0.304022	0.0905334	0.99975
sp|Q9JHQ5|LZTL1_MOUSE	Q9JHQ5	Lztfl1	Leucine zipper transcription factor-like protein 1 OS=Mus musculus OX=10090 GN=Lztfl1 PE=1 SV=1	5	4.03715e+06	3.73771e+06	4.11194e+06	3.87907e+06	4.09084e+06	3.82812e+06	3.38777e+06	3.99468e+06	3.57722e+06	3.64534e+06	4.03715e+06	3.64534e+06	-0.296168	0.0905789	0.99975
sp|Q9JJ61|GLT16_MOUSE	Q9JJ61	Galnt16	Polypeptide N-acetylgalactosaminyltransferase 16 OS=Mus musculus OX=10090 GN=Galnt16 PE=2 SV=2	1	1.0138e+06	888589	868699	921336	816223	954022	892187	1.07658e+06	957389	1.14358e+06	888589	957389	0.170134	0.0907388	0.99975
sp|Q924T2|RT02_MOUSE	Q924T2	Mrps2	28S ribosomal protein S2, mitochondrial OS=Mus musculus OX=10090 GN=Mrps2 PE=1 SV=1	3	1.97659e+06	2.55252e+06	1.83395e+06	2.25612e+06	1.81867e+06	3.19897e+06	2.21146e+06	2.80243e+06	2.06024e+06	2.26013e+06	1.97659e+06	2.26013e+06	0.383044	0.090816	0.99975
sp|Q4KWH5|PLCH1_MOUSE	Q4KWH5	Plch1	1-phosphatidylinositol 4,5-bisphosphate phosphodiesterase eta-1 OS=Mus musculus OX=10090 GN=Plch1 PE=2 SV=1	1	987744	1.07649e+06	945712	1.36904e+06	870377	1.08485e+06	1.19821e+06	1.1858e+06	1.16246e+06	1.51339e+06	987744	1.1858e+06	0.492105	0.0911795	0.99975
sp|G5E897|PLGT3_MOUSE	G5E897	Kdelc2	Protein O-glucosyltransferase 3 OS=Mus musculus OX=10090 GN=Kdelc2 PE=1 SV=1	6	4.79409e+06	4.0716e+06	4.39448e+06	4.02738e+06	5.05365e+06	4.23685e+06	4.12254e+06	4.15212e+06	3.93188e+06	3.83361e+06	4.39448e+06	4.12254e+06	-0.160862	0.0914232	0.99975
sp|Q9DCS3|MECR_MOUSE	Q9DCS3	Mecr	Enoyl-[acyl-carrier-protein] reductase, mitochondrial OS=Mus musculus OX=10090 GN=Mecr PE=1 SV=2	11	3.23249e+07	3.13768e+07	2.89756e+07	2.97097e+07	2.932e+07	2.86904e+07	3.07086e+07	2.65925e+07	2.68715e+07	2.79808e+07	2.97097e+07	2.79808e+07	-0.166471	0.0915345	0.99975
sp|Q5SV85|SYNRG_MOUSE	Q5SV85	Synrg	Synergin gamma OS=Mus musculus OX=10090 GN=Synrg PE=1 SV=1	2	879174	1.31325e+06	811898	1.20608e+06	901159	923442	844639	805773	801080	882066	901159	844639	-0.195712	0.0939177	0.99975
sp|Q61176|ARGI1_MOUSE	Q61176	Arg1	Arginase-1 OS=Mus musculus OX=10090 GN=Arg1 PE=1 SV=1	8	3.306e+06	3.72611e+06	5.13559e+06	4.21644e+06	4.8396e+06	6.09188e+06	6.22492e+06	3.81141e+06	6.77477e+06	4.20498e+06	4.21644e+06	6.09188e+06	0.868504	0.0939785	0.99975
sp|Q5SSK3|TEFM_MOUSE	Q5SSK3	Tefm	Transcription elongation factor, mitochondrial OS=Mus musculus OX=10090 GN=Tefm PE=1 SV=1	3	785887	979845	713045	817727	738316	1.00249e+06	851337	867027	892822	880196	785887	880196	0.293872	0.0942037	0.99975
sp|Q80ZM7|T2AG_MOUSE	Q80ZM7	Gtf2a2	Transcription initiation factor IIA subunit 2 OS=Mus musculus OX=10090 GN=Gtf2a2 PE=1 SV=2	1	412771	494564	454179	565710	414799	544821	460383	595287	499506	556593	454179	544821	0.45321	0.0942201	0.99975
sp|Q9CQV1|TIM16_MOUSE	Q9CQV1	Pam16	Mitochondrial import inner membrane translocase subunit TIM16 OS=Mus musculus OX=10090 GN=Pam16 PE=1 SV=1	5	6.91928e+06	4.44277e+06	5.52074e+06	5.29972e+06	6.72886e+06	5.23325e+06	4.64685e+06	5.13946e+06	5.28577e+06	4.14001e+06	5.52074e+06	5.13946e+06	-0.198304	0.0942313	0.99975
sp|Q9CQ20|M1IP1_MOUSE	Q9CQ20	Mid1ip1	Mid1-interacting protein 1 OS=Mus musculus OX=10090 GN=Mid1ip1 PE=1 SV=1	7	8.44533e+06	7.25339e+06	7.68915e+06	7.40937e+06	7.45011e+06	7.71716e+06	6.05811e+06	7.43714e+06	6.90738e+06	6.74297e+06	7.45011e+06	6.90738e+06	-0.232671	0.0946937	0.99975
sp|P47964|RL36_MOUSE	P47964	Rpl36	60S ribosomal protein L36 OS=Mus musculus OX=10090 GN=Rpl36 PE=1 SV=2	3	3.30705e+06	9.53479e+06	3.78039e+06	5.57077e+06	3.69413e+06	9.71211e+06	5.32366e+06	1.03205e+07	6.97276e+06	4.83077e+06	3.78039e+06	6.97276e+06	1.69251	0.0948522	0.99975
sp|P81117|NUCB2_MOUSE	P81117	Nucb2	Nucleobindin-2 OS=Mus musculus OX=10090 GN=Nucb2 PE=1 SV=2	10	7.3218e+06	6.30489e+06	7.56761e+06	6.26785e+06	7.36821e+06	6.47452e+06	5.67558e+06	7.08653e+06	6.11856e+06	6.08344e+06	7.3218e+06	6.11856e+06	-0.50391	0.0948999	0.99975
sp|P97351|RS3A_MOUSE	P97351	Rps3a	40S ribosomal protein S3a OS=Mus musculus OX=10090 GN=Rps3a PE=1 SV=3	16	3.85245e+07	5.14962e+07	3.76736e+07	3.75963e+07	3.59725e+07	5.50032e+07	4.28444e+07	5.44682e+07	4.22691e+07	4.06423e+07	3.76736e+07	4.28444e+07	0.324778	0.0950994	0.99975
sp|Q8BHN1|TXLNG_MOUSE	Q8BHN1	Txlng	Gamma-taxilin OS=Mus musculus OX=10090 GN=Txlng PE=1 SV=1	4	687403	717472	633128	670081	688131	784808	759568	789982	657740	702893	687403	759568	0.260202	0.0954585	0.99975
sp|Q924Z4|CERS2_MOUSE	Q924Z4	Cers2	Ceramide synthase 2 OS=Mus musculus OX=10090 GN=Cers2 PE=1 SV=1	3	2.02725e+06	2.35404e+06	1.9906e+06	2.22384e+06	1.94964e+06	2.13407e+06	1.75024e+06	2.00545e+06	1.91574e+06	1.75985e+06	2.02725e+06	1.91574e+06	-0.181308	0.0956157	0.99975
sp|P47963|RL13_MOUSE	P47963	Rpl13	60S ribosomal protein L13 OS=Mus musculus OX=10090 GN=Rpl13 PE=1 SV=3	8	1.67996e+07	4.09474e+07	1.70573e+07	2.30916e+07	2.43743e+07	4.33998e+07	2.72623e+07	4.11683e+07	2.84383e+07	2.39537e+07	2.30916e+07	2.84383e+07	0.501354	0.0956944	0.99975
sp|Q3TYS2|CYBC1_MOUSE	Q3TYS2	Cybc1	Cytochrome b-245 chaperone 1 OS=Mus musculus OX=10090 GN=Cybc1 PE=1 SV=2	5	1.09587e+06	1.15022e+06	1.21278e+06	1.24159e+06	1.1271e+06	1.21474e+06	1.16173e+06	1.29555e+06	1.25743e+06	1.36414e+06	1.15022e+06	1.25743e+06	0.201539	0.0959037	0.99975
sp|Q811L6|MAST4_MOUSE	Q811L6	Mast4	Microtubule-associated serine/threonine-protein kinase 4 OS=Mus musculus OX=10090 GN=Mast4 PE=1 SV=3	2	706725	574741	641344	553020	618783	581306	564753	579482	531891	564855	618783	564855	-0.261908	0.0962712	0.99975
sp|Q9QYF9|NDRG3_MOUSE	Q9QYF9	Ndrg3	Protein NDRG3 OS=Mus musculus OX=10090 GN=Ndrg3 PE=1 SV=1	3	2.79234e+06	2.57059e+06	2.49277e+06	2.42899e+06	2.65286e+06	2.50753e+06	2.47809e+06	2.46586e+06	2.27168e+06	2.31883e+06	2.57059e+06	2.46586e+06	-0.136261	0.0963	0.99975
sp|P83882|RL36A_MOUSE	P83882	Rpl36a	60S ribosomal protein L36a OS=Mus musculus OX=10090 GN=Rpl36a PE=3 SV=2	4	7.7397e+06	1.73847e+07	7.34923e+06	7.29097e+06	7.37477e+06	2.1015e+07	1.21989e+07	1.89467e+07	8.73615e+06	9.14501e+06	7.37477e+06	1.21989e+07	1.56605	0.0965984	0.99975
sp|P62274|RS29_MOUSE	P62274	Rps29	40S ribosomal protein S29 OS=Mus musculus OX=10090 GN=Rps29 PE=1 SV=2	2	2.74995e+06	4.89452e+06	2.02294e+06	2.43291e+06	2.23296e+06	5.49791e+06	3.06068e+06	4.78131e+06	3.79484e+06	2.57732e+06	2.43291e+06	3.79484e+06	1.11363	0.0969825	0.99975
sp|P62627|DLRB1_MOUSE	P62627	Dynlrb1	Dynein light chain roadblock-type 1 OS=Mus musculus OX=10090 GN=Dynlrb1 PE=1 SV=3	5	1.00154e+07	9.63761e+06	1.04403e+07	1.06048e+07	1.06161e+07	1.00583e+07	8.53547e+06	9.99971e+06	9.9203e+06	8.95471e+06	1.04403e+07	9.9203e+06	-0.139367	0.0972226	0.99975
sp|Q8BRH0|TMTC3_MOUSE	Q8BRH0	Tmtc3	Protein O-mannosyl-transferase TMTC3 OS=Mus musculus OX=10090 GN=Tmtc3 PE=1 SV=2	5	2.16927e+06	2.74025e+06	2.19741e+06	3.01511e+06	2.15781e+06	2.46341e+06	2.89534e+06	2.80361e+06	2.64503e+06	3.31391e+06	2.19741e+06	2.80361e+06	0.638802	0.0975332	0.99975
sp|Q9D7N3|RT09_MOUSE	Q9D7N3	Mrps9	28S ribosomal protein S9, mitochondrial OS=Mus musculus OX=10090 GN=Mrps9 PE=1 SV=3	7	3.99847e+06	5.88517e+06	4.66745e+06	6.49074e+06	4.13674e+06	6.21223e+06	4.96764e+06	7.05773e+06	5.98684e+06	5.6671e+06	4.66745e+06	5.98684e+06	0.624436	0.0980398	0.99975
sp|Q99J36|THUM1_MOUSE	Q99J36	Thumpd1	THUMP domain-containing protein 1 OS=Mus musculus OX=10090 GN=Thumpd1 PE=1 SV=1	6	2.25662e+06	2.3216e+06	2.21145e+06	2.24764e+06	2.18011e+06	2.18782e+06	2.8585e+06	2.29508e+06	2.41457e+06	2.57897e+06	2.24764e+06	2.41457e+06	0.156586	0.0989099	0.99975
sp|P18528|HVM57_MOUSE	P18528	NA	Ig heavy chain V region 6.96 OS=Mus musculus OX=10090 PE=4 SV=1	2	4.10784e+06	3.72121e+06	3.78295e+06	4.20603e+06	3.92375e+06	4.36241e+06	6.43852e+06	3.33546e+06	5.02679e+06	4.96127e+06	3.92375e+06	4.96127e+06	0.595747	0.100049	0.99975
sp|P35821|PTN1_MOUSE	P35821	Ptpn1	Tyrosine-protein phosphatase non-receptor type 1 OS=Mus musculus OX=10090 GN=Ptpn1 PE=1 SV=2	7	2.72969e+06	2.97813e+06	2.99222e+06	3.10901e+06	2.60496e+06	2.90798e+06	3.07986e+06	3.02481e+06	3.21751e+06	3.48334e+06	2.97813e+06	3.07986e+06	0.089084	0.100364	0.99975
sp|Q8R0Y8|S2542_MOUSE	Q8R0Y8	Slc25a42	Mitochondrial coenzyme A transporter SLC25A42 OS=Mus musculus OX=10090 GN=Slc25a42 PE=1 SV=1	7	3.74559e+06	4.45294e+06	4.24944e+06	4.87273e+06	4.0748e+06	5.44554e+06	4.1342e+06	5.45085e+06	4.44713e+06	4.7236e+06	4.24944e+06	4.7236e+06	0.27201	0.100452	0.99975
sp|O08788|DCTN1_MOUSE	O08788	Dctn1	Dynactin subunit 1 OS=Mus musculus OX=10090 GN=Dctn1 PE=1 SV=3	43	3.41608e+07	3.21209e+07	3.47024e+07	3.30495e+07	3.70192e+07	3.36514e+07	2.97381e+07	3.26241e+07	3.28006e+07	3.00608e+07	3.41608e+07	3.26241e+07	-0.165461	0.1008	0.99975
sp|P63085|MK01_MOUSE	P63085	Mapk1	Mitogen-activated protein kinase 1 OS=Mus musculus OX=10090 GN=Mapk1 PE=1 SV=3	8	8.2752e+06	7.22897e+06	7.84859e+06	7.00232e+06	8.58625e+06	7.19462e+06	6.93764e+06	7.62485e+06	7.14426e+06	6.81712e+06	7.84859e+06	7.14426e+06	-0.245447	0.101248	0.99975
sp|Q9QXE7|TBL1X_MOUSE	Q9QXE7	Tbl1x	F-box-like/WD repeat-containing protein TBL1X OS=Mus musculus OX=10090 GN=Tbl1x PE=1 SV=2	2	1.12839e+06	1.13177e+06	1.08161e+06	1.26441e+06	1.00466e+06	1.10678e+06	1.36669e+06	1.16413e+06	1.18987e+06	1.51251e+06	1.12839e+06	1.18987e+06	0.126306	0.101405	0.99975
sp|P39053|DYN1_MOUSE	P39053	Dnm1	Dynamin-1 OS=Mus musculus OX=10090 GN=Dnm1 PE=1 SV=2	12	5.61179e+06	4.85803e+06	6.24527e+06	5.82351e+06	5.96547e+06	4.89116e+06	4.85178e+06	5.55381e+06	5.39141e+06	5.225e+06	5.82351e+06	5.225e+06	-0.278522	0.101616	0.99975
sp|Q99KL7|RAB28_MOUSE	Q99KL7	Rab28	Ras-related protein Rab-28 OS=Mus musculus OX=10090 GN=Rab28 PE=1 SV=1	1	570095	574919	632542	593388	683699	641272	630539	633284	693628	723916	593388	641272	0.159806	0.101754	0.99975
sp|Q04519|ASM_MOUSE	Q04519	Smpd1	Sphingomyelin phosphodiesterase OS=Mus musculus OX=10090 GN=Smpd1 PE=1 SV=2	1	209697	296948	211244	291746	224030	411413	229190	440165	278104	252145	224030	278104	0.593593	0.10198	0.99975
sp|P58064|RT06_MOUSE	P58064	Mrps6	28S ribosomal protein S6, mitochondrial OS=Mus musculus OX=10090 GN=Mrps6 PE=1 SV=3	7	4.85853e+06	6.01844e+06	4.26095e+06	5.28841e+06	4.69156e+06	6.62764e+06	5.55427e+06	6.03266e+06	5.12619e+06	5.1623e+06	4.85853e+06	5.55427e+06	0.368391	0.101992	0.99975
sp|Q8K221|ARFP2_MOUSE	Q8K221	Arfip2	Arfaptin-2 OS=Mus musculus OX=10090 GN=Arfip2 PE=1 SV=2	2	324746	331615	375968	412109	323627	418254	329430	449153	364668	485086	331615	418254	0.588946	0.102063	0.99975
sp|B9EJ86|OSBL8_MOUSE	B9EJ86	Osbpl8	Oxysterol-binding protein-related protein 8 OS=Mus musculus OX=10090 GN=Osbpl8 PE=1 SV=1	3	1.19028e+06	1.24595e+06	1.35319e+06	1.35125e+06	1.25286e+06	1.35668e+06	1.28677e+06	1.49258e+06	1.35458e+06	1.39092e+06	1.25286e+06	1.35668e+06	0.167738	0.102343	0.99975
sp|P01867|IGG2B_MOUSE	P01867	Igh-3	Ig gamma-2B chain C region OS=Mus musculus OX=10090 GN=Igh-3 PE=1 SV=3	10	4.9139e+07	4.44796e+07	4.83881e+07	8.60855e+07	3.84712e+07	6.28544e+07	5.13529e+07	6.93427e+07	9.30577e+07	6.34386e+07	4.83881e+07	6.34386e+07	0.724451	0.102487	0.99975
sp|P01633|KV5A1_MOUSE	P01633	Igk-V19-17	Ig kappa chain V19-17 OS=Mus musculus OX=10090 GN=Igk-V19-17 PE=1 SV=1	1	7.26263e+06	5.06247e+06	6.57938e+06	8.53965e+06	6.07308e+06	7.38798e+06	6.1774e+06	7.47131e+06	9.83333e+06	1.20087e+07	6.57938e+06	7.47131e+06	0.333442	0.102501	0.99975
sp|Q8K245|UVRAG_MOUSE	Q8K245	Uvrag	UV radiation resistance associated protein OS=Mus musculus OX=10090 GN=Uvrag PE=1 SV=2	1	305862	381431	284756	279869	314596	290305	297237	277252	259349	278053	305862	278053	-0.277802	0.102899	0.99975
sp|Q8R4K2|IRAK4_MOUSE	Q8R4K2	Irak4	Interleukin-1 receptor-associated kinase 4 OS=Mus musculus OX=10090 GN=Irak4 PE=1 SV=1	7	1.77911e+06	1.25908e+06	1.51432e+06	1.27086e+06	1.82337e+06	1.43059e+06	1.25728e+06	1.45215e+06	1.25067e+06	1.13152e+06	1.51432e+06	1.25728e+06	-0.496728	0.103011	0.99975
sp|Q9DAS9|GBG12_MOUSE	Q9DAS9	Gng12	Guanine nucleotide-binding protein G(I)/G(S)/G(O) subunit gamma-12 OS=Mus musculus OX=10090 GN=Gng12 PE=1 SV=3	3	1.07676e+07	1.07401e+07	1.06199e+07	1.12032e+07	1.07639e+07	1.07584e+07	1.21541e+07	1.13632e+07	1.10873e+07	1.34347e+07	1.07639e+07	1.13632e+07	0.11665	0.103198	0.99975
sp|Q9ERR7|SEP15_MOUSE	Q9ERR7	Selenof	Selenoprotein F OS=Mus musculus OX=10090 GN=Selenof PE=1 SV=3	6	4.18577e+06	3.73554e+06	3.92793e+06	3.47159e+06	3.92756e+06	3.50778e+06	3.78158e+06	3.41458e+06	3.47841e+06	3.65263e+06	3.92756e+06	3.50778e+06	-0.309932	0.103385	0.99975
sp|Q99MJ9|DDX50_MOUSE	Q99MJ9	Ddx50	ATP-dependent RNA helicase DDX50 OS=Mus musculus OX=10090 GN=Ddx50 PE=2 SV=1	1	46740.9	70219.5	46891.4	57726.9	51087.8	74345.1	56684.3	74027.8	58377.2	56245	51087.8	58377.2	0.355823	0.103575	0.99975
sp|Q8R3P0|ACY2_MOUSE	Q8R3P0	Aspa	Aspartoacylase OS=Mus musculus OX=10090 GN=Aspa PE=1 SV=2	8	9.59651e+06	9.31692e+06	9.35386e+06	8.48945e+06	9.32413e+06	9.38271e+06	8.24896e+06	8.90637e+06	8.36969e+06	7.77676e+06	9.32413e+06	8.36969e+06	-0.292441	0.103717	0.99975
sp|Q7TNC4|LC7L2_MOUSE	Q7TNC4	Luc7l2	Putative RNA-binding protein Luc7-like 2 OS=Mus musculus OX=10090 GN=Luc7l2 PE=1 SV=1	5	3.25642e+06	2.89755e+06	3.25194e+06	2.83209e+06	3.1578e+06	2.82307e+06	2.96063e+06	2.7659e+06	2.82891e+06	2.94884e+06	3.1578e+06	2.82891e+06	-0.321285	0.104121	0.99975
sp|C0HK79|ARXS1_MOUSE,sp|C0HK80|ARXS2_MOUSE	C0HK79	Arxes1	Adipocyte-related X-chromosome expressed sequence 1 OS=Mus musculus OX=10090 GN=Arxes1 PE=1 SV=1	4	1.11211e+06	1.80852e+06	1.1933e+06	2.45532e+06	1.10093e+06	1.5983e+06	2.15678e+06	1.67766e+06	1.83855e+06	2.498e+06	1.1933e+06	1.83855e+06	1.08218	0.104661	0.99975
sp|O70172|PI42A_MOUSE	O70172	Pip4k2a	Phosphatidylinositol 5-phosphate 4-kinase type-2 alpha OS=Mus musculus OX=10090 GN=Pip4k2a PE=1 SV=1	3	937216	634515	878086	656146	901094	675650	683681	765778	666370	628007	878086	675650	-0.687681	0.104837	0.99975
sp|P70441|NHRF1_MOUSE	P70441	Slc9a3r1	Na(+)/H(+) exchange regulatory cofactor NHE-RF1 OS=Mus musculus OX=10090 GN=Slc9a3r1 PE=1 SV=3	6	2.86474e+06	2.40382e+06	2.96303e+06	2.37927e+06	2.9935e+06	2.42272e+06	2.30552e+06	2.64522e+06	2.39125e+06	2.4998e+06	2.86474e+06	2.42272e+06	-0.491352	0.105258	0.99975
sp|P46662|MERL_MOUSE	P46662	Nf2	Merlin OS=Mus musculus OX=10090 GN=Nf2 PE=1 SV=2	3	969197	823501	905090	809512	958282	833324	823912	821079	834406	813148	905090	823912	-0.233248	0.105264	0.99975
sp|P04939|MUP3_MOUSE	P04939	Mup3	Major urinary protein 3 OS=Mus musculus OX=10090 GN=Mup3 PE=1 SV=1	1	549445	395639	485503	480200	487330	553919	582093	763010	415920	583137	485503	582093	0.466237	0.105356	0.99975
sp|P19157|GSTP1_MOUSE	P19157	Gstp1	Glutathione S-transferase P 1 OS=Mus musculus OX=10090 GN=Gstp1 PE=1 SV=2	9	2.90375e+07	2.44247e+07	2.9412e+07	2.38847e+07	2.78239e+07	2.49573e+07	2.21394e+07	2.60225e+07	2.50771e+07	2.40982e+07	2.78239e+07	2.49573e+07	-0.328518	0.10623	0.99975
sp|Q91YE6|IPO9_MOUSE	Q91YE6	Ipo9	Importin-9 OS=Mus musculus OX=10090 GN=Ipo9 PE=1 SV=3	12	3.91322e+06	4.76757e+06	3.96229e+06	5.47977e+06	4.21546e+06	4.73053e+06	4.71242e+06	5.25258e+06	4.76053e+06	5.67499e+06	4.21546e+06	4.76053e+06	0.298023	0.106248	0.99975
sp|Q6ZWV3|RL10_MOUSE	Q6ZWV3	Rpl10	60S ribosomal protein L10 OS=Mus musculus OX=10090 GN=Rpl10 PE=1 SV=3	11	2.33064e+07	5.45576e+07	2.19255e+07	2.87388e+07	2.8758e+07	5.59848e+07	2.94567e+07	5.25124e+07	3.61367e+07	3.56799e+07	2.87388e+07	3.61367e+07	0.713373	0.106357	0.99975
sp|Q9JK38|GNA1_MOUSE	Q9JK38	Gnpnat1	Glucosamine 6-phosphate N-acetyltransferase OS=Mus musculus OX=10090 GN=Gnpnat1 PE=1 SV=1	1	709883	1.08171e+06	659415	837596	935550	755340	692888	700501	772401	647175	837596	700501	-0.472261	0.10648	0.99975
sp|Q91WI7|ITFG2_MOUSE	Q91WI7	Itfg2	KICSTOR complex protein ITFG2 OS=Mus musculus OX=10090 GN=Itfg2 PE=2 SV=1	1	68011.9	155358	100715	143651	66196.6	190932	94691.4	184976	107324	169839	100715	169839	1.31994	0.106486	0.99975
sp|Q8VBV7|CSN8_MOUSE	Q8VBV7	Cops8	COP9 signalosome complex subunit 8 OS=Mus musculus OX=10090 GN=Cops8 PE=1 SV=1	5	7.27484e+06	6.85823e+06	7.02238e+06	6.62148e+06	6.82261e+06	6.84668e+06	5.76355e+06	7.01285e+06	6.39332e+06	6.02404e+06	6.85823e+06	6.39332e+06	-0.206205	0.10653	0.99975
sp|P20917|MAG_MOUSE	P20917	Mag	Myelin-associated glycoprotein OS=Mus musculus OX=10090 GN=Mag PE=1 SV=2	2	673068	636516	862704	781844	740956	672774	648286	655793	655780	698182	740956	655793	-0.352554	0.106581	0.99975
sp|Q64282|IFIT1_MOUSE	Q64282	Ifit1	Interferon-induced protein with tetratricopeptide repeats 1 OS=Mus musculus OX=10090 GN=Ifit1 PE=1 SV=2	5	2.17904e+06	1.84262e+06	2.11149e+06	1.95346e+06	2.01409e+06	2.00321e+06	2.21768e+06	2.25695e+06	2.07935e+06	2.45862e+06	2.01409e+06	2.21768e+06	0.24213	0.107078	0.99975
sp|Q3TCJ1|ABRX2_MOUSE	Q3TCJ1	Abraxas2	BRISC complex subunit Abraxas 2 OS=Mus musculus OX=10090 GN=Abraxas2 PE=1 SV=1	12	6.84394e+06	6.49747e+06	6.12858e+06	6.05997e+06	6.42543e+06	6.12824e+06	6.14867e+06	6.15297e+06	5.6552e+06	5.84767e+06	6.42543e+06	6.12824e+06	-0.171487	0.10721	0.99975
sp|Q62176|RBM38_MOUSE,sp|D3Z4I3|RBM24_MOUSE	Q62176	Rbm24	RNA-binding protein 24 OS=Mus musculus OX=10090 GN=Rbm24 PE=1 SV=1	1	202103	206466	232957	219848	201332	215183	253598	213016	304046	223698	206466	223698	0.204906	0.107425	0.99975
sp|Q7TQ95|LNP_MOUSE	Q7TQ95	Lnpk	Endoplasmic reticulum junction formation protein lunapark OS=Mus musculus OX=10090 GN=Lnpk PE=1 SV=1	2	1.22493e+06	1.20858e+06	1.14964e+06	1.13187e+06	1.22832e+06	1.09077e+06	1.14556e+06	1.09158e+06	1.08908e+06	1.17619e+06	1.20858e+06	1.09158e+06	-0.285821	0.107644	0.99975
sp|Q5SUC9|SCO1_MOUSE	Q5SUC9	Sco1	Protein SCO1 homolog, mitochondrial OS=Mus musculus OX=10090 GN=Sco1 PE=1 SV=1	4	1.5627e+06	1.4385e+06	1.41229e+06	1.43866e+06	1.20836e+06	1.30322e+06	1.28688e+06	1.31309e+06	1.27995e+06	1.3054e+06	1.4385e+06	1.30322e+06	-0.27223	0.107732	0.99975
sp|Q9CPX7|RT16_MOUSE	Q9CPX7	Mrps16	28S ribosomal protein S16, mitochondrial OS=Mus musculus OX=10090 GN=Mrps16 PE=1 SV=1	4	2.84139e+06	3.82417e+06	2.87815e+06	3.57244e+06	2.38436e+06	4.12704e+06	3.09348e+06	4.0424e+06	3.38638e+06	3.43574e+06	2.87815e+06	3.43574e+06	0.470231	0.108053	0.99975
sp|Q0VG49|CO061_MOUSE	Q0VG49	NA	Uncharacterized protein C15orf61 homolog OS=Mus musculus OX=10090 PE=2 SV=2	2	450071	394055	451933	462430	433273	455702	388650	405560	401934	357275	450071	401934	-0.303824	0.108373	0.99975
sp|Q61029|LAP2B_MOUSE	Q61029	Tmpo	Lamina-associated polypeptide 2, isoforms beta/delta/epsilon/gamma OS=Mus musculus OX=10090 GN=Tmpo PE=1 SV=4	10	8.61727e+06	7.71056e+06	8.90205e+06	7.96563e+06	8.88395e+06	8.15493e+06	7.20135e+06	8.2905e+06	7.66498e+06	7.64066e+06	8.61727e+06	7.66498e+06	-0.341345	0.108617	0.99975
sp|Q6ZQI3|MLEC_MOUSE	Q6ZQI3	Mlec	Malectin OS=Mus musculus OX=10090 GN=Mlec PE=1 SV=2	8	7.47232e+06	9.95523e+06	6.61232e+06	1.20476e+07	6.90184e+06	8.07533e+06	1.20865e+07	9.34334e+06	1.06035e+07	1.30813e+07	7.47232e+06	1.06035e+07	1.02403	0.108764	0.99975
sp|P0C0S6|H2AZ_MOUSE,sp|Q3THW5|H2AV_MOUSE	P0C0S6	H2afz	Histone H2A.Z OS=Mus musculus OX=10090 GN=H2afz PE=1 SV=2	3	2.40133e+06	2.04466e+06	2.42826e+06	1.92162e+06	2.44482e+06	2.38343e+06	2.22998e+06	2.73509e+06	2.51332e+06	2.60053e+06	2.40133e+06	2.51332e+06	0.072218	0.108818	0.99975
sp|Q61781|K1C14_MOUSE	Q61781	Krt14	Keratin, type I cytoskeletal 14 OS=Mus musculus OX=10090 GN=Krt14 PE=1 SV=2	1	11863	12915.4	9230.97	12353.5	11972.4	8680.73	8302.6	10771.1	12868.8	9501.75	11972.4	9501.75	-0.817086	0.108985	0.99975
sp|P63011|RAB3A_MOUSE	P63011	Rab3a	Ras-related protein Rab-3A OS=Mus musculus OX=10090 GN=Rab3a PE=1 SV=1	2	1.17726e+06	1.14514e+06	1.18102e+06	1.14264e+06	1.204e+06	1.18107e+06	1.02755e+06	1.11488e+06	1.13231e+06	1.02552e+06	1.17726e+06	1.11488e+06	-0.162177	0.109117	0.99975
sp|Q8BH58|TIPRL_MOUSE	Q8BH58	Tiprl	TIP41-like protein OS=Mus musculus OX=10090 GN=Tiprl PE=1 SV=1	5	3.79567e+06	3.5287e+06	3.61813e+06	3.33219e+06	3.80419e+06	3.58006e+06	3.38445e+06	3.32463e+06	3.43662e+06	3.11433e+06	3.61813e+06	3.38445e+06	-0.16089	0.109151	0.99975
sp|P11531|DMD_MOUSE	P11531	Dmd	Dystrophin OS=Mus musculus OX=10090 GN=Dmd PE=1 SV=3	7	3.38411e+06	3.26686e+06	3.27727e+06	3.18443e+06	3.46235e+06	2.89175e+06	3.23322e+06	2.97601e+06	3.45942e+06	2.75898e+06	3.27727e+06	2.97601e+06	-0.270469	0.109395	0.99975
sp|P10605|CATB_MOUSE	P10605	Ctsb	Cathepsin B OS=Mus musculus OX=10090 GN=Ctsb PE=1 SV=2	15	4.92172e+07	7.08223e+07	5.07298e+07	7.86668e+07	48601666	5.98764e+07	7.88557e+07	6.44638e+07	6.60402e+07	9.18119e+07	5.07298e+07	6.60402e+07	0.736909	0.109718	0.99975
sp|P36993|PPM1B_MOUSE	P36993	Ppm1b	Protein phosphatase 1B OS=Mus musculus OX=10090 GN=Ppm1b PE=1 SV=1	11	9.00301e+06	7.26122e+06	7.96343e+06	6.99851e+06	9.15182e+06	7.37203e+06	7.83908e+06	7.21955e+06	7.05122e+06	6.78825e+06	7.96343e+06	7.21955e+06	-0.268441	0.110182	0.99975
sp|P47199|QOR_MOUSE	P47199	Cryz	Quinone oxidoreductase OS=Mus musculus OX=10090 GN=Cryz PE=1 SV=1	11	1.83956e+07	1.66144e+07	1.6301e+07	1.41183e+07	1.68475e+07	1.55912e+07	1.52882e+07	1.552e+07	1.4052e+07	1.48199e+07	1.66144e+07	1.52882e+07	-0.21569	0.11039	0.99975
sp|Q8BUE4|AIFM2_MOUSE	Q8BUE4	Aifm2	Apoptosis-inducing factor 2 OS=Mus musculus OX=10090 GN=Aifm2 PE=1 SV=1	16	1.95458e+07	19060828	1.96232e+07	2.01001e+07	1.88526e+07	2.26833e+07	1.987e+07	2.09131e+07	1.97797e+07	2.04521e+07	1.95458e+07	2.04521e+07	0.123901	0.110606	0.99975
sp|O54782|MA2B2_MOUSE	O54782	Man2b2	Epididymis-specific alpha-mannosidase OS=Mus musculus OX=10090 GN=Man2b2 PE=1 SV=2	2	1.0714e+06	1.06934e+06	1.25796e+06	1.27369e+06	1.11617e+06	1.19554e+06	1.26056e+06	1.27595e+06	1.17729e+06	1.44452e+06	1.11617e+06	1.26056e+06	0.310218	0.110702	0.99975
sp|Q9D1H8|RM53_MOUSE	Q9D1H8	Mrpl53	39S ribosomal protein L53, mitochondrial OS=Mus musculus OX=10090 GN=Mrpl53 PE=1 SV=1	4	4.17093e+06	6.15795e+06	3.48163e+06	4.02359e+06	3.80414e+06	5.41122e+06	4.56811e+06	5.3381e+06	4.84605e+06	4.85162e+06	4.02359e+06	4.85162e+06	0.453716	0.110876	0.99975
sp|Q9DB25|ALG5_MOUSE	Q9DB25	Alg5	Dolichyl-phosphate beta-glucosyltransferase OS=Mus musculus OX=10090 GN=Alg5 PE=1 SV=1	2	1.87484e+06	1.511e+06	1.77568e+06	1.54026e+06	1.81557e+06	1.54976e+06	1.64486e+06	1.53843e+06	1.52415e+06	1.53461e+06	1.77568e+06	1.53843e+06	-0.372349	0.110947	0.99975
sp|Q99LC3|NDUAA_MOUSE	Q99LC3	Ndufa10	NADH dehydrogenase [ubiquinone] 1 alpha subcomplex subunit 10, mitochondrial OS=Mus musculus OX=10090 GN=Ndufa10 PE=1 SV=1	19	5.52781e+07	5.55914e+07	4.6959e+07	4.64336e+07	4.77336e+07	5.70396e+07	5.49598e+07	5.14051e+07	5.24961e+07	5.805e+07	4.77336e+07	5.49598e+07	0.380924	0.110962	0.99975
sp|Q9DAA6|EXOS1_MOUSE	Q9DAA6	Exosc1	Exosome complex component CSL4 OS=Mus musculus OX=10090 GN=Exosc1 PE=1 SV=1	1	224149	236683	232608	237343	207822	232414	228581	242685	287006	254144	232608	242685	0.0912646	0.111012	0.99975
sp|O88968|TCO2_MOUSE	O88968	Tcn2	Transcobalamin-2 OS=Mus musculus OX=10090 GN=Tcn2 PE=1 SV=1	1	708225	840785	847004	958057	739857	832926	801167	963705	1.00732e+06	1.00139e+06	840785	963705	0.302764	0.111846	0.99975
sp|Q6ZPU9|KBP_MOUSE	Q6ZPU9	Kif1bp	KIF1-binding protein OS=Mus musculus OX=10090 GN=Kif1bp PE=1 SV=2	4	869592	1.05675e+06	925542	1.07539e+06	846136	995703	973687	1.08686e+06	1.03106e+06	1.21332e+06	925542	1.03106e+06	0.269245	0.112253	0.99975
sp|P29391|FRIL1_MOUSE	P29391	Ftl1	Ferritin light chain 1 OS=Mus musculus OX=10090 GN=Ftl1 PE=1 SV=2	13	5.65918e+07	5.31255e+07	7.42249e+07	5.01335e+07	7.08542e+07	5.09686e+07	4.90726e+07	5.119e+07	5.45343e+07	5.7797e+07	5.65918e+07	5.119e+07	-0.299128	0.112256	0.99975
sp|P49962|SRP09_MOUSE	P49962	Srp9	Signal recognition particle 9 kDa protein OS=Mus musculus OX=10090 GN=Srp9 PE=1 SV=2	1	399290	487123	392672	467310	406769	435978	545862	414118	482534	564587	406769	482534	0.429494	0.112296	0.99975
sp|Q7TMC8|FUK_MOUSE	Q7TMC8	Fuk	L-fucose kinase OS=Mus musculus OX=10090 GN=Fuk PE=1 SV=1	6	915833	966037	883033	927366	887898	871307	918152	811231	853546	852798	915833	853546	-0.215141	0.113923	0.99975
sp|Q3UPF5|ZCCHV_MOUSE	Q3UPF5	Zc3hav1	Zinc finger CCCH-type antiviral protein 1 OS=Mus musculus OX=10090 GN=Zc3hav1 PE=1 SV=1	14	9.74626e+06	9.69597e+06	9.88628e+06	9.30885e+06	9.14137e+06	1.01824e+07	1.00349e+07	1.06053e+07	9.31631e+06	1.11183e+07	9.69597e+06	1.01824e+07	0.0963011	0.114223	0.99975
sp|Q4KMM3|OXR1_MOUSE	Q4KMM3	Oxr1	Oxidation resistance protein 1 OS=Mus musculus OX=10090 GN=Oxr1 PE=1 SV=3	14	5.51877e+06	4.58649e+06	5.43235e+06	4.67097e+06	5.2616e+06	4.65272e+06	4.71073e+06	4.93337e+06	4.30431e+06	4.79865e+06	5.2616e+06	4.71073e+06	-0.309518	0.11425	0.99975
sp|Q3UZA1|CPZIP_MOUSE	Q3UZA1	Rcsd1	CapZ-interacting protein OS=Mus musculus OX=10090 GN=Rcsd1 PE=1 SV=1	5	2.25221e+06	1.91287e+06	2.29197e+06	2.00501e+06	2.06254e+06	1.81686e+06	2.07073e+06	1.99077e+06	1.91395e+06	1.93224e+06	2.06254e+06	1.93224e+06	-0.200585	0.114347	0.99975
sp|Q791T5|MTCH1_MOUSE	Q791T5	Mtch1	Mitochondrial carrier homolog 1 OS=Mus musculus OX=10090 GN=Mtch1 PE=1 SV=1	9	9.40935e+06	1.21485e+07	8.73216e+06	9.49315e+06	9.7769e+06	1.37465e+07	1.01836e+07	1.28109e+07	1.08424e+07	9.60153e+06	9.49315e+06	1.08424e+07	0.300908	0.114717	0.99975
sp|Q9CWU6|UQCC1_MOUSE	Q9CWU6	Uqcc1	Ubiquinol-cytochrome-c reductase complex assembly factor 1 OS=Mus musculus OX=10090 GN=Uqcc1 PE=1 SV=1	1	172800	181859	162737	179032	177493	180945	188603	178831	185618	193665	177493	185618	0.0732971	0.115458	0.99975
sp|Q9CXW2|RT22_MOUSE	Q9CXW2	Mrps22	28S ribosomal protein S22, mitochondrial OS=Mus musculus OX=10090 GN=Mrps22 PE=1 SV=1	14	7.97562e+06	1.00178e+07	7.278e+06	8.64335e+06	7.46967e+06	9.63569e+06	9.39109e+06	8.99375e+06	8.58238e+06	8.98697e+06	7.97562e+06	8.99375e+06	0.312598	0.115694	0.99975
sp|Q91WP0|MASP2_MOUSE	Q91WP0	Masp2	Mannan-binding lectin serine protease 2 OS=Mus musculus OX=10090 GN=Masp2 PE=1 SV=1	2	589443	810266	717201	802460	695034	767918	726526	818544	815742	895608	717201	815742	0.309145	0.11595	0.99975
sp|Q9CQS2|NOP10_MOUSE	Q9CQS2	Nop10	H/ACA ribonucleoprotein complex subunit 3 OS=Mus musculus OX=10090 GN=Nop10 PE=3 SV=1	3	436992	500304	489272	539689	500886	556771	463373	566901	561050	550985	500304	556771	0.243457	0.116796	0.99975
sp|P11087|CO1A1_MOUSE	P11087	Col1a1	Collagen alpha-1(I) chain OS=Mus musculus OX=10090 GN=Col1a1 PE=1 SV=4	18	5.86034e+07	2.94748e+07	3.46306e+07	2.60294e+07	3.0269e+07	2.74848e+07	2.1222e+07	3.46894e+07	2.73221e+07	2.49197e+07	3.0269e+07	2.73221e+07	-0.311776	0.117048	0.99975
sp|P63328|PP2BA_MOUSE	P63328	Ppp3ca	Serine/threonine-protein phosphatase 2B catalytic subunit alpha isoform OS=Mus musculus OX=10090 GN=Ppp3ca PE=1 SV=1	9	8.9696e+06	9.37251e+06	9.37192e+06	8.27534e+06	9.13937e+06	8.48463e+06	8.34212e+06	8.72329e+06	8.67611e+06	8.19399e+06	9.13937e+06	8.48463e+06	-0.241191	0.117444	0.99975
sp|P01592|IGJ_MOUSE	P01592	Jchain	Immunoglobulin J chain OS=Mus musculus OX=10090 GN=Jchain PE=1 SV=4	3	5.21598e+06	6.03216e+06	6.53745e+06	5.69711e+06	5.87737e+06	4.38735e+06	5.29702e+06	5.29277e+06	6.1061e+06	5.38011e+06	5.87737e+06	5.29702e+06	-0.293527	0.117492	0.99975
sp|Q64727|VINC_MOUSE	Q64727	Vcl	Vinculin OS=Mus musculus OX=10090 GN=Vcl PE=1 SV=4	70	1.75097e+08	1.91987e+08	175339510	1.78005e+08	1.75858e+08	1.70172e+08	1.74656e+08	1.67107e+08	1.54308e+08	1.74818e+08	1.75858e+08	1.70172e+08	-0.132404	0.117747	0.99975
sp|P62918|RL8_MOUSE	P62918	Rpl8	60S ribosomal protein L8 OS=Mus musculus OX=10090 GN=Rpl8 PE=1 SV=2	6	7.43701e+06	1.77989e+07	9.13641e+06	9.51821e+06	8.95382e+06	2.07763e+07	9.51652e+06	2.37271e+07	1.25705e+07	1.03032e+07	9.13641e+06	1.25705e+07	0.88211	0.11781	0.99975
sp|Q80UJ7|RB3GP_MOUSE	Q80UJ7	Rab3gap1	Rab3 GTPase-activating protein catalytic subunit OS=Mus musculus OX=10090 GN=Rab3gap1 PE=1 SV=4	10	5.29069e+06	4.71357e+06	4.80073e+06	5.14386e+06	5.21004e+06	5.03146e+06	4.36629e+06	4.83309e+06	4.79439e+06	4.41188e+06	5.14386e+06	4.79439e+06	-0.19141	0.118142	0.99975
sp|P99029|PRDX5_MOUSE	P99029	Prdx5	Peroxiredoxin-5, mitochondrial OS=Mus musculus OX=10090 GN=Prdx5 PE=1 SV=2	13	1.76884e+08	1.77932e+08	1.79172e+08	1.54322e+08	1.68109e+08	1.75106e+08	1.43127e+08	1.67941e+08	1.47943e+08	153987749	1.76884e+08	153987749	-0.379432	0.118253	0.99975
sp|Q9Z2H5|E41L1_MOUSE	Q9Z2H5	Epb41l1	Band 4.1-like protein 1 OS=Mus musculus OX=10090 GN=Epb41l1 PE=1 SV=2	16	7.71645e+06	9.24729e+06	8.95519e+06	1.08603e+07	7.73568e+06	9.4628e+06	8.82908e+06	1.07638e+07	9.63594e+06	1.19717e+07	8.95519e+06	9.63594e+06	0.176731	0.118381	0.99975
sp|P59266|FITM2_MOUSE	P59266	Fitm2	Fat storage-inducing transmembrane protein 2 OS=Mus musculus OX=10090 GN=Fitm2 PE=1 SV=1	2	930692	1.20918e+06	976168	1.5035e+06	847473	1.12479e+06	1.28754e+06	1.15781e+06	1.30313e+06	1.62386e+06	976168	1.28754e+06	0.755989	0.118454	0.99975
sp|O54974|LEG7_MOUSE	O54974	Lgals7	Galectin-7 OS=Mus musculus OX=10090 GN=Lgals7 PE=2 SV=3	3	4.48775e+06	4.4169e+06	1.67919e+06	2.14566e+06	2.58214e+06	1.69441e+06	1.45346e+06	2.00829e+06	3.7277e+06	1.39162e+06	2.58214e+06	1.69441e+06	-1.32101	0.118657	0.99975
sp|Q9DBR4|APBB2_MOUSE	Q9DBR4	Apbb2	Amyloid-beta A4 precursor protein-binding family B member 2 OS=Mus musculus OX=10090 GN=Apbb2 PE=1 SV=2	1	217662	230706	248902	247403	245801	236963	215589	216052	235045	199340	245801	216052	-0.346045	0.119019	0.99975
sp|Q8N7N5|DCAF8_MOUSE	Q8N7N5	Dcaf8	DDB1- and CUL4-associated factor 8 OS=Mus musculus OX=10090 GN=Dcaf8 PE=1 SV=1	6	2.91897e+06	2.96523e+06	3.0668e+06	3.2032e+06	2.98484e+06	3.31037e+06	3.12508e+06	3.37243e+06	3.03998e+06	3.23003e+06	2.98484e+06	3.23003e+06	0.177965	0.119114	0.99975
sp|Q63739|TP4A1_MOUSE	Q63739	Ptp4a1	Protein tyrosine phosphatase type IVA 1 OS=Mus musculus OX=10090 GN=Ptp4a1 PE=1 SV=1	2	3.89257e+06	3.15322e+06	3.97109e+06	2.89358e+06	3.7551e+06	3.03844e+06	3.17586e+06	3.18389e+06	3.29137e+06	3.07896e+06	3.7551e+06	3.17586e+06	-0.468624	0.119179	0.99975
sp|Q9CQM5|TXD17_MOUSE	Q9CQM5	Txndc17	Thioredoxin domain-containing protein 17 OS=Mus musculus OX=10090 GN=Txndc17 PE=1 SV=1	4	1.39301e+07	1.20276e+07	1.37662e+07	1.04284e+07	1.36665e+07	1.15839e+07	1.24721e+07	1.07605e+07	1.134e+07	1.12305e+07	1.36665e+07	1.134e+07	-0.489979	0.119266	0.99975
sp|P52840|ST1A1_MOUSE	P52840	Sult1a1	Sulfotransferase 1A1 OS=Mus musculus OX=10090 GN=Sult1a1 PE=1 SV=1	7	6.28847e+06	5.9177e+06	6.76738e+06	6.9252e+06	6.43085e+06	6.51028e+06	7.50955e+06	6.13133e+06	8.02114e+06	7.59132e+06	6.43085e+06	7.50955e+06	0.391201	0.11978	0.99975
sp|Q60994|ADIPO_MOUSE	Q60994	Adipoq	Adiponectin OS=Mus musculus OX=10090 GN=Adipoq PE=1 SV=2	7	1.96207e+07	2.21245e+07	2.2282e+07	2.45329e+07	1.84743e+07	2.29593e+07	2.23124e+07	2.22879e+07	2.34839e+07	2.80667e+07	2.21245e+07	2.29593e+07	0.0653598	0.120304	0.99975
sp|P62267|RS23_MOUSE	P62267	Rps23	40S ribosomal protein S23 OS=Mus musculus OX=10090 GN=Rps23 PE=1 SV=3	7	2.07528e+07	3.33637e+07	2.051e+07	2.17875e+07	2.13994e+07	3.50895e+07	2.32837e+07	3.37512e+07	2.507e+07	2.47895e+07	2.13994e+07	2.507e+07	0.421442	0.121472	0.99975
sp|P35441|TSP1_MOUSE	P35441	Thbs1	Thrombospondin-1 OS=Mus musculus OX=10090 GN=Thbs1 PE=1 SV=1	5	1.95842e+06	1.98884e+06	2.0336e+06	2.14081e+06	2.09111e+06	1.95819e+06	1.64551e+06	2.18995e+06	1.85353e+06	1.72898e+06	2.0336e+06	1.85353e+06	-0.242811	0.121587	0.99975
sp|Q9WV70|NOC2L_MOUSE	Q9WV70	Noc2l	Nucleolar complex protein 2 homolog OS=Mus musculus OX=10090 GN=Noc2l PE=1 SV=2	1	209343	206350	202189	189620	219460	203744	253797	206675	218287	238479	206350	218287	0.123989	0.121626	0.99975
sp|Q8BX10|PGAM5_MOUSE	Q8BX10	Pgam5	Serine/threonine-protein phosphatase PGAM5, mitochondrial OS=Mus musculus OX=10090 GN=Pgam5 PE=1 SV=1	5	5.39967e+06	5.85874e+06	5.32084e+06	6.27608e+06	5.11733e+06	5.82688e+06	6.80458e+06	6.07512e+06	5.89922e+06	5.78313e+06	5.39967e+06	5.89922e+06	0.218188	0.121835	0.99975
sp|Q9CY16|RT28_MOUSE	Q9CY16	Mrps28	28S ribosomal protein S28, mitochondrial OS=Mus musculus OX=10090 GN=Mrps28 PE=1 SV=1	3	1.67029e+06	2.24988e+06	1.7613e+06	2.17257e+06	2.15717e+06	2.60344e+06	2.00041e+06	2.3784e+06	2.14065e+06	2.14876e+06	2.15717e+06	2.14876e+06	-0.0364355	0.121857	0.99975
sp|Q922E4|PCY2_MOUSE	Q922E4	Pcyt2	Ethanolamine-phosphate cytidylyltransferase OS=Mus musculus OX=10090 GN=Pcyt2 PE=1 SV=1	7	9.23015e+06	8.9816e+06	8.40021e+06	8.67087e+06	8.7036e+06	8.7195e+06	8.82958e+06	8.01287e+06	7.33925e+06	8.11284e+06	8.7036e+06	8.11284e+06	-0.213601	0.122054	0.99975
sp|P27641|XRCC5_MOUSE	P27641	Xrcc5	X-ray repair cross-complementing protein 5 OS=Mus musculus OX=10090 GN=Xrcc5 PE=1 SV=4	2	826165	734119	778636	712226	879173	670793	776979	757623	716976	687316	778636	716976	-0.217484	0.122376	0.99975
sp|Q571B6|WHAMM_MOUSE	Q571B6	Whamm	WASP homolog-associated protein with actin, membranes and microtubules OS=Mus musculus OX=10090 GN=Whamm PE=1 SV=2	1	727476	471393	531099	433166	632580	454770	555423	385480	458845	479382	531099	458845	-0.385252	0.122496	0.99975
sp|Q6PER3|MARE3_MOUSE	Q6PER3	Mapre3	Microtubule-associated protein RP/EB family member 3 OS=Mus musculus OX=10090 GN=Mapre3 PE=1 SV=1	2	2.72125e+06	2.65043e+06	4.17622e+06	2.20099e+06	2.67698e+06	2.41863e+06	2.47863e+06	2.19691e+06	2.51924e+06	2.34704e+06	2.67698e+06	2.41863e+06	-0.31953	0.123089	0.99975
sp|P18524|HVM53_MOUSE	P18524	NA	Ig heavy chain V region RF OS=Mus musculus OX=10090 PE=1 SV=1	2	846046	1.21604e+06	855038	1.70045e+06	826004	1.11377e+06	1.09603e+06	1.2254e+06	1.97339e+06	1.61171e+06	855038	1.2254e+06	1.08596	0.123156	0.99975
sp|P62270|RS18_MOUSE	P62270	Rps18	40S ribosomal protein S18 OS=Mus musculus OX=10090 GN=Rps18 PE=1 SV=3	9	1.89818e+07	1.98117e+07	1.71928e+07	1.852e+07	1.94361e+07	2.02496e+07	1.94753e+07	2.21127e+07	1.96066e+07	1.92601e+07	1.89818e+07	1.96066e+07	0.0626548	0.12318	0.99975
sp|P70677|CASP3_MOUSE	P70677	Casp3	Caspase-3 OS=Mus musculus OX=10090 GN=Casp3 PE=1 SV=1	5	3.66009e+06	2.75683e+06	3.08308e+06	2.56536e+06	2.98736e+06	2.73023e+06	3.01653e+06	2.46766e+06	2.43174e+06	2.7242e+06	2.98736e+06	2.7242e+06	-0.286624	0.123387	0.99975
sp|Q9JLV1|BAG3_MOUSE	Q9JLV1	Bag3	BAG family molecular chaperone regulator 3 OS=Mus musculus OX=10090 GN=Bag3 PE=1 SV=2	16	1.12325e+07	9.72778e+06	1.06022e+07	9.9725e+06	1.10655e+07	9.84231e+06	1.0038e+07	9.66813e+06	1.0478e+07	8.69898e+06	1.06022e+07	9.84231e+06	-0.206989	0.123507	0.99975
sp|P02468|LAMC1_MOUSE	P02468	Lamc1	Laminin subunit gamma-1 OS=Mus musculus OX=10090 GN=Lamc1 PE=1 SV=2	50	1.19331e+08	8.8394e+07	1.09041e+08	8.76702e+07	1.12751e+08	9.87069e+07	9.77698e+07	8.95071e+07	8.67706e+07	8.64362e+07	1.09041e+08	8.95071e+07	-0.511844	0.12377	0.99975
sp|Q9CR95|NECP1_MOUSE	Q9CR95	Necap1	Adaptin ear-binding coat-associated protein 1 OS=Mus musculus OX=10090 GN=Necap1 PE=1 SV=2	3	1.96702e+06	1.62881e+06	1.76329e+06	1.64867e+06	1.75794e+06	1.65147e+06	1.71441e+06	1.53768e+06	1.59206e+06	1.64449e+06	1.75794e+06	1.64449e+06	-0.184567	0.124565	0.99975
sp|O35099|M3K5_MOUSE	O35099	Map3k5	Mitogen-activated protein kinase kinase kinase 5 OS=Mus musculus OX=10090 GN=Map3k5 PE=1 SV=3	4	1.19817e+06	1.06112e+06	1.24357e+06	1.09849e+06	1.24893e+06	1.11132e+06	1.04354e+06	1.15966e+06	1.09877e+06	1.00123e+06	1.19817e+06	1.09877e+06	-0.265459	0.125035	0.99975
sp|Q8K2Q0|COMD9_MOUSE	Q8K2Q0	Commd9	COMM domain-containing protein 9 OS=Mus musculus OX=10090 GN=Commd9 PE=1 SV=3	3	1.3549e+06	1.24765e+06	1.51891e+06	1.31748e+06	1.32554e+06	1.22983e+06	1.20158e+06	1.40297e+06	1.18925e+06	1.22424e+06	1.32554e+06	1.22424e+06	-0.244819	0.125223	0.99975
sp|Q9QZQ8|H2AY_MOUSE	Q9QZQ8	H2afy	Core histone macro-H2A.1 OS=Mus musculus OX=10090 GN=H2afy PE=1 SV=3	3	1.36812e+06	1.55694e+06	1.42378e+06	1.39309e+06	1.42081e+06	1.55202e+06	1.53495e+06	1.62477e+06	1.61713e+06	1.37276e+06	1.42081e+06	1.55202e+06	0.209437	0.125418	0.99975
sp|Q9JMC3|DNJA4_MOUSE	Q9JMC3	Dnaja4	DnaJ homolog subfamily A member 4 OS=Mus musculus OX=10090 GN=Dnaja4 PE=1 SV=1	3	1.09333e+06	1.07487e+06	1.08017e+06	918405	1.10491e+06	957487	1.0391e+06	861456	1.04504e+06	938888	1.08017e+06	957487	-0.33052	0.125939	0.99975
sp|Q9CZ83|RM55_MOUSE	Q9CZ83	Mrpl55	39S ribosomal protein L55, mitochondrial OS=Mus musculus OX=10090 GN=Mrpl55 PE=1 SV=1	5	3.04131e+06	3.02641e+06	2.82477e+06	2.65674e+06	2.63622e+06	3.67765e+06	2.62559e+06	3.20942e+06	3.05114e+06	3.1909e+06	2.82477e+06	3.1909e+06	0.303393	0.126249	0.99975
sp|Q91WE1|SNX15_MOUSE	Q91WE1	Snx15	Sorting nexin-15 OS=Mus musculus OX=10090 GN=Snx15 PE=1 SV=1	3	583162	612880	602836	564390	603522	601619	534335	547830	569559	543150	602836	547830	-0.261166	0.126343	0.99975
sp|Q6PGH1|BUD31_MOUSE	Q6PGH1	Bud31	Protein BUD31 homolog OS=Mus musculus OX=10090 GN=Bud31 PE=1 SV=2	4	1.31361e+06	1.40994e+06	1.4486e+06	1.46364e+06	1.23127e+06	1.42715e+06	1.37942e+06	1.44928e+06	1.5281e+06	1.66937e+06	1.40994e+06	1.44928e+06	0.0391766	0.12635	0.99975
sp|Q9WTQ5|AKA12_MOUSE	Q9WTQ5	Akap12	A-kinase anchor protein 12 OS=Mus musculus OX=10090 GN=Akap12 PE=1 SV=1	31	2.58903e+07	2.49031e+07	2.53059e+07	2.2254e+07	2.65569e+07	2.42056e+07	2.43267e+07	2.17399e+07	2.21665e+07	2.36997e+07	2.53059e+07	2.36997e+07	-0.165956	0.126841	0.99975
sp|P56376|ACYP1_MOUSE	P56376	Acyp1	Acylphosphatase-1 OS=Mus musculus OX=10090 GN=Acyp1 PE=1 SV=2	5	8.88656e+06	7.89876e+06	8.89892e+06	7.73902e+06	9.00554e+06	8.41614e+06	7.5521e+06	7.76226e+06	8.21654e+06	7.36818e+06	8.88656e+06	7.76226e+06	-0.359497	0.12713	0.99975
sp|Q9D8B3|CHM4B_MOUSE	Q9D8B3	Chmp4b	Charged multivesicular body protein 4b OS=Mus musculus OX=10090 GN=Chmp4b PE=1 SV=2	9	2.59992e+07	1.99825e+07	2.33179e+07	1.84325e+07	2.32223e+07	1.9796e+07	2.05626e+07	2.05507e+07	1.88041e+07	1.97772e+07	2.32223e+07	1.9796e+07	-0.417022	0.127209	0.99975
sp|Q8R3F5|FABD_MOUSE	Q8R3F5	Mcat	Malonyl-CoA-acyl carrier protein transacylase, mitochondrial OS=Mus musculus OX=10090 GN=Mcat PE=1 SV=3	5	749883	1.17712e+06	775291	967028	668574	1.1616e+06	867322	1.13091e+06	907715	1.01823e+06	775291	1.01823e+06	0.731759	0.128197	0.99975
sp|O55234|PSB5_MOUSE	O55234	Psmb5	Proteasome subunit beta type-5 OS=Mus musculus OX=10090 GN=Psmb5 PE=1 SV=3	13	1.35959e+07	1.56246e+07	1.29378e+07	1.64948e+07	1.14829e+07	1.51745e+07	1.63945e+07	1.53116e+07	1.40979e+07	1.72924e+07	1.35959e+07	1.53116e+07	0.283166	0.12829	0.99975
sp|Q9DBB8|DHDH_MOUSE	Q9DBB8	Dhdh	Trans-1,2-dihydrobenzene-1,2-diol dehydrogenase OS=Mus musculus OX=10090 GN=Dhdh PE=1 SV=1	17	7.9949e+07	7.96594e+07	7.95361e+07	7.26251e+07	7.352e+07	7.71619e+07	7.19389e+07	6.6908e+07	7.50456e+07	6.96077e+07	7.95361e+07	7.19389e+07	-0.243551	0.128319	0.99975
sp|P63154|CRNL1_MOUSE	P63154	Crnkl1	Crooked neck-like protein 1 OS=Mus musculus OX=10090 GN=Crnkl1 PE=1 SV=1	3	948668	859945	869363	858859	831637	895705	999179	929277	852351	1.06117e+06	859945	929277	0.162874	0.128445	0.99975
sp|O70493|SNX12_MOUSE	O70493	Snx12	Sorting nexin-12 OS=Mus musculus OX=10090 GN=Snx12 PE=1 SV=1	6	1.09348e+07	7.59612e+06	1.01849e+07	7.88047e+06	1.08827e+07	8.34558e+06	8.09394e+06	8.35999e+06	8.83268e+06	7.69179e+06	1.01849e+07	8.34558e+06	-0.519212	0.128659	0.99975
sp|Q9Z2Y8|PLPHP_MOUSE	Q9Z2Y8	Plpbp	Pyridoxal phosphate homeostasis protein OS=Mus musculus OX=10090 GN=Plpbp PE=1 SV=1	10	1.83691e+07	1.52899e+07	1.64391e+07	1.40397e+07	1.71303e+07	1.55292e+07	1.54442e+07	1.41283e+07	1.45101e+07	1.47745e+07	1.64391e+07	1.47745e+07	-0.284099	0.128812	0.99975
sp|Q9D1M0|SEC13_MOUSE	Q9D1M0	Sec13	Protein SEC13 homolog OS=Mus musculus OX=10090 GN=Sec13 PE=1 SV=3	8	5.24061e+06	4.48553e+06	4.82032e+06	5.21323e+06	5.20441e+06	4.514e+06	4.83183e+06	4.52427e+06	4.84805e+06	4.58699e+06	5.20441e+06	4.58699e+06	-0.326853	0.128888	0.99975
sp|Q9QWL7|K1C17_MOUSE	Q9QWL7	Krt17	Keratin, type I cytoskeletal 17 OS=Mus musculus OX=10090 GN=Krt17 PE=1 SV=3	1	214867	528998	286809	273837	185639	213513	125204	310414	190188	198204	273837	198204	-0.847447	0.128907	0.99975
sp|Q9D394|RUFY3_MOUSE	Q9D394	Rufy3	Protein RUFY3 OS=Mus musculus OX=10090 GN=Rufy3 PE=1 SV=1	5	2.73365e+06	2.27701e+06	2.79728e+06	2.44097e+06	2.59909e+06	2.43226e+06	2.32338e+06	2.48852e+06	2.38494e+06	2.26723e+06	2.59909e+06	2.38494e+06	-0.260531	0.129136	0.99975
sp|Q91YQ1|RAB7L_MOUSE	Q91YQ1	Rab29	Ras-related protein Rab-7L1 OS=Mus musculus OX=10090 GN=Rab29 PE=1 SV=1	2	988552	951310	1.02624e+06	960839	1.09192e+06	1.08534e+06	1.04835e+06	1.09574e+06	983105	1.19771e+06	988552	1.08534e+06	0.221663	0.129283	0.99975
sp|Q9CQ25|MZT2_MOUSE	Q9CQ25	Mzt2	Mitotic-spindle organizing protein 2 OS=Mus musculus OX=10090 GN=Mzt2 PE=1 SV=1	1	413347	401022	462735	425601	444181	490747	421832	501624	449508	449794	425601	449794	0.12161	0.129991	0.99975
sp|Q99KD5|UN45A_MOUSE	Q99KD5	Unc45a	Protein unc-45 homolog A OS=Mus musculus OX=10090 GN=Unc45a PE=1 SV=2	7	3.13639e+06	2.88534e+06	3.117e+06	2.88295e+06	3.32693e+06	2.83156e+06	2.78401e+06	2.98525e+06	2.87694e+06	2.92101e+06	3.117e+06	2.87694e+06	-0.211178	0.130018	0.99975
sp|Q925I1|ATAD3_MOUSE	Q925I1	Atad3	ATPase family AAA domain-containing protein 3 OS=Mus musculus OX=10090 GN=Atad3 PE=1 SV=1	20	1.8625e+07	2.12071e+07	1.66026e+07	1.91788e+07	1.89587e+07	2.14705e+07	1.8758e+07	2.25835e+07	2.00821e+07	2.0005e+07	1.89587e+07	2.00821e+07	0.148205	0.130074	0.99975
sp|Q8K2C9|HACD3_MOUSE	Q8K2C9	Hacd3	Very-long-chain (3R)-3-hydroxyacyl-CoA dehydratase 3 OS=Mus musculus OX=10090 GN=Hacd3 PE=1 SV=2	4	1.32132e+06	1.49628e+06	1.38572e+06	1.50849e+06	1.23793e+06	1.42186e+06	1.42581e+06	1.56307e+06	1.47165e+06	1.64801e+06	1.38572e+06	1.47165e+06	0.142444	0.130235	0.99975
sp|Q62417|SRBS1_MOUSE	Q62417	Sorbs1	Sorbin and SH3 domain-containing protein 1 OS=Mus musculus OX=10090 GN=Sorbs1 PE=1 SV=2	30	4.17074e+07	3.45429e+07	4.06952e+07	3.36892e+07	4.098e+07	3.80125e+07	3.65565e+07	3.23203e+07	3.39201e+07	3.38013e+07	4.06952e+07	3.39201e+07	-0.464018	0.13027	0.99975
sp|Q05BC3|EMAL1_MOUSE	Q05BC3	Eml1	Echinoderm microtubule-associated protein-like 1 OS=Mus musculus OX=10090 GN=Eml1 PE=1 SV=1	4	2.15972e+06	2.25978e+06	2.33771e+06	2.21466e+06	2.50917e+06	2.09084e+06	2.15029e+06	2.15903e+06	2.3452e+06	1.91236e+06	2.25978e+06	2.15029e+06	-0.14654	0.13062	0.99975
sp|Q8C878|UBA3_MOUSE	Q8C878	Uba3	NEDD8-activating enzyme E1 catalytic subunit OS=Mus musculus OX=10090 GN=Uba3 PE=1 SV=2	6	2.74276e+06	2.82293e+06	2.78704e+06	3.24175e+06	2.67113e+06	2.89489e+06	2.98579e+06	3.08738e+06	3.21693e+06	3.10535e+06	2.78704e+06	3.08738e+06	0.244327	0.131503	0.99975
sp|Q9D3E6|STAG1_MOUSE	Q9D3E6	Stag1	Cohesin subunit SA-1 OS=Mus musculus OX=10090 GN=Stag1 PE=1 SV=3	1	113733	180705	136534	175332	97366.5	154491	155311	184205	140360	220942	136534	155311	0.364608	0.131759	0.99975
sp|Q6WVG3|KCD12_MOUSE	Q6WVG3	Kctd12	BTB/POZ domain-containing protein KCTD12 OS=Mus musculus OX=10090 GN=Kctd12 PE=1 SV=1	6	1.06503e+07	1.16086e+07	1.08106e+07	1.26838e+07	1.03653e+07	1.18599e+07	1.18637e+07	1.31584e+07	1.07394e+07	1.51974e+07	1.08106e+07	1.18637e+07	0.25353	0.131775	0.99975
sp|Q8CDJ8|STON1_MOUSE	Q8CDJ8	Ston1	Stonin-1 OS=Mus musculus OX=10090 GN=Ston1 PE=1 SV=2	1	135018	219637	167084	205015	151295	234376	166655	215018	194413	209071	167084	209071	0.577383	0.131816	0.99975
sp|Q6PHZ2|KCC2D_MOUSE	Q6PHZ2	Camk2d	Calcium/calmodulin-dependent protein kinase type II subunit delta OS=Mus musculus OX=10090 GN=Camk2d PE=1 SV=1	13	1.8187e+07	1.41494e+07	1.62051e+07	1.25813e+07	1.68042e+07	1.46776e+07	1.49081e+07	1.30802e+07	1.32321e+07	1.33841e+07	1.62051e+07	1.33841e+07	-0.474561	0.132236	0.99975
sp|Q9D967|MGDP1_MOUSE	Q9D967	Mdp1	Magnesium-dependent phosphatase 1 OS=Mus musculus OX=10090 GN=Mdp1 PE=1 SV=1	5	3.7384e+06	3.61628e+06	3.99857e+06	3.87146e+06	3.74241e+06	3.69313e+06	3.43654e+06	3.78301e+06	3.5516e+06	3.42784e+06	3.74241e+06	3.5516e+06	-0.173486	0.132964	0.99975
sp|Q922H2|PDK3_MOUSE	Q922H2	Pdk3	[Pyruvate dehydrogenase (acetyl-transferring)] kinase isozyme 3, mitochondrial OS=Mus musculus OX=10090 GN=Pdk3 PE=1 SV=1	3	1.50715e+06	1.25078e+06	1.49138e+06	1.27652e+06	1.61009e+06	1.28767e+06	1.27986e+06	1.35754e+06	1.32061e+06	1.27806e+06	1.49138e+06	1.28767e+06	-0.386181	0.133638	0.99975
sp|Q9DB34|CHM2A_MOUSE	Q9DB34	Chmp2a	Charged multivesicular body protein 2a OS=Mus musculus OX=10090 GN=Chmp2a PE=1 SV=1	6	2.23114e+06	2.10177e+06	2.01281e+06	1.90907e+06	1.97058e+06	2.31505e+06	2.20648e+06	2.18077e+06	1.99316e+06	2.26427e+06	2.01281e+06	2.20648e+06	0.255088	0.133808	0.99975
sp|Q62273|S26A2_MOUSE	Q62273	Slc26a2	Sulfate transporter OS=Mus musculus OX=10090 GN=Slc26a2 PE=1 SV=1	1	79794.9	124140	95241.6	156547	93902.1	193393	108568	179074	115314	110964	95241.6	115314	0.56617	0.13436	0.99975
sp|Q91WK2|EIF3H_MOUSE	Q91WK2	Eif3h	Eukaryotic translation initiation factor 3 subunit H OS=Mus musculus OX=10090 GN=Eif3h PE=1 SV=1	11	1.42088e+07	1.59173e+07	1.44744e+07	1.54923e+07	1.4779e+07	1.49909e+07	1.60847e+07	1.56353e+07	1.59089e+07	1.69772e+07	1.4779e+07	1.59089e+07	0.15041	0.134569	0.99975
sp|Q8C0L6|PAOX_MOUSE	Q8C0L6	Paox	Peroxisomal N(1)-acetyl-spermine/spermidine oxidase OS=Mus musculus OX=10090 GN=Paox PE=1 SV=3	6	2.46468e+06	2.22677e+06	2.44155e+06	2.44728e+06	2.32025e+06	2.37414e+06	2.47146e+06	2.66e+06	2.54098e+06	2.58651e+06	2.44155e+06	2.54098e+06	0.0867026	0.134769	0.99975
sp|P46978|STT3A_MOUSE	P46978	Stt3a	Dolichyl-diphosphooligosaccharide--protein glycosyltransferase subunit STT3A OS=Mus musculus OX=10090 GN=Stt3a PE=1 SV=1	5	1.67828e+06	1.95514e+06	1.81474e+06	1.98215e+06	1.62996e+06	1.74095e+06	2.21035e+06	2.02728e+06	1.78983e+06	2.44645e+06	1.81474e+06	2.02728e+06	0.268531	0.134824	0.99975
sp|Q8BJU0|SGTA_MOUSE	Q8BJU0	Sgta	Small glutamine-rich tetratricopeptide repeat-containing protein alpha OS=Mus musculus OX=10090 GN=Sgta PE=1 SV=2	14	4.10114e+07	3.49467e+07	3.47093e+07	3.26436e+07	3.83643e+07	3.59857e+07	3.38555e+07	3.54869e+07	2.85359e+07	3.14958e+07	3.49467e+07	3.38555e+07	-0.0851512	0.135042	0.99975
sp|Q6PF93|PK3C3_MOUSE	Q6PF93	Pik3c3	Phosphatidylinositol 3-kinase catalytic subunit type 3 OS=Mus musculus OX=10090 GN=Pik3c3 PE=1 SV=1	6	3.93737e+06	3.4777e+06	4.12498e+06	3.51656e+06	3.76814e+06	3.51924e+06	3.20059e+06	3.86598e+06	3.43562e+06	3.39317e+06	3.76814e+06	3.43562e+06	-0.276093	0.135166	0.99975
sp|P25962|ADRB3_MOUSE	P25962	Adrb3	Beta-3 adrenergic receptor OS=Mus musculus OX=10090 GN=Adrb3 PE=2 SV=2	3	1.40185e+06	1.43727e+06	1.51358e+06	1.4541e+06	1.61168e+06	1.81972e+06	1.43439e+06	1.73222e+06	1.45203e+06	1.69527e+06	1.4541e+06	1.69527e+06	0.363105	0.135307	0.99975
sp|Q3UH68|LIMC1_MOUSE	Q3UH68	Limch1	LIM and calponin homology domains-containing protein 1 OS=Mus musculus OX=10090 GN=Limch1 PE=1 SV=2	8	1.85365e+06	1.72835e+06	1.89177e+06	1.8323e+06	1.86651e+06	1.74819e+06	1.69796e+06	1.81091e+06	1.7622e+06	1.66894e+06	1.85365e+06	1.74819e+06	-0.199215	0.135319	0.99975
sp|P31938|MP2K1_MOUSE	P31938	Map2k1	Dual specificity mitogen-activated protein kinase kinase 1 OS=Mus musculus OX=10090 GN=Map2k1 PE=1 SV=2	4	3.43181e+06	2.54781e+06	3.01405e+06	2.80602e+06	3.17125e+06	2.7768e+06	2.87035e+06	2.68281e+06	2.61825e+06	2.70247e+06	3.01405e+06	2.70247e+06	-0.2807	0.135324	0.99975
sp|Q924T7|RNF31_MOUSE	Q924T7	Rnf31	E3 ubiquitin-protein ligase RNF31 OS=Mus musculus OX=10090 GN=Rnf31 PE=1 SV=2	2	613384	734677	730147	817765	650858	765494	702226	802934	799184	801588	730147	799184	0.204524	0.135625	0.99975
sp|Q61553|FSCN1_MOUSE	Q61553	Fscn1	Fascin OS=Mus musculus OX=10090 GN=Fscn1 PE=1 SV=4	20	2.30834e+07	2.73652e+07	2.53002e+07	2.61751e+07	2.25426e+07	2.72781e+07	2.56487e+07	2.72524e+07	2.50101e+07	2.93928e+07	2.53002e+07	2.72524e+07	0.167985	0.135718	0.99975
sp|P08228|SODC_MOUSE	P08228	Sod1	Superoxide dismutase [Cu-Zn] OS=Mus musculus OX=10090 GN=Sod1 PE=1 SV=2	13	3.30794e+08	2.61685e+08	3.14621e+08	2.42961e+08	3.22901e+08	2.77444e+08	2.63887e+08	2.83301e+08	2.52057e+08	2.39021e+08	3.14621e+08	2.63887e+08	-0.431422	0.136228	0.99975
sp|O54901|OX2G_MOUSE	O54901	Cd200	OX-2 membrane glycoprotein OS=Mus musculus OX=10090 GN=Cd200 PE=1 SV=1	4	2.71529e+06	2.52433e+06	2.99656e+06	2.58604e+06	2.7936e+06	2.59065e+06	2.48741e+06	2.58745e+06	2.59169e+06	2.50468e+06	2.71529e+06	2.58745e+06	-0.16919	0.136538	0.99975
sp|P26041|MOES_MOUSE	P26041	Msn	Moesin OS=Mus musculus OX=10090 GN=Msn PE=1 SV=3	34	1.30831e+08	1.08686e+08	1.26969e+08	1.11364e+08	1.27894e+08	1.17235e+08	104944422	1.19793e+08	1.05507e+08	1.10965e+08	1.26969e+08	1.10965e+08	-0.313955	0.136831	0.99975
sp|Q9WVA3|BUB3_MOUSE	Q9WVA3	Bub3	Mitotic checkpoint protein BUB3 OS=Mus musculus OX=10090 GN=Bub3 PE=1 SV=2	7	4.6046e+06	6.35935e+06	5.73487e+06	6.72316e+06	4.77422e+06	5.32611e+06	6.89209e+06	5.90619e+06	6.79818e+06	7.42661e+06	5.73487e+06	6.79818e+06	0.402816	0.137661	0.99975
sp|Q61398|PCOC1_MOUSE	Q61398	Pcolce	Procollagen C-endopeptidase enhancer 1 OS=Mus musculus OX=10090 GN=Pcolce PE=1 SV=2	7	5.57327e+06	4.24942e+06	4.90321e+06	4.36869e+06	5.45376e+06	4.62574e+06	3.77977e+06	5.14244e+06	4.29728e+06	3.98131e+06	4.90321e+06	4.29728e+06	-0.341336	0.137961	0.99975
sp|Q9R062|GLYG_MOUSE	Q9R062	Gyg1	Glycogenin-1 OS=Mus musculus OX=10090 GN=Gyg1 PE=1 SV=3	6	9.49981e+06	9.89767e+06	9.17739e+06	9.72667e+06	9.45276e+06	8.45358e+06	9.34824e+06	8.20841e+06	9.30631e+06	9.54277e+06	9.49981e+06	9.30631e+06	-0.0927193	0.138798	0.99975
sp|Q8K1T1|LRC25_MOUSE	Q8K1T1	Lrrc25	Leucine-rich repeat-containing protein 25 OS=Mus musculus OX=10090 GN=Lrrc25 PE=1 SV=1	2	428528	488152	475489	625552	629122	454153	350318	581084	484505	364938	488152	454153	-0.219712	0.138839	0.99975
sp|P97427|DPYL1_MOUSE	P97427	Crmp1	Dihydropyrimidinase-related protein 1 OS=Mus musculus OX=10090 GN=Crmp1 PE=1 SV=1	2	388560	313513	438157	360548	430403	368517	314170	376555	357330	297147	388560	357330	-0.259892	0.139139	0.99975
sp|P68040|RACK1_MOUSE	P68040	Rack1	Receptor of activated protein C kinase 1 OS=Mus musculus OX=10090 GN=Rack1 PE=1 SV=3	17	2.79179e+07	3.01387e+07	2.67375e+07	2.95916e+07	2.74798e+07	2.79124e+07	3.22795e+07	2.95522e+07	2.97208e+07	3.23911e+07	2.79179e+07	2.97208e+07	0.143404	0.139301	0.99975
sp|Q91XB7|YIF1A_MOUSE	Q91XB7	Yif1a	Protein YIF1A OS=Mus musculus OX=10090 GN=Yif1a PE=1 SV=1	1	51074.5	83907.5	52275.8	86709.4	49020.1	64709.4	80191.2	73777.7	70007.8	104541	52275.8	73777.7	1.03792	0.139316	0.99975
sp|Q9JKB3|YBOX3_MOUSE	Q9JKB3	Ybx3	Y-box-binding protein 3 OS=Mus musculus OX=10090 GN=Ybx3 PE=1 SV=2	6	3.2595e+06	3.16707e+06	3.09198e+06	2.58586e+06	3.01645e+06	2.7333e+06	3.01038e+06	2.81749e+06	2.79928e+06	2.57064e+06	3.09198e+06	2.79928e+06	-0.259779	0.139328	0.99975
sp|P14873|MAP1B_MOUSE	P14873	Map1b	Microtubule-associated protein 1B OS=Mus musculus OX=10090 GN=Map1b PE=1 SV=2	16	8.19686e+06	5.68407e+06	7.62847e+06	5.38306e+06	7.73017e+06	6.13407e+06	6.74166e+06	5.83343e+06	5.43033e+06	5.63392e+06	7.62847e+06	5.83343e+06	-0.693953	0.139373	0.99975
sp|Q9DCG9|TR112_MOUSE	Q9DCG9	Trmt112	Multifunctional methyltransferase subunit TRM112-like protein OS=Mus musculus OX=10090 GN=Trmt112 PE=1 SV=1	3	2.11197e+06	2.31987e+06	2.32077e+06	2.38585e+06	2.28792e+06	2.18186e+06	2.00296e+06	2.26956e+06	2.25757e+06	1.98913e+06	2.31987e+06	2.18186e+06	-0.171524	0.139461	0.99975
sp|Q4VA53|PDS5B_MOUSE	Q4VA53	Pds5b	Sister chromatid cohesion protein PDS5 homolog B OS=Mus musculus OX=10090 GN=Pds5b PE=1 SV=1	10	2.63969e+06	2.49826e+06	2.71487e+06	2.70432e+06	2.57468e+06	2.68914e+06	2.6869e+06	2.78534e+06	2.73456e+06	3.0487e+06	2.63969e+06	2.73456e+06	0.0644922	0.139589	0.99975
sp|Q05512|MARK2_MOUSE	Q05512	Mark2	Serine/threonine-protein kinase MARK2 OS=Mus musculus OX=10090 GN=Mark2 PE=1 SV=3	5	1.23768e+06	1.58049e+06	1.37571e+06	1.6463e+06	1.37901e+06	1.55158e+06	1.56681e+06	1.59801e+06	1.615e+06	1.49995e+06	1.37901e+06	1.56681e+06	0.330527	0.139671	0.99975
sp|P11680|PROP_MOUSE	P11680	Cfp	Properdin OS=Mus musculus OX=10090 GN=Cfp PE=2 SV=2	9	3.89114e+06	3.15684e+06	3.80141e+06	3.10963e+06	4.34465e+06	3.31764e+06	3.41823e+06	3.40395e+06	3.03022e+06	3.19804e+06	3.80141e+06	3.31764e+06	-0.365933	0.139907	0.99975
sp|P61079|UB2D3_MOUSE	P61079	Ube2d3	Ubiquitin-conjugating enzyme E2 D3 OS=Mus musculus OX=10090 GN=Ube2d3 PE=1 SV=1	2	1.01218e+06	668674	772631	623822	1.01375e+06	677946	724173	642300	795310	574684	772631	677946	-0.370969	0.140398	0.99975
sp|Q9WV96|T10B_MOUSE	Q9WV96	Timm10b	Mitochondrial import inner membrane translocase subunit Tim10 B OS=Mus musculus OX=10090 GN=Timm10b PE=1 SV=1	3	615137	683528	628842	762469	598611	733329	653085	775754	722402	689514	628842	722402	0.341269	0.140522	0.99975
sp|Q9WUR2|ECI2_MOUSE	Q9WUR2	Eci2	Enoyl-CoA delta isomerase 2, mitochondrial OS=Mus musculus OX=10090 GN=Eci2 PE=1 SV=2	8	1.39352e+07	1.17319e+07	1.2253e+07	1.03319e+07	1.35932e+07	1.20608e+07	1.11282e+07	1.12294e+07	1.13336e+07	1.0312e+07	1.2253e+07	1.12294e+07	-0.243032	0.140537	0.99975
sp|Q8BG67|EFR3A_MOUSE	Q8BG67	Efr3a	Protein EFR3 homolog A OS=Mus musculus OX=10090 GN=Efr3a PE=1 SV=1	9	2.90262e+06	2.77428e+06	3.04307e+06	2.86826e+06	2.92929e+06	2.74703e+06	2.79356e+06	2.66836e+06	2.71107e+06	2.86082e+06	2.90262e+06	2.74703e+06	-0.187943	0.140625	0.99975
sp|P58742|AAAS_MOUSE	P58742	Aaas	Aladin OS=Mus musculus OX=10090 GN=Aaas PE=1 SV=1	2	416516	505164	444001	553134	397745	469513	489693	495386	525890	606473	444001	495386	0.275732	0.140859	0.99975
sp|Q02357|ANK1_MOUSE	Q02357	Ank1	Ankyrin-1 OS=Mus musculus OX=10090 GN=Ank1 PE=1 SV=2	22	1.09605e+07	1.00891e+07	1.12482e+07	1.03506e+07	10672779	1.05221e+07	9.12077e+06	1.12779e+07	9.52133e+06	8.90101e+06	10672779	9.52133e+06	-0.331828	0.14094	0.99975
sp|O88986|KBL_MOUSE	O88986	Gcat	2-amino-3-ketobutyrate coenzyme A ligase, mitochondrial OS=Mus musculus OX=10090 GN=Gcat PE=1 SV=2	5	3.2289e+06	3.48394e+06	3.36993e+06	3.36679e+06	3.16968e+06	3.3515e+06	2.90637e+06	3.12479e+06	3.2605e+06	2.98866e+06	3.36679e+06	3.12479e+06	-0.207144	0.141139	0.99975
sp|Q9CWF2|TBB2B_MOUSE	Q9CWF2	Tubb2b	Tubulin beta-2B chain OS=Mus musculus OX=10090 GN=Tubb2b PE=1 SV=1	2	1.17855e+06	686894	1.18539e+06	689081	1.2397e+06	812626	829461	802616	771943	735490	1.17855e+06	802616	-0.975474	0.141365	0.99975
sp|Q8JZU0|NUD13_MOUSE	Q8JZU0	Nudt13	Nucleoside diphosphate-linked moiety X motif 13 OS=Mus musculus OX=10090 GN=Nudt13 PE=1 SV=2	6	1.58825e+06	1.92972e+06	1.64501e+06	1.82387e+06	1.62373e+06	1.61148e+06	1.66909e+06	1.52754e+06	1.59994e+06	1.59137e+06	1.64501e+06	1.59994e+06	-0.0790249	0.141394	0.99975
sp|Q9CZR2|NALD2_MOUSE	Q9CZR2	Naalad2	N-acetylated-alpha-linked acidic dipeptidase 2 OS=Mus musculus OX=10090 GN=Naalad2 PE=1 SV=2	8	4.94379e+06	4.53267e+06	5.44351e+06	4.75032e+06	5.55431e+06	4.92177e+06	4.39077e+06	4.82632e+06	4.61664e+06	4.58996e+06	4.94379e+06	4.61664e+06	-0.208933	0.141605	0.99975
sp|Q8K072|REEP4_MOUSE	Q8K072	Reep4	Receptor expression-enhancing protein 4 OS=Mus musculus OX=10090 GN=Reep4 PE=1 SV=1	1	271250	308600	291317	323071	302820	311798	310227	313319	333129	323770	302820	313319	0.0482523	0.142116	0.99975
sp|Q04690|NF1_MOUSE	Q04690	Nf1	Neurofibromin OS=Mus musculus OX=10090 GN=Nf1 PE=1 SV=1	3	257322	349743	287192	364088	295359	386114	292406	381527	327866	363795	295359	363795	0.524365	0.142223	0.99975
sp|Q9D081|ALG14_MOUSE	Q9D081	Alg14	UDP-N-acetylglucosamine transferase subunit ALG14 homolog OS=Mus musculus OX=10090 GN=Alg14 PE=1 SV=1	1	258794	298745	304817	347591	286039	364433	277267	367235	317588	339189	298745	339189	0.307171	0.142413	0.99975
sp|Q9JII6|AK1A1_MOUSE	Q9JII6	Akr1a1	Aldo-keto reductase family 1 member A1 OS=Mus musculus OX=10090 GN=Akr1a1 PE=1 SV=3	18	5.48614e+07	5.33794e+07	5.35368e+07	5.22744e+07	5.31696e+07	5.36754e+07	4.77716e+07	5.49623e+07	4.54644e+07	4.85608e+07	5.33794e+07	4.85608e+07	-0.272157	0.142659	0.99975
sp|Q8R570|SNP47_MOUSE	Q8R570	Snap47	Synaptosomal-associated protein 47 OS=Mus musculus OX=10090 GN=Snap47 PE=1 SV=1	2	2.03477e+06	1.65818e+06	1.62241e+06	1.48962e+06	1.86159e+06	1.53952e+06	1.74661e+06	1.41859e+06	1.44312e+06	1.64938e+06	1.65818e+06	1.53952e+06	-0.229544	0.143068	0.99975
sp|Q91X72|HEMO_MOUSE	Q91X72	Hpx	Hemopexin OS=Mus musculus OX=10090 GN=Hpx PE=1 SV=2	31	4.8018e+08	5.36407e+08	7.88729e+08	6.71182e+08	5.24679e+08	6.28635e+08	6.72101e+08	6.74136e+08	6.33152e+08	8.57503e+08	5.36407e+08	6.72101e+08	0.55624	0.14313	0.99975
sp|Q9CPV4|GLOD4_MOUSE	Q9CPV4	Glod4	Glyoxalase domain-containing protein 4 OS=Mus musculus OX=10090 GN=Glod4 PE=1 SV=1	20	3.96356e+07	3.57377e+07	3.60608e+07	3.06221e+07	3.70348e+07	3.52579e+07	3.44659e+07	3.18134e+07	3.01671e+07	3.28602e+07	3.60608e+07	3.28602e+07	-0.205315	0.143167	0.99975
sp|Q69ZA1|CDK13_MOUSE	Q69ZA1	Cdk13	Cyclin-dependent kinase 13 OS=Mus musculus OX=10090 GN=Cdk13 PE=1 SV=3	2	255438	368810	325916	404165	296698	385252	335756	467234	349766	357527	325916	357527	0.245508	0.143182	0.99975
sp|P61620|S61A1_MOUSE	P61620	Sec61a1	Protein transport protein Sec61 subunit alpha isoform 1 OS=Mus musculus OX=10090 GN=Sec61a1 PE=1 SV=2	4	3.11895e+06	4.31942e+06	4.06809e+06	4.91541e+06	3.06529e+06	4.52474e+06	3.85793e+06	5.39612e+06	4.13435e+06	4.62213e+06	4.06809e+06	4.52474e+06	0.251244	0.143434	0.99975
sp|Q2UY11|COSA1_MOUSE	Q2UY11	Col28a1	Collagen alpha-1(XXVIII) chain OS=Mus musculus OX=10090 GN=Col28a1 PE=2 SV=1	2	646297	538282	695778	604217	742548	502379	649742	520818	644716	557907	646297	557907	-0.41958	0.143606	0.99975
sp|A2AJL3|FGGY_MOUSE	A2AJL3	Fggy	FGGY carbohydrate kinase domain-containing protein OS=Mus musculus OX=10090 GN=Fggy PE=1 SV=1	3	695036	417071	584247	498604	776199	536891	409638	542359	512754	441733	584247	512754	-0.339277	0.14361	0.99975
sp|Q8CC35|SYNPO_MOUSE	Q8CC35	Synpo	Synaptopodin OS=Mus musculus OX=10090 GN=Synpo PE=1 SV=2	2	583383	525529	517966	550007	610375	467534	553666	457646	561207	525170	550007	525170	-0.129539	0.143808	0.99975
sp|Q920A5|RISC_MOUSE	Q920A5	Scpep1	Retinoid-inducible serine carboxypeptidase OS=Mus musculus OX=10090 GN=Scpep1 PE=1 SV=2	7	6.13045e+06	6.85271e+06	6.23514e+06	6.70319e+06	6.56995e+06	6.26291e+06	7.79701e+06	6.90152e+06	6.51486e+06	8.11008e+06	6.56995e+06	6.90152e+06	0.0858663	0.143921	0.99975
sp|Q8BJZ3|LFG3_MOUSE	Q8BJZ3	Tmbim1	Protein lifeguard 3 OS=Mus musculus OX=10090 GN=Tmbim1 PE=1 SV=1	1	269791	408862	386648	431540	283196	416742	324682	429283	454779	448627	386648	429283	0.230876	0.143995	0.99975
sp|G5E8Q8|AGRF5_MOUSE	G5E8Q8	Adgrf5	Adhesion G protein-coupled receptor F5 OS=Mus musculus OX=10090 GN=Adgrf5 PE=1 SV=1	4	3.01872e+06	2.36304e+06	2.91463e+06	2.29853e+06	2.9551e+06	2.56811e+06	2.73736e+06	2.22962e+06	2.34851e+06	2.2413e+06	2.91463e+06	2.34851e+06	-0.548768	0.144272	0.99975
sp|Q9Z2M6|UBL3_MOUSE	Q9Z2M6	Ubl3	Ubiquitin-like protein 3 OS=Mus musculus OX=10090 GN=Ubl3 PE=1 SV=1	1	138408	243718	172073	168174	123890	147079	97903.3	165232	127477	143326	168174	143326	-0.393151	0.144412	0.99975
sp|P41216|ACSL1_MOUSE	P41216	Acsl1	Long-chain-fatty-acid--CoA ligase 1 OS=Mus musculus OX=10090 GN=Acsl1 PE=1 SV=2	43	4.65564e+08	4.73318e+08	4.23546e+08	4.86437e+08	4.0953e+08	5.11447e+08	4.82204e+08	4.68504e+08	452613524	507013960	4.65564e+08	4.82204e+08	0.0784809	0.144779	0.99975
sp|Q8C9X6|EPC1_MOUSE	Q8C9X6	Epc1	Enhancer of polycomb homolog 1 OS=Mus musculus OX=10090 GN=Epc1 PE=1 SV=1	1	16782.1	17638.1	23877.4	23554.2	27546.2	31431.5	18458.5	33396.2	26308.4	24292.4	23554.2	26308.4	0.2692	0.145283	0.99975
sp|O55239|NNMT_MOUSE	O55239	Nnmt	Nicotinamide N-methyltransferase OS=Mus musculus OX=10090 GN=Nnmt PE=1 SV=1	2	314311	267356	288820	324014	291936	289411	434198	302973	294652	395606	291936	302973	0.078673	0.145292	0.99975
sp|P47754|CAZA2_MOUSE	P47754	Capza2	F-actin-capping protein subunit alpha-2 OS=Mus musculus OX=10090 GN=Capza2 PE=1 SV=3	10	2.59578e+07	1.78082e+07	2.10949e+07	1.96933e+07	2.38994e+07	2.57909e+07	2.43237e+07	2.25799e+07	2.16341e+07	2.65773e+07	2.10949e+07	2.43237e+07	0.36982	0.145631	0.99975
sp|P84099|RL19_MOUSE	P84099	Rpl19	60S ribosomal protein L19 OS=Mus musculus OX=10090 GN=Rpl19 PE=1 SV=1	6	4.04674e+06	9.44827e+06	4.6828e+06	5.70691e+06	4.05784e+06	9.3882e+06	5.07788e+06	1.09588e+07	6.40478e+06	5.56407e+06	4.6828e+06	6.40478e+06	0.887414	0.145804	0.99975
sp|Q9D1G1|RAB1B_MOUSE	Q9D1G1	Rab1b	Ras-related protein Rab-1B OS=Mus musculus OX=10090 GN=Rab1b PE=1 SV=1	6	1.942e+07	1.48992e+07	1.81786e+07	1.52108e+07	1.78125e+07	1.62382e+07	1.63022e+07	1.4874e+07	1.54971e+07	1.50956e+07	1.78125e+07	1.54971e+07	-0.394607	0.145843	0.99975
sp|Q6P9J5|KANK4_MOUSE	Q6P9J5	Kank4	KN motif and ankyrin repeat domain-containing protein 4 OS=Mus musculus OX=10090 GN=Kank4 PE=1 SV=1	2	388327	355678	448477	364249	389425	368972	347434	402914	328606	336041	388327	347434	-0.318516	0.145855	0.99975
sp|P62897|CYC_MOUSE	P62897	Cycs	Cytochrome c, somatic OS=Mus musculus OX=10090 GN=Cycs PE=1 SV=2	10	8.8933e+07	8.04154e+07	6.29298e+07	6.75417e+07	7.20625e+07	6.74696e+07	7.30156e+07	6.00152e+07	6.08591e+07	7.06049e+07	7.20625e+07	6.74696e+07	-0.219888	0.145895	0.99975
sp|O70370|CATS_MOUSE	O70370	Ctss	Cathepsin S OS=Mus musculus OX=10090 GN=Ctss PE=1 SV=2	4	3.29836e+06	3.7028e+06	3.81383e+06	4.35679e+06	3.0512e+06	3.37569e+06	4.42039e+06	3.892e+06	4.05368e+06	5.15095e+06	3.7028e+06	4.05368e+06	0.205748	0.145911	0.99975
sp|Q9CQ40|RM49_MOUSE	Q9CQ40	Mrpl49	39S ribosomal protein L49, mitochondrial OS=Mus musculus OX=10090 GN=Mrpl49 PE=1 SV=1	3	2.50222e+06	2.98449e+06	2.13664e+06	2.93955e+06	2.30631e+06	2.85907e+06	2.80974e+06	2.82415e+06	2.71419e+06	2.9138e+06	2.50222e+06	2.82415e+06	0.312995	0.146132	0.99975
sp|Q8BHF7|PGPS1_MOUSE	Q8BHF7	Pgs1	CDP-diacylglycerol--glycerol-3-phosphate 3-phosphatidyltransferase, mitochondrial OS=Mus musculus OX=10090 GN=Pgs1 PE=1 SV=1	2	478770	424225	461394	386917	434594	405073	413425	412662	384129	418881	434594	412662	-0.181158	0.146283	0.99975
sp|Q8CFI2|UB2R1_MOUSE	Q8CFI2	Cdc34	Ubiquitin-conjugating enzyme E2 R1 OS=Mus musculus OX=10090 GN=Cdc34 PE=1 SV=1	2	1.59149e+06	1.79326e+06	1.54273e+06	1.70693e+06	1.51623e+06	1.91497e+06	1.66955e+06	1.96256e+06	1.65841e+06	1.64225e+06	1.59149e+06	1.66955e+06	0.131002	0.146641	0.99975
sp|Q9CRA5|GOLP3_MOUSE	Q9CRA5	Golph3	Golgi phosphoprotein 3 OS=Mus musculus OX=10090 GN=Golph3 PE=1 SV=1	2	894924	816345	732461	797590	915013	669144	922032	615459	777243	736395	816345	736395	-0.25001	0.146679	0.99975
sp|P70182|PI51A_MOUSE	P70182	Pip5k1a	Phosphatidylinositol 4-phosphate 5-kinase type-1 alpha OS=Mus musculus OX=10090 GN=Pip5k1a PE=1 SV=2	2	240099	257546	290207	335454	244979	307899	255216	340371	288704	357822	257546	307899	0.447363	0.146976	0.99975
sp|Q9CWW6|PIN4_MOUSE	Q9CWW6	Pin4	Peptidyl-prolyl cis-trans isomerase NIMA-interacting 4 OS=Mus musculus OX=10090 GN=Pin4 PE=1 SV=1	1	261805	205547	242611	204588	217344	181210	223622	190893	214838	215767	217344	214838	-0.0679721	0.147155	0.99975
sp|P62908|RS3_MOUSE	P62908	Rps3	40S ribosomal protein S3 OS=Mus musculus OX=10090 GN=Rps3 PE=1 SV=1	22	9.98237e+07	1.06256e+08	9.16019e+07	9.3225e+07	8.78642e+07	1.04593e+08	1.09931e+08	1.06641e+08	8.91077e+07	1.10208e+08	9.3225e+07	1.06641e+08	0.292303	0.147426	0.99975
sp|Q8R3Q6|CCD58_MOUSE	Q8R3Q6	Ccdc58	Coiled-coil domain-containing protein 58 OS=Mus musculus OX=10090 GN=Ccdc58 PE=1 SV=1	4	1.69668e+06	1.3074e+06	1.42278e+06	1.39104e+06	1.58747e+06	1.37372e+06	1.49554e+06	1.33459e+06	1.29996e+06	1.26805e+06	1.42278e+06	1.33459e+06	-0.181843	0.147443	0.99975
sp|Q9Z1X4|ILF3_MOUSE	Q9Z1X4	Ilf3	Interleukin enhancer-binding factor 3 OS=Mus musculus OX=10090 GN=Ilf3 PE=1 SV=2	18	1.2923e+07	1.55585e+07	1.32732e+07	1.42941e+07	1.35944e+07	1.28734e+07	1.26675e+07	1.27239e+07	1.37882e+07	1.30474e+07	1.35944e+07	1.28734e+07	-0.189846	0.147443	0.99975
sp|Q8R1I1|QCR9_MOUSE	Q8R1I1	Uqcr10	Cytochrome b-c1 complex subunit 9 OS=Mus musculus OX=10090 GN=Uqcr10 PE=1 SV=1	2	5.45949e+06	6.37792e+06	4.17611e+06	6.62821e+06	4.32294e+06	5.84195e+06	6.05323e+06	6.09819e+06	6.13587e+06	6.27879e+06	5.45949e+06	6.09819e+06	0.26021	0.147972	0.99975
sp|Q8CCJ3|UFL1_MOUSE	Q8CCJ3	Ufl1	E3 UFM1-protein ligase 1 OS=Mus musculus OX=10090 GN=Ufl1 PE=1 SV=2	12	4.92991e+06	5.20226e+06	5.00676e+06	5.08282e+06	4.94061e+06	5.2771e+06	5.08722e+06	5.25075e+06	5.27285e+06	5.55971e+06	5.00676e+06	5.27285e+06	0.119631	0.148235	0.99975
sp|P48025|KSYK_MOUSE	P48025	Syk	Tyrosine-protein kinase SYK OS=Mus musculus OX=10090 GN=Syk PE=1 SV=2	10	7.02716e+06	5.26494e+06	7.82148e+06	5.18568e+06	6.75852e+06	5.19454e+06	5.35968e+06	5.68132e+06	5.02304e+06	6.52875e+06	6.75852e+06	5.35968e+06	-0.541434	0.14937	0.99975
sp|Q9CQ02|COMD4_MOUSE	Q9CQ02	Commd4	COMM domain-containing protein 4 OS=Mus musculus OX=10090 GN=Commd4 PE=1 SV=1	3	765782	1.05658e+06	743778	989161	693786	936602	929752	1.03944e+06	897722	951034	765782	936602	0.564851	0.149408	0.99975
sp|Q9CQY5|MAGT1_MOUSE	Q9CQY5	Magt1	Magnesium transporter protein 1 OS=Mus musculus OX=10090 GN=Magt1 PE=1 SV=1	5	3.49468e+06	3.48536e+06	3.92681e+06	3.77154e+06	3.57234e+06	3.83044e+06	3.60999e+06	4.26319e+06	3.72544e+06	4.13031e+06	3.57234e+06	3.83044e+06	0.142557	0.149491	0.99975
sp|Q62422|OSTF1_MOUSE	Q62422	Ostf1	Osteoclast-stimulating factor 1 OS=Mus musculus OX=10090 GN=Ostf1 PE=1 SV=2	6	1.33399e+07	1.27332e+07	1.47124e+07	1.51998e+07	1.39305e+07	1.51397e+07	1.36579e+07	1.64335e+07	1.47055e+07	1.52842e+07	1.39305e+07	1.51397e+07	0.171125	0.150042	0.99975
sp|Q9CQF0|RM11_MOUSE	Q9CQF0	Mrpl11	39S ribosomal protein L11, mitochondrial OS=Mus musculus OX=10090 GN=Mrpl11 PE=1 SV=1	9	7.34823e+06	8.33443e+06	6.44864e+06	7.27659e+06	6.9444e+06	8.46901e+06	7.19605e+06	8.15829e+06	8.12234e+06	7.45883e+06	7.27659e+06	8.12234e+06	0.236387	0.150048	0.99975
sp|Q99L88|SNTB1_MOUSE	Q99L88	Sntb1	Beta-1-syntrophin OS=Mus musculus OX=10090 GN=Sntb1 PE=1 SV=4	23	2.03664e+07	1.80583e+07	1.90334e+07	1.61499e+07	2.22036e+07	1.99268e+07	1.73137e+07	1.64813e+07	1.65446e+07	1.63214e+07	1.90334e+07	1.65446e+07	-0.361197	0.150591	0.99975
sp|Q3UTJ2|SRBS2_MOUSE	Q3UTJ2	Sorbs2	Sorbin and SH3 domain-containing protein 2 OS=Mus musculus OX=10090 GN=Sorbs2 PE=1 SV=2	12	8.40981e+06	5.90468e+06	6.96221e+06	5.1464e+06	5.35238e+06	5.64416e+06	4.82347e+06	6.32788e+06	4.58254e+06	5.6466e+06	5.90468e+06	5.64416e+06	-0.148653	0.150688	0.99975
sp|Q07968|F13B_MOUSE	Q07968	F13b	Coagulation factor XIII B chain OS=Mus musculus OX=10090 GN=F13b PE=1 SV=2	10	3.18639e+06	3.18507e+06	3.42498e+06	3.81833e+06	3.233e+06	3.29772e+06	3.45599e+06	3.91597e+06	3.4897e+06	4.69397e+06	3.233e+06	3.4897e+06	0.182129	0.150702	0.99975
sp|P97825|JUPI1_MOUSE	P97825	Jpt1	Jupiter microtubule associated homolog 1 OS=Mus musculus OX=10090 GN=Jpt1 PE=1 SV=3	1	104263	86691.5	119651	154434	249525	111180	69223.1	127582	133954	58610.2	119651	111180	-0.221518	0.150702	0.99975
sp|Q99N93|RM16_MOUSE	Q99N93	Mrpl16	39S ribosomal protein L16, mitochondrial OS=Mus musculus OX=10090 GN=Mrpl16 PE=1 SV=1	4	2.27179e+06	2.01853e+06	2.12779e+06	2.21423e+06	2.07755e+06	2.56917e+06	2.07897e+06	2.59336e+06	2.1803e+06	2.21692e+06	2.12779e+06	2.21692e+06	0.107772	0.150769	0.99975
sp|Q925N2|SFXN2_MOUSE	Q925N2	Sfxn2	Sideroflexin-2 OS=Mus musculus OX=10090 GN=Sfxn2 PE=1 SV=1	4	680081	931514	769894	892093	678798	967560	742895	1.05883e+06	902440	821200	769894	902440	0.389159	0.150997	0.99975
sp|Q9JK48|SHLB1_MOUSE	Q9JK48	Sh3glb1	Endophilin-B1 OS=Mus musculus OX=10090 GN=Sh3glb1 PE=1 SV=1	12	1.624e+07	1.59535e+07	1.58632e+07	1.58354e+07	1.56001e+07	1.57187e+07	1.56499e+07	1.50106e+07	1.46815e+07	1.4697e+07	1.58632e+07	1.50106e+07	-0.16382	0.151056	0.99975
sp|Q9JI59|JAM2_MOUSE	Q9JI59	Jam2	Junctional adhesion molecule B OS=Mus musculus OX=10090 GN=Jam2 PE=1 SV=1	2	581335	551051	633040	584588	589051	569423	529755	583883	561784	523518	584588	561784	-0.125551	0.151119	0.99975
sp|Q60710|SAMH1_MOUSE	Q60710	Samhd1	Deoxynucleoside triphosphate triphosphohydrolase SAMHD1 OS=Mus musculus OX=10090 GN=Samhd1 PE=1 SV=3	25	4.85002e+07	3.87647e+07	5.52476e+07	4.07602e+07	4.5594e+07	3.86373e+07	4.42185e+07	4.04776e+07	3.65978e+07	4.44553e+07	4.5594e+07	4.04776e+07	-0.356041	0.151273	0.99975
sp|Q9D071|MMS19_MOUSE	Q9D071	Mms19	MMS19 nucleotide excision repair protein homolog OS=Mus musculus OX=10090 GN=Mms19 PE=1 SV=1	2	1.126e+06	579530	502858	597893	1.43966e+06	2.56622e+06	657315	1.94071e+06	612981	1.56075e+06	597893	1.56075e+06	1.61655	0.151507	0.99975
sp|Q6P8X1|SNX6_MOUSE	Q6P8X1	Snx6	Sorting nexin-6 OS=Mus musculus OX=10090 GN=Snx6 PE=1 SV=2	14	2.2737e+07	1.54299e+07	1.99667e+07	1.6432e+07	2.22299e+07	1.58923e+07	1.88862e+07	1.63166e+07	1.62354e+07	1.7504e+07	1.99667e+07	1.63166e+07	-0.53313	0.151725	0.99975
sp|Q9D1H7|GET4_MOUSE	Q9D1H7	Get4	Golgi to ER traffic protein 4 homolog OS=Mus musculus OX=10090 GN=Get4 PE=1 SV=2	4	528017	920864	632221	1.04147e+06	570581	774991	789201	881916	898318	1.00915e+06	632221	881916	0.886844	0.151802	0.99975
sp|Q62433|NDRG1_MOUSE	Q62433	Ndrg1	Protein NDRG1 OS=Mus musculus OX=10090 GN=Ndrg1 PE=1 SV=1	7	6.03767e+06	5.12411e+06	7.13159e+06	5.19176e+06	6.25549e+06	5.11816e+06	5.49811e+06	5.34706e+06	5.53537e+06	5.34386e+06	6.03767e+06	5.34706e+06	-0.349594	0.151931	0.99975
sp|E9QAT4|SC16A_MOUSE	E9QAT4	Sec16a	Protein transport protein Sec16A OS=Mus musculus OX=10090 GN=Sec16a PE=1 SV=1	14	9.0697e+06	7.271e+06	8.23726e+06	7.33847e+06	9.62007e+06	7.66883e+06	7.61598e+06	7.57478e+06	7.13582e+06	7.7935e+06	8.23726e+06	7.61598e+06	-0.194854	0.151987	0.99975
sp|Q6AW69|CGNL1_MOUSE	Q6AW69	Cgnl1	Cingulin-like protein 1 OS=Mus musculus OX=10090 GN=Cgnl1 PE=1 SV=2	5	755576	1.22602e+06	743637	1.05032e+06	928443	900785	675135	871150	787969	750381	928443	787969	-0.461436	0.152285	0.99975
sp|Q61559|FCGRN_MOUSE	Q61559	Fcgrt	IgG receptor FcRn large subunit p51 OS=Mus musculus OX=10090 GN=Fcgrt PE=1 SV=1	7	1.73475e+07	1.62706e+07	1.76291e+07	1.78798e+07	1.78412e+07	1.64785e+07	2.08961e+07	1.7598e+07	1.8339e+07	2.24704e+07	1.76291e+07	1.8339e+07	0.0939575	0.152345	0.99975
sp|Q9D1A2|CNDP2_MOUSE	Q9D1A2	Cndp2	Cytosolic non-specific dipeptidase OS=Mus musculus OX=10090 GN=Cndp2 PE=1 SV=1	26	7.22868e+07	5.72678e+07	73331377	5.33203e+07	6.91205e+07	5.92501e+07	5.89123e+07	6.0004e+07	5.53029e+07	5.88327e+07	6.91205e+07	5.89123e+07	-0.444578	0.152361	0.99975
sp|Q91ZF0|DJC24_MOUSE	Q91ZF0	Dnajc24	DnaJ homolog subfamily C member 24 OS=Mus musculus OX=10090 GN=Dnajc24 PE=1 SV=4	1	46371.7	67396.1	52111	66305.8	48399.6	60553.2	54873.4	67162.9	64285.3	68457.2	52111	64285.3	0.547237	0.152406	0.99975
sp|Q7TNU7|LETM2_MOUSE	Q7TNU7	Letm2	LETM1 domain-containing protein LETM2, mitochondrial OS=Mus musculus OX=10090 GN=Letm2 PE=1 SV=1	1	559436	388008	422699	378070	509501	412316	381442	422576	433057	300703	422699	412316	-0.0809177	0.153003	0.99975
sp|Q8BZ20|PAR12_MOUSE	Q8BZ20	Parp12	Protein mono-ADP-ribosyltransferase PARP12 OS=Mus musculus OX=10090 GN=Parp12 PE=1 SV=3	5	1.06976e+06	1.11367e+06	1.11121e+06	1.04972e+06	1.11669e+06	1.12704e+06	1.20316e+06	1.16528e+06	1.06888e+06	1.21406e+06	1.11121e+06	1.16528e+06	0.103765	0.153293	0.99975
sp|P18653|KS6A1_MOUSE	P18653	Rps6ka1	Ribosomal protein S6 kinase alpha-1 OS=Mus musculus OX=10090 GN=Rps6ka1 PE=1 SV=1	6	2.48184e+06	2.18603e+06	2.26834e+06	2.07032e+06	2.29736e+06	2.18952e+06	2.08774e+06	2.14476e+06	2.04279e+06	2.15491e+06	2.26834e+06	2.14476e+06	-0.159095	0.153525	0.99975
sp|Q9QXC1|FETUB_MOUSE	Q9QXC1	Fetub	Fetuin-B OS=Mus musculus OX=10090 GN=Fetub PE=1 SV=1	9	8.65213e+06	8.38706e+06	1.01789e+07	7.86479e+06	1.00287e+07	7.47871e+06	8.50532e+06	8.06146e+06	8.84066e+06	8.24952e+06	8.65213e+06	8.24952e+06	-0.144825	0.153618	0.99975
sp|Q8VHC3|SELM_MOUSE	Q8VHC3	Selenom	Selenoprotein M OS=Mus musculus OX=10090 GN=Selenom PE=1 SV=3	3	1.39776e+06	1.47146e+06	1.43756e+06	1.5212e+06	1.49541e+06	1.38865e+06	1.35404e+06	1.46282e+06	1.34631e+06	1.40497e+06	1.47146e+06	1.38865e+06	-0.178769	0.153729	0.99975
sp|Q6P9R2|OXSR1_MOUSE	Q6P9R2	Oxsr1	Serine/threonine-protein kinase OSR1 OS=Mus musculus OX=10090 GN=Oxsr1 PE=1 SV=1	8	4.47405e+06	4.31707e+06	4.40008e+06	4.29416e+06	4.75693e+06	4.17481e+06	4.11075e+06	4.1258e+06	4.44452e+06	4.23189e+06	4.40008e+06	4.17481e+06	-0.153279	0.153736	0.99975
sp|Q9DCK4|ZN414_MOUSE	Q9DCK4	Znf414	Zinc finger protein 414 OS=Mus musculus OX=10090 GN=Znf414 PE=2 SV=1	1	21751.6	27833.5	27389.1	42687.3	32735.7	43110.3	26871.5	48130.2	40557.3	29985.2	27833.5	40557.3	0.997256	0.153786	0.99975
sp|P10833|RRAS_MOUSE	P10833	Rras	Ras-related protein R-Ras OS=Mus musculus OX=10090 GN=Rras PE=1 SV=1	7	9.1291e+06	1.24277e+07	8.74621e+06	9.14611e+06	9.02033e+06	1.21384e+07	1.19332e+07	1.16513e+07	8.00913e+06	1.2667e+07	9.1291e+06	1.19332e+07	0.621638	0.153906	0.99975
sp|Q8BKG3|PTK7_MOUSE	Q8BKG3	Ptk7	Inactive tyrosine-protein kinase 7 OS=Mus musculus OX=10090 GN=Ptk7 PE=1 SV=1	2	307085	352729	331690	348517	358806	386768	324286	423514	362830	352418	348517	362830	0.072718	0.154297	0.99975
sp|Q9R0U0|SRS10_MOUSE	Q9R0U0	Srsf10	Serine/arginine-rich splicing factor 10 OS=Mus musculus OX=10090 GN=Srsf10 PE=1 SV=2	5	1.67445e+06	1.58575e+06	1.58805e+06	1.55577e+06	1.7245e+06	1.55363e+06	1.5171e+06	1.60294e+06	1.5439e+06	1.49087e+06	1.58805e+06	1.5439e+06	-0.090616	0.154365	0.99975
sp|Q9JKN1|ZNT7_MOUSE	Q9JKN1	Slc30a7	Zinc transporter 7 OS=Mus musculus OX=10090 GN=Slc30a7 PE=1 SV=1	2	455791	597281	574168	698845	454770	586652	552742	663585	647301	683041	574168	647301	0.275254	0.154417	0.99975
sp|Q9EPR5|SORC2_MOUSE	Q9EPR5	Sorcs2	VPS10 domain-containing receptor SorCS2 OS=Mus musculus OX=10090 GN=Sorcs2 PE=1 SV=2	7	3.00868e+06	3.73869e+06	2.54574e+06	3.1941e+06	2.69842e+06	2.9373e+06	2.58877e+06	2.8493e+06	2.43779e+06	2.71091e+06	3.00868e+06	2.71091e+06	-0.302895	0.154511	0.99975
sp|Q61655|DD19A_MOUSE	Q61655	Ddx19a	ATP-dependent RNA helicase DDX19A OS=Mus musculus OX=10090 GN=Ddx19a PE=1 SV=2	8	7.66849e+06	7.64696e+06	7.0264e+06	7.53482e+06	7.67285e+06	6.84302e+06	7.82128e+06	6.83092e+06	6.77479e+06	7.12529e+06	7.64696e+06	6.84302e+06	-0.310924	0.155461	0.99975
sp|P06339|HA15_MOUSE	P06339	H2-T23	H-2 class I histocompatibility antigen, D-37 alpha chain OS=Mus musculus OX=10090 GN=H2-T23 PE=1 SV=1	2	268220	277478	298391	278759	333692	346232	298183	366685	295021	292464	278759	298183	0.162402	0.15573	0.99975
sp|Q99J56|DERL1_MOUSE	Q99J56	Derl1	Derlin-1 OS=Mus musculus OX=10090 GN=Derl1 PE=1 SV=1	3	4.87682e+06	5.38119e+06	4.98044e+06	5.31107e+06	4.6812e+06	5.12526e+06	5.80897e+06	5.26359e+06	4.99902e+06	5.92761e+06	4.98044e+06	5.26359e+06	0.127693	0.15577	0.99975
sp|Q8BMS9|RASF2_MOUSE	Q8BMS9	Rassf2	Ras association domain-containing protein 2 OS=Mus musculus OX=10090 GN=Rassf2 PE=1 SV=1	6	1.56854e+06	1.57039e+06	1.57756e+06	1.54741e+06	1.47546e+06	1.89612e+06	1.4704e+06	1.65684e+06	1.59256e+06	1.73376e+06	1.56854e+06	1.65684e+06	0.10673	0.155849	0.99975
sp|Q8K0G5|EIPR1_MOUSE	Q8K0G5	Eipr1	EARP and GARP complex-interacting protein 1 OS=Mus musculus OX=10090 GN=Eipr1 PE=1 SV=2	2	756692	946624	741039	1.11811e+06	674274	851553	990773	933451	927654	1.12086e+06	756692	933451	0.589394	0.156031	0.99975
sp|P97454|SMAD5_MOUSE	P97454	Smad5	Mothers against decapentaplegic homolog 5 OS=Mus musculus OX=10090 GN=Smad5 PE=1 SV=2	1	385075	382422	393718	361569	345733	393654	389848	403537	374805	417835	382422	393654	0.0497225	0.156207	0.99975
sp|O55033|NCK2_MOUSE	O55033	Nck2	Cytoplasmic protein NCK2 OS=Mus musculus OX=10090 GN=Nck2 PE=1 SV=1	4	649370	684929	706839	611192	661161	630896	632975	649261	604994	610698	661161	630896	-0.16986	0.156229	0.99975
sp|Q8K2H1|PPHLN_MOUSE	Q8K2H1	Pphln1	Periphilin-1 OS=Mus musculus OX=10090 GN=Pphln1 PE=1 SV=1	1	38776.3	35016	33598	35351	45619	50078.7	43528.3	48094.5	34114.2	38616.8	35351	43528.3	0.607172	0.156806	0.99975
sp|Q61768|KINH_MOUSE	Q61768	Kif5b	Kinesin-1 heavy chain OS=Mus musculus OX=10090 GN=Kif5b PE=1 SV=3	35	2.96698e+07	2.79824e+07	2.8623e+07	2.70475e+07	2.99336e+07	2.81539e+07	2.73005e+07	2.81604e+07	2.59614e+07	2.60414e+07	2.8623e+07	2.73005e+07	-0.109905	0.156818	0.99975
sp|Q9D1F4|AKTS1_MOUSE	Q9D1F4	Akt1s1	Proline-rich AKT1 substrate 1 OS=Mus musculus OX=10090 GN=Akt1s1 PE=1 SV=1	3	6.9167e+06	4.39826e+06	5.30921e+06	4.36043e+06	6.39035e+06	4.55769e+06	5.1839e+06	4.79271e+06	4.29987e+06	4.63314e+06	5.30921e+06	4.63314e+06	-0.358572	0.156826	0.99975
sp|Q8BHL8|PSMF1_MOUSE	Q8BHL8	Psmf1	Proteasome inhibitor PI31 subunit OS=Mus musculus OX=10090 GN=Psmf1 PE=1 SV=1	3	1.80157e+06	1.30085e+06	1.60373e+06	1.23501e+06	1.76647e+06	1.35624e+06	1.35827e+06	1.38012e+06	1.35391e+06	1.36157e+06	1.60373e+06	1.35827e+06	-0.42031	0.156891	0.99975
sp|Q9CQN3|TOM6_MOUSE	Q9CQN3	Tomm6	Mitochondrial import receptor subunit TOM6 homolog OS=Mus musculus OX=10090 GN=Tomm6 PE=3 SV=1	1	687688	873965	738488	985993	715155	864293	806545	921806	869066	957307	738488	869066	0.416499	0.157272	0.99975
sp|Q9D8Y1|T126A_MOUSE	Q9D8Y1	Tmem126a	Transmembrane protein 126A OS=Mus musculus OX=10090 GN=Tmem126a PE=1 SV=1	3	2.23355e+06	2.63333e+06	2.28369e+06	2.79443e+06	2.08504e+06	2.56015e+06	2.7444e+06	2.4957e+06	2.5265e+06	2.74108e+06	2.28369e+06	2.56015e+06	0.285575	0.157325	0.99975
sp|Q61805|LBP_MOUSE	Q61805	Lbp	Lipopolysaccharide-binding protein OS=Mus musculus OX=10090 GN=Lbp PE=1 SV=2	3	605804	847437	1.1159e+06	1.14963e+06	785728	1.08418e+06	904382	1.09005e+06	1.1281e+06	1.00811e+06	847437	1.08418e+06	0.609012	0.157329	0.99975
sp|P27046|MA2A1_MOUSE	P27046	Man2a1	Alpha-mannosidase 2 OS=Mus musculus OX=10090 GN=Man2a1 PE=1 SV=2	14	6.3178e+06	6.68236e+06	6.88065e+06	6.76338e+06	6.31705e+06	6.80279e+06	6.78871e+06	7.39911e+06	6.57592e+06	7.38509e+06	6.68236e+06	6.80279e+06	0.0402756	0.157423	0.99975
sp|Q3UND0|SKAP2_MOUSE	Q3UND0	Skap2	Src kinase-associated phosphoprotein 2 OS=Mus musculus OX=10090 GN=Skap2 PE=1 SV=2	2	331596	283013	367330	307528	336590	315662	256549	320513	303982	289071	331596	303982	-0.268744	0.157623	0.99975
sp|Q9D2Y4|MLKL_MOUSE	Q9D2Y4	Mlkl	Mixed lineage kinase domain-like protein OS=Mus musculus OX=10090 GN=Mlkl PE=1 SV=1	2	961297	1.11607e+06	990597	1.22175e+06	825616	1.13563e+06	993617	1.21331e+06	1.0918e+06	1.25705e+06	990597	1.13563e+06	0.337601	0.157945	0.99975
sp|Q9DBG7|SRPRA_MOUSE	Q9DBG7	Srpra	Signal recognition particle receptor subunit alpha OS=Mus musculus OX=10090 GN=Srpra PE=1 SV=1	10	4.7661e+06	5.21751e+06	4.7855e+06	4.99141e+06	4.92396e+06	5.08004e+06	4.94579e+06	5.20719e+06	5.31129e+06	5.49699e+06	4.92396e+06	5.20719e+06	0.0984448	0.158045	0.99975
sp|Q9QYS9|QKI_MOUSE	Q9QYS9	Qki	Protein quaking OS=Mus musculus OX=10090 GN=Qki PE=1 SV=1	11	1.55543e+07	1.58699e+07	1.59036e+07	1.63703e+07	1.60488e+07	1.64534e+07	1.27569e+07	1.71264e+07	1.428e+07	1.24246e+07	1.59036e+07	1.428e+07	-0.317076	0.158591	0.99975
sp|P51410|RL9_MOUSE	P51410	Rpl9	60S ribosomal protein L9 OS=Mus musculus OX=10090 GN=Rpl9 PE=2 SV=2	7	1.03396e+07	1.36421e+07	7.82119e+06	8.50131e+06	9.4503e+06	1.2513e+07	1.1632e+07	1.1851e+07	1.10287e+07	9.6529e+06	9.4503e+06	1.1632e+07	0.541242	0.158703	0.99975
sp|O08586|PTEN_MOUSE	O08586	Pten	Phosphatidylinositol 3,4,5-trisphosphate 3-phosphatase and dual-specificity protein phosphatase PTEN OS=Mus musculus OX=10090 GN=Pten PE=1 SV=1	3	2.19107e+06	2.63806e+06	2.50883e+06	2.91202e+06	2.16429e+06	2.46414e+06	2.58227e+06	2.87067e+06	2.69373e+06	3.04244e+06	2.50883e+06	2.69373e+06	0.165645	0.15893	0.99975
sp|Q9D1P0|RM13_MOUSE	Q9D1P0	Mrpl13	39S ribosomal protein L13, mitochondrial OS=Mus musculus OX=10090 GN=Mrpl13 PE=1 SV=1	10	8.22716e+06	8.71422e+06	7.29473e+06	7.57665e+06	7.44965e+06	8.97839e+06	8.09645e+06	8.67021e+06	7.83222e+06	8.44182e+06	7.57665e+06	8.44182e+06	0.252932	0.159297	0.99975
sp|A2A863|ITB4_MOUSE	A2A863	Itgb4	Integrin beta-4 OS=Mus musculus OX=10090 GN=Itgb4 PE=1 SV=1	14	5.03346e+06	4.43546e+06	6.01667e+06	5.34715e+06	5.06409e+06	4.82625e+06	4.30346e+06	5.30831e+06	4.69104e+06	4.46732e+06	5.06409e+06	4.69104e+06	-0.235764	0.159696	0.99975
sp|P60824|CIRBP_MOUSE	P60824	Cirbp	Cold-inducible RNA-binding protein OS=Mus musculus OX=10090 GN=Cirbp PE=1 SV=1	1	716565	720327	847471	649268	821914	676938	688443	724804	677249	688588	720327	688443	-0.130766	0.159797	0.99975
sp|Q9ER41|TOR1B_MOUSE	Q9ER41	Tor1b	Torsin-1B OS=Mus musculus OX=10090 GN=Tor1b PE=1 SV=2	3	2.18382e+06	3.00861e+06	2.47943e+06	2.75814e+06	2.23066e+06	2.53964e+06	3.12162e+06	2.67271e+06	2.56271e+06	3.26511e+06	2.47943e+06	2.67271e+06	0.183056	0.159868	0.99975
sp|Q64433|CH10_MOUSE	Q64433	Hspe1	10 kDa heat shock protein, mitochondrial OS=Mus musculus OX=10090 GN=Hspe1 PE=1 SV=2	7	1.60836e+08	1.15954e+08	1.37365e+08	1.10889e+08	1.49515e+08	1.29444e+08	1.14942e+08	1.22594e+08	120765787	1.12163e+08	1.37365e+08	120765787	-0.330922	0.159949	0.99975
sp|Q3TMX7|QSOX2_MOUSE	Q3TMX7	Qsox2	Sulfhydryl oxidase 2 OS=Mus musculus OX=10090 GN=Qsox2 PE=1 SV=1	1	86641.4	70499.6	82007.7	61222.8	77460.4	70493.7	71945.3	63167.3	67538.3	68147.2	77460.4	68147.2	-0.373034	0.160184	0.99975
sp|Q9D9V3|ECHD1_MOUSE	Q9D9V3	Echdc1	Ethylmalonyl-CoA decarboxylase OS=Mus musculus OX=10090 GN=Echdc1 PE=1 SV=2	20	6.81341e+07	6.19825e+07	5.3685e+07	6.50907e+07	5.35223e+07	5.85323e+07	5.25691e+07	5.2086e+07	5.47609e+07	5.89177e+07	6.19825e+07	5.47609e+07	-0.32833	0.160589	0.99975
sp|P46467|VPS4B_MOUSE	P46467	Vps4b	Vacuolar protein sorting-associated protein 4B OS=Mus musculus OX=10090 GN=Vps4b PE=1 SV=2	10	5.06659e+06	3.98653e+06	4.93037e+06	4.03822e+06	5.18255e+06	4.23091e+06	4.00711e+06	4.19365e+06	4.35672e+06	4.32482e+06	4.93037e+06	4.23091e+06	-0.404776	0.16068	0.99975
sp|P62264|RS14_MOUSE	P62264	Rps14	40S ribosomal protein S14 OS=Mus musculus OX=10090 GN=Rps14 PE=1 SV=3	9	7.35266e+06	8.52175e+06	7.01625e+06	7.88162e+06	6.88378e+06	9.03042e+06	7.36518e+06	9.59007e+06	7.78873e+06	7.69517e+06	7.35266e+06	7.78873e+06	0.13451	0.16072	0.99975
sp|Q8BH43|WASF2_MOUSE	Q8BH43	Wasf2	Wiskott-Aldrich syndrome protein family member 2 OS=Mus musculus OX=10090 GN=Wasf2 PE=1 SV=1	8	7.76647e+06	6.66116e+06	7.45836e+06	6.27376e+06	7.22172e+06	7.01815e+06	6.3378e+06	6.73456e+06	6.34037e+06	6.45735e+06	7.22172e+06	6.45735e+06	-0.321132	0.160802	0.99975
sp|P08551|NFL_MOUSE	P08551	Nefl	Neurofilament light polypeptide OS=Mus musculus OX=10090 GN=Nefl PE=1 SV=5	17	2.23018e+07	1.75642e+07	2.75347e+07	18454659	1.91221e+07	1.95019e+07	1.67553e+07	2.09698e+07	1.61758e+07	1.78271e+07	1.91221e+07	1.78271e+07	-0.213273	0.160897	0.99975
sp|Q8BIJ6|SYIM_MOUSE	Q8BIJ6	Iars2	Isoleucine--tRNA ligase, mitochondrial OS=Mus musculus OX=10090 GN=Iars2 PE=1 SV=1	24	3.22453e+07	2.90176e+07	3.64004e+07	2.86098e+07	2.54297e+07	2.85325e+07	4.06765e+07	4.40761e+07	2.75968e+07	3.77703e+07	2.90176e+07	3.77703e+07	0.458565	0.161056	0.99975
sp|P24788|CD11B_MOUSE	P24788	Cdk11b	Cyclin-dependent kinase 11B OS=Mus musculus OX=10090 GN=Cdk11b PE=1 SV=2	4	1.1209e+06	1.19399e+06	1.19266e+06	1.30201e+06	1.11546e+06	1.27463e+06	1.13617e+06	1.36163e+06	1.2839e+06	1.28669e+06	1.19266e+06	1.2839e+06	0.169698	0.161074	0.99975
sp|Q8CEG5|CC28B_MOUSE	Q8CEG5	Ccdc28b	Coiled-coil domain-containing protein 28B OS=Mus musculus OX=10090 GN=Ccdc28b PE=1 SV=3	1	125111	130631	130180	179561	123459	122440	109241	137912	113376	127387	130180	122440	-0.177568	0.16124	0.99975
sp|P23780|BGAL_MOUSE	P23780	Glb1	Beta-galactosidase OS=Mus musculus OX=10090 GN=Glb1 PE=1 SV=1	7	3.2351e+06	3.52849e+06	3.55192e+06	4.33217e+06	3.37876e+06	3.46722e+06	4.13771e+06	3.76131e+06	3.98009e+06	4.46452e+06	3.52849e+06	3.98009e+06	0.282465	0.161577	0.99975
sp|B2RRE7|OTUD4_MOUSE	B2RRE7	Otud4	OTU domain-containing protein 4 OS=Mus musculus OX=10090 GN=Otud4 PE=1 SV=1	6	1.52043e+06	1.43336e+06	1.40608e+06	1.37605e+06	1.47169e+06	1.4823e+06	1.27925e+06	1.46695e+06	1.21942e+06	1.28713e+06	1.43336e+06	1.28713e+06	-0.295231	0.161714	0.99975
sp|Q3U5C8|ARHGG_MOUSE	Q3U5C8	Arhgef16	Rho guanine nucleotide exchange factor 16 OS=Mus musculus OX=10090 GN=Arhgef16 PE=1 SV=3	1	1.03459e+06	1.08958e+06	944582	993325	819111	1.01228e+06	899377	863585	823855	855759	993325	863585	-0.374107	0.161806	0.99975
sp|Q6PCP5|MFF_MOUSE	Q6PCP5	Mff	Mitochondrial fission factor OS=Mus musculus OX=10090 GN=Mff PE=1 SV=1	4	1.50446e+06	1.23744e+06	1.28121e+06	1.4768e+06	1.28205e+06	1.98196e+06	1.47156e+06	1.70828e+06	1.24139e+06	1.37791e+06	1.28205e+06	1.47156e+06	0.373432	0.161853	0.99975
sp|Q8R550|SH3K1_MOUSE	Q8R550	Sh3kbp1	SH3 domain-containing kinase-binding protein 1 OS=Mus musculus OX=10090 GN=Sh3kbp1 PE=1 SV=1	10	1.41394e+07	1.13048e+07	1.17832e+07	1.1017e+07	1.27157e+07	1.065e+07	1.24578e+07	1.08404e+07	1.05283e+07	1.14988e+07	1.17832e+07	1.08404e+07	-0.232826	0.162016	0.99975
sp|P51863|VA0D1_MOUSE	P51863	Atp6v0d1	V-type proton ATPase subunit d 1 OS=Mus musculus OX=10090 GN=Atp6v0d1 PE=1 SV=2	9	5.30317e+06	5.59525e+06	4.8109e+06	5.68129e+06	4.77708e+06	4.41668e+06	4.33796e+06	5.80815e+06	4.20319e+06	5.00478e+06	5.30317e+06	4.41668e+06	-0.413811	0.162082	0.99975
sp|O88398|AVIL_MOUSE	O88398	Avil	Advillin OS=Mus musculus OX=10090 GN=Avil PE=1 SV=2	1	265481	246751	293064	269695	269644	267568	224296	263892	260839	236380	269644	260839	-0.104061	0.162236	0.99975
sp|Q8R071|IP3KA_MOUSE	Q8R071	Itpka	Inositol-trisphosphate 3-kinase A OS=Mus musculus OX=10090 GN=Itpka PE=1 SV=1	1	710855	589177	676804	545376	704664	552635	667333	581656	572518	559867	676804	572518	-0.429161	0.162702	0.99975
sp|P62862|RS30_MOUSE	P62862	Fau	40S ribosomal protein S30 OS=Mus musculus OX=10090 GN=Fau PE=1 SV=1	3	793856	2.59482e+06	922302	1.0447e+06	858252	3.78375e+06	1.05436e+06	2.73992e+06	1.45436e+06	1.00369e+06	922302	1.45436e+06	1.59107	0.162807	0.99975
sp|P58158|B3GA3_MOUSE	P58158	B3gat3	Galactosylgalactosylxylosylprotein 3-beta-glucuronosyltransferase 3 OS=Mus musculus OX=10090 GN=B3gat3 PE=1 SV=1	1	917434	765197	862891	766957	967308	819926	766839	850633	748613	745269	862891	766839	-0.299263	0.16289	0.99975
sp|Q8CF89|TAB1_MOUSE	Q8CF89	Tab1	TGF-beta-activated kinase 1 and MAP3K7-binding protein 1 OS=Mus musculus OX=10090 GN=Tab1 PE=1 SV=2	3	507954	464507	479130	421268	593392	454549	468524	433440	435480	454882	479130	454549	-0.156098	0.162895	0.99975
sp|Q8BKF1|RPOM_MOUSE	Q8BKF1	Polrmt	DNA-directed RNA polymerase, mitochondrial OS=Mus musculus OX=10090 GN=Polrmt PE=1 SV=1	2	162730	216148	170533	204973	163237	200232	178629	215420	212658	200578	170533	200578	0.435032	0.163686	0.99975
sp|Q7TQK1|INT7_MOUSE	Q7TQK1	Ints7	Integrator complex subunit 7 OS=Mus musculus OX=10090 GN=Ints7 PE=1 SV=1	1	235066	166125	205312	180034	219125	176480	169861	206365	182431	165600	205312	176480	-0.412078	0.163784	0.99975
sp|Q9CXT7|TM192_MOUSE	Q9CXT7	Tmem192	Transmembrane protein 192 OS=Mus musculus OX=10090 GN=Tmem192 PE=1 SV=1	1	114646	122012	130122	137667	123629	133787	123190	146717	126833	146763	123629	133787	0.169188	0.163957	0.99975
sp|Q0KL02|TRIO_MOUSE	Q0KL02	Trio	Triple functional domain protein OS=Mus musculus OX=10090 GN=Trio PE=1 SV=3	3	869164	886017	882026	911884	803035	979024	881250	1.09306e+06	852667	906794	882026	906794	0.0721955	0.163959	0.99975
sp|Q62073|M3K7_MOUSE	Q62073	Map3k7	Mitogen-activated protein kinase kinase kinase 7 OS=Mus musculus OX=10090 GN=Map3k7 PE=1 SV=1	2	257390	350897	284258	357549	276519	300414	318220	333142	373730	371148	284258	333142	0.406222	0.164009	0.99975
sp|Q8BHK3|S36A2_MOUSE	Q8BHK3	Slc36a2	Proton-coupled amino acid transporter 2 OS=Mus musculus OX=10090 GN=Slc36a2 PE=1 SV=1	4	2.94639e+06	2.81568e+06	2.56011e+06	2.86487e+06	2.91778e+06	2.81539e+06	3.06634e+06	2.92697e+06	2.94265e+06	3.25561e+06	2.86487e+06	2.94265e+06	0.0393173	0.164291	0.99975
sp|Q8BGI4|FA13A_MOUSE	Q8BGI4	Fam13a	Protein FAM13A OS=Mus musculus OX=10090 GN=Fam13a PE=1 SV=1	4	1.01604e+06	962838	1.23266e+06	951409	1.14343e+06	1.00761e+06	952072	975742	1.02814e+06	896389	1.01604e+06	975742	-0.142094	0.164366	0.99975
sp|O35450|FKBPL_MOUSE	O35450	Fkbpl	FK506-binding protein-like OS=Mus musculus OX=10090 GN=Fkbpl PE=2 SV=1	2	346089	147419	238573	163370	354825	168276	197651	170496	189324	192971	238573	189324	-0.619111	0.164381	0.99975
sp|Q8K1A6|C2D1A_MOUSE	Q8K1A6	Cc2d1a	Coiled-coil and C2 domain-containing protein 1A OS=Mus musculus OX=10090 GN=Cc2d1a PE=1 SV=2	3	1.21394e+06	1.33145e+06	1.28159e+06	1.27006e+06	1.26892e+06	1.31582e+06	1.08455e+06	1.22037e+06	1.23905e+06	1.11894e+06	1.27006e+06	1.22037e+06	-0.14014	0.164441	0.99975
sp|Q8R0X7|SGPL1_MOUSE	Q8R0X7	Sgpl1	Sphingosine-1-phosphate lyase 1 OS=Mus musculus OX=10090 GN=Sgpl1 PE=1 SV=1	9	8.68543e+06	8.30549e+06	8.71563e+06	8.32854e+06	8.35012e+06	8.84493e+06	8.56993e+06	8.83064e+06	9.06202e+06	9.07782e+06	8.35012e+06	8.84493e+06	0.107735	0.164491	0.99975
sp|Q9EPU0|RENT1_MOUSE	Q9EPU0	Upf1	Regulator of nonsense transcripts 1 OS=Mus musculus OX=10090 GN=Upf1 PE=1 SV=2	23	1.44028e+07	1.57985e+07	1.39534e+07	1.53441e+07	1.53837e+07	1.45282e+07	1.31956e+07	1.47209e+07	1.40692e+07	1.41968e+07	1.53441e+07	1.41968e+07	-0.211593	0.164854	0.99975
sp|Q91V01|MBOA5_MOUSE	Q91V01	Lpcat3	Lysophospholipid acyltransferase 5 OS=Mus musculus OX=10090 GN=Lpcat3 PE=1 SV=1	2	1.78255e+06	2.1459e+06	2.07227e+06	2.59364e+06	1.5987e+06	2.18616e+06	2.01475e+06	2.17583e+06	2.46204e+06	2.72457e+06	2.07227e+06	2.18616e+06	0.122546	0.165168	0.99975
sp|P27601|GNA13_MOUSE	P27601	Gna13	Guanine nucleotide-binding protein subunit alpha-13 OS=Mus musculus OX=10090 GN=Gna13 PE=1 SV=1	13	1.09753e+07	9.22339e+06	1.11237e+07	8.70462e+06	1.12493e+07	9.46537e+06	9.33545e+06	9.50904e+06	9.57616e+06	9.09237e+06	1.09753e+07	9.46537e+06	-0.420932	0.165175	0.99975
sp|Q80X82|SYMPK_MOUSE	Q80X82	Sympk	Symplekin OS=Mus musculus OX=10090 GN=Sympk PE=1 SV=1	3	275346	405404	331338	508181	310283	451988	342501	509485	378758	465064	331338	451988	0.803675	0.165235	0.99975
sp|Q8BP67|RL24_MOUSE	Q8BP67	Rpl24	60S ribosomal protein L24 OS=Mus musculus OX=10090 GN=Rpl24 PE=1 SV=2	5	1.02989e+07	2.24011e+07	1.01996e+07	1.40863e+07	1.21207e+07	1.99077e+07	1.47334e+07	1.83665e+07	1.60228e+07	1.34861e+07	1.21207e+07	1.60228e+07	0.728141	0.165829	0.99975
sp|Q9ES28|ARHG7_MOUSE	Q9ES28	Arhgef7	Rho guanine nucleotide exchange factor 7 OS=Mus musculus OX=10090 GN=Arhgef7 PE=1 SV=2	9	4.88682e+06	5.50302e+06	5.13735e+06	5.55436e+06	4.79282e+06	5.07501e+06	5.64843e+06	5.42569e+06	5.74033e+06	5.67073e+06	5.13735e+06	5.64843e+06	0.251034	0.165882	0.99975
sp|Q9QYJ3|DNJB1_MOUSE	Q9QYJ3	Dnajb1	DnaJ homolog subfamily B member 1 OS=Mus musculus OX=10090 GN=Dnajb1 PE=1 SV=3	8	2.42975e+06	2.19891e+06	2.48523e+06	2.31409e+06	2.53649e+06	2.29727e+06	2.10147e+06	2.32847e+06	2.3028e+06	2.2486e+06	2.42975e+06	2.29727e+06	-0.193008	0.166377	0.99975
sp|Q91YD6|VILL_MOUSE	Q91YD6	Vill	Villin-like protein OS=Mus musculus OX=10090 GN=Vill PE=1 SV=1	1	396000	377812	391296	369248	397260	404571	392827	497813	381686	415043	391296	404571	0.0707709	0.166453	0.99975
sp|Q61687|ATRX_MOUSE	Q61687	Atrx	Transcriptional regulator ATRX OS=Mus musculus OX=10090 GN=Atrx PE=1 SV=3	5	784463	772992	783621	811101	775966	883062	801076	893961	779151	803699	783621	803699	0.0705942	0.166511	0.99975
sp|Q8C1E7|T120A_MOUSE	Q8C1E7	Tmem120a	Transmembrane protein 120A OS=Mus musculus OX=10090 GN=Tmem120a PE=1 SV=1	6	8.32564e+06	8.43242e+06	7.83786e+06	7.65125e+06	7.75404e+06	8.36118e+06	9.41021e+06	7.53569e+06	8.405e+06	9.43696e+06	7.83786e+06	8.405e+06	0.17278	0.16672	0.99975
sp|Q5DU37|ZFY26_MOUSE	Q5DU37	Zfyve26	Zinc finger FYVE domain-containing protein 26 OS=Mus musculus OX=10090 GN=Zfyve26 PE=1 SV=2	2	203515	232588	208748	216766	196093	203289	259369	202957	231840	277843	208748	231840	0.265794	0.166833	0.99975
sp|Q3TRJ4|K1C26_MOUSE	Q3TRJ4	Krt26	Keratin, type I cytoskeletal 26 OS=Mus musculus OX=10090 GN=Krt26 PE=2 SV=1	1	166747	205595	205579	210120	148251	198886	194046	216720	574517	194727	205579	198886	-0.113449	0.167017	0.99975
sp|Q8K1I3|SPP24_MOUSE	Q8K1I3	Spp2	Secreted phosphoprotein 24 OS=Mus musculus OX=10090 GN=Spp2 PE=1 SV=2	1	399459	482756	392629	506884	498854	416274	613502	465631	564571	523590	482756	523590	0.190412	0.167137	0.99975
sp|P70296|PEBP1_MOUSE	P70296	Pebp1	Phosphatidylethanolamine-binding protein 1 OS=Mus musculus OX=10090 GN=Pebp1 PE=1 SV=3	10	4.54633e+07	3.95946e+07	3.70269e+07	3.42205e+07	4.12318e+07	3.75632e+07	4.01188e+07	3.41676e+07	3.37475e+07	3.53059e+07	3.95946e+07	3.53059e+07	-0.310273	0.167153	0.99975
sp|Q9D8B4|NDUAB_MOUSE	Q9D8B4	Ndufa11	NADH dehydrogenase [ubiquinone] 1 alpha subcomplex subunit 11 OS=Mus musculus OX=10090 GN=Ndufa11 PE=1 SV=2	5	5.13758e+06	5.22542e+06	4.49205e+06	5.39312e+06	4.72213e+06	4.97851e+06	5.7675e+06	4.84588e+06	5.45157e+06	6.12321e+06	5.13758e+06	5.45157e+06	0.117022	0.167173	0.99975
sp|Q91VR8|BRK1_MOUSE	Q91VR8	Brk1	Protein BRICK1 OS=Mus musculus OX=10090 GN=Brk1 PE=1 SV=1	6	3.40535e+06	3.26001e+06	3.6707e+06	3.70972e+06	3.5091e+06	3.7757e+06	3.42313e+06	4.01348e+06	3.6411e+06	3.82969e+06	3.5091e+06	3.7757e+06	0.145343	0.167371	0.99975
sp|Q9EP95|RETNA_MOUSE	Q9EP95	Retnla	Resistin-like alpha OS=Mus musculus OX=10090 GN=Retnla PE=1 SV=1	1	1.0908e+06	1.45825e+06	1.38957e+06	1.22655e+06	1.05738e+06	1.12884e+06	1.04243e+06	1.06023e+06	964138	1.33548e+06	1.22655e+06	1.06023e+06	-0.399232	0.167612	0.99975
sp|Q9CWI3|BCCIP_MOUSE	Q9CWI3	Bccip	BRCA2 and CDKN1A-interacting protein OS=Mus musculus OX=10090 GN=Bccip PE=1 SV=1	3	837204	630894	689933	614644	824766	641512	701373	624770	658849	608868	689933	641512	-0.212149	0.167829	0.99975
sp|Q64511|TOP2B_MOUSE	Q64511	Top2b	DNA topoisomerase 2-beta OS=Mus musculus OX=10090 GN=Top2b PE=1 SV=2	5	1.25022e+06	1.09651e+06	1.29024e+06	1.27512e+06	1.35874e+06	1.41724e+06	1.25027e+06	1.26833e+06	1.42683e+06	1.36536e+06	1.27512e+06	1.36536e+06	0.156077	0.167868	0.99975
sp|P63166|SUMO1_MOUSE	P63166	Sumo1	Small ubiquitin-related modifier 1 OS=Mus musculus OX=10090 GN=Sumo1 PE=1 SV=1	1	788915	628106	860240	719856	842388	735370	733242	695983	683812	637590	788915	695983	-0.373909	0.167894	0.99975
sp|Q6P4S8|INT1_MOUSE	Q6P4S8	Ints1	Integrator complex subunit 1 OS=Mus musculus OX=10090 GN=Ints1 PE=1 SV=2	2	539694	504632	555108	505300	531764	531834	515934	576587	577135	600923	531764	576587	0.159177	0.168677	0.99975
sp|Q9D1H9|MFAP4_MOUSE	Q9D1H9	Mfap4	Microfibril-associated glycoprotein 4 OS=Mus musculus OX=10090 GN=Mfap4 PE=1 SV=1	1	209107	249478	223138	365448	210686	220306	308790	300150	287475	366890	223138	300150	0.783137	0.168921	0.99975
sp|Q6PEE2|CTIF_MOUSE	Q6PEE2	Ctif	CBP80/20-dependent translation initiation factor OS=Mus musculus OX=10090 GN=Ctif PE=1 SV=2	3	1.12355e+06	1.03002e+06	1.05649e+06	1.01072e+06	1.10847e+06	1.04228e+06	1.22461e+06	1.08074e+06	1.10265e+06	1.27538e+06	1.05649e+06	1.10265e+06	0.104435	0.168954	0.99975
sp|B1AY13|UBP24_MOUSE	B1AY13	Usp24	Ubiquitin carboxyl-terminal hydrolase 24 OS=Mus musculus OX=10090 GN=Usp24 PE=1 SV=1	5	1.81535e+06	1.7584e+06	1.89512e+06	1.88169e+06	1.83631e+06	1.95804e+06	1.86427e+06	1.97819e+06	1.99211e+06	1.85431e+06	1.83631e+06	1.95804e+06	0.121671	0.169377	0.99975
sp|P62192|PRS4_MOUSE	P62192	Psmc1	26S proteasome regulatory subunit 4 OS=Mus musculus OX=10090 GN=Psmc1 PE=1 SV=1	21	3.0391e+07	2.86422e+07	2.84557e+07	2.77546e+07	2.81147e+07	2.8152e+07	2.71314e+07	2.77739e+07	2.66613e+07	2.69344e+07	2.84557e+07	2.71314e+07	-0.111877	0.169668	0.99975
sp|O35855|BCAT2_MOUSE	O35855	Bcat2	Branched-chain-amino-acid aminotransferase, mitochondrial OS=Mus musculus OX=10090 GN=Bcat2 PE=1 SV=2	15	5.09808e+07	4.49039e+07	5.46991e+07	46519856	4.7773e+07	5.598e+07	4.76988e+07	5.90348e+07	5.0208e+07	5.19494e+07	4.7773e+07	5.19494e+07	0.194697	0.169837	0.99975
sp|P70349|HINT1_MOUSE	P70349	Hint1	Histidine triad nucleotide-binding protein 1 OS=Mus musculus OX=10090 GN=Hint1 PE=1 SV=3	3	1.69932e+07	1.43318e+07	1.62796e+07	1.27005e+07	1.63016e+07	1.47767e+07	1.28648e+07	1.51253e+07	1.3942e+07	1.30424e+07	1.62796e+07	1.3942e+07	-0.392864	0.17011	0.99975
sp|Q8BFZ3|ACTBL_MOUSE	Q8BFZ3	Actbl2	Beta-actin-like protein 2 OS=Mus musculus OX=10090 GN=Actbl2 PE=1 SV=1	1	2.27868e+06	2.01465e+06	2.92391e+06	2.43774e+06	2.03773e+06	2.44675e+06	2.21472e+06	3.09352e+06	2.49568e+06	2.99514e+06	2.27868e+06	2.49568e+06	0.23207	0.170213	0.99975
sp|P14602|HSPB1_MOUSE	P14602	Hspb1	Heat shock protein beta-1 OS=Mus musculus OX=10090 GN=Hspb1 PE=1 SV=3	15	3.90036e+07	4.00545e+07	3.51713e+07	3.21213e+07	4.20144e+07	3.67255e+07	3.64462e+07	3.40999e+07	3.44575e+07	3.09829e+07	3.90036e+07	3.44575e+07	-0.362136	0.170344	0.99975
sp|P97370|AT1B3_MOUSE	P97370	Atp1b3	Sodium/potassium-transporting ATPase subunit beta-3 OS=Mus musculus OX=10090 GN=Atp1b3 PE=1 SV=1	7	6.54757e+06	8.01121e+06	7.21668e+06	8.54194e+06	6.43762e+06	7.60559e+06	7.90474e+06	7.81455e+06	7.71919e+06	9.03231e+06	7.21668e+06	7.81455e+06	0.188929	0.171408	0.99975
sp|P47739|AL3A1_MOUSE	P47739	Aldh3a1	Aldehyde dehydrogenase, dimeric NADP-preferring OS=Mus musculus OX=10090 GN=Aldh3a1 PE=1 SV=2	1	275472	265776	173965	157093	245871	137998	166215	153196	271127	178283	245871	166215	-1.08664	0.171417	0.99975
sp|B9EJ80|PDZD8_MOUSE	B9EJ80	Pdzd8	PDZ domain-containing protein 8 OS=Mus musculus OX=10090 GN=Pdzd8 PE=1 SV=1	4	965174	960342	884693	1.00439e+06	934093	989554	1.02505e+06	966729	955414	1.10364e+06	960342	989554	0.0483837	0.171434	0.99975
sp|P50285|FMO1_MOUSE	P50285	Fmo1	Dimethylaniline monooxygenase [N-oxide-forming] 1 OS=Mus musculus OX=10090 GN=Fmo1 PE=1 SV=1	17	2.12296e+07	2.10905e+07	2.07881e+07	2.28757e+07	2.00255e+07	2.29809e+07	2.13498e+07	2.45213e+07	2.11272e+07	2.26809e+07	2.10905e+07	2.26809e+07	0.171724	0.171601	0.99975
sp|Q80V94|AP4E1_MOUSE	Q80V94	Ap4e1	AP-4 complex subunit epsilon-1 OS=Mus musculus OX=10090 GN=Ap4e1 PE=1 SV=3	1	593461	688838	592395	656826	658489	626978	594326	566536	619751	590117	656826	594326	-0.247652	0.171612	0.99975
sp|Q6P6M5|PX11C_MOUSE	Q6P6M5	Pex11g	Peroxisomal membrane protein 11C OS=Mus musculus OX=10090 GN=Pex11g PE=1 SV=2	1	214771	215358	239254	300919	178639	281161	213857	358269	233810	265189	215358	265189	0.533708	0.171694	0.99975
sp|P27659|RL3_MOUSE	P27659	Rpl3	60S ribosomal protein L3 OS=Mus musculus OX=10090 GN=Rpl3 PE=1 SV=3	14	1.8434e+07	3.69772e+07	1.52438e+07	1.8579e+07	2.11688e+07	3.94166e+07	2.03945e+07	3.77593e+07	2.08547e+07	2.46291e+07	1.8579e+07	2.46291e+07	0.467618	0.17189	0.99975
sp|O55060|TPMT_MOUSE	O55060	Tpmt	Thiopurine S-methyltransferase OS=Mus musculus OX=10090 GN=Tpmt PE=1 SV=1	4	2.3192e+06	3.20187e+06	2.51312e+06	2.96713e+06	3.14065e+06	3.03434e+06	2.78173e+06	3.01901e+06	4.34573e+06	3.07832e+06	2.96713e+06	3.03434e+06	0.0247938	0.17195	0.99975
sp|Q6A068|CDC5L_MOUSE	Q6A068	Cdc5l	Cell division cycle 5-like protein OS=Mus musculus OX=10090 GN=Cdc5l PE=1 SV=2	15	6.28419e+06	6.61429e+06	6.46621e+06	6.55729e+06	8.38996e+06	9.53542e+06	6.31578e+06	9.45795e+06	6.75528e+06	7.4937e+06	6.55729e+06	7.4937e+06	0.214573	0.172032	0.99975
sp|E9Q4P1|WDFY1_MOUSE	E9Q4P1	Wdfy1	WD repeat and FYVE domain-containing protein 1 OS=Mus musculus OX=10090 GN=Wdfy1 PE=1 SV=1	3	668089	821900	714523	626987	544767	564459	791304	822648	773727	1.01779e+06	668089	791304	0.470544	0.172095	0.99975
sp|Q91X51|GORS1_MOUSE	Q91X51	Gorasp1	Golgi reassembly-stacking protein 1 OS=Mus musculus OX=10090 GN=Gorasp1 PE=1 SV=3	3	281355	702113	313179	318106	500834	313808	279074	345067	324275	319920	318106	319920	0.00731451	0.172194	0.99975
sp|Q8VCR7|ABHEB_MOUSE	Q8VCR7	Abhd14b	Protein ABHD14B OS=Mus musculus OX=10090 GN=Abhd14b PE=1 SV=1	9	2.08558e+07	1.31453e+07	2.10743e+07	1.53047e+07	2.18478e+07	1.43592e+07	1.33206e+07	2.0642e+07	1.51646e+07	1.3862e+07	2.08558e+07	1.43592e+07	-0.805201	0.172273	0.99975
sp|A2A8U2|TM201_MOUSE	A2A8U2	Tmem201	Transmembrane protein 201 OS=Mus musculus OX=10090 GN=Tmem201 PE=1 SV=1	1	24614.4	24891.7	31694.6	27524.1	25063.9	26942.4	27064.8	31275.4	33208.3	27871.7	25063.9	27871.7	0.307166	0.172485	0.99975
sp|Q6ZQK5|ACAP2_MOUSE	Q6ZQK5	Acap2	Arf-GAP with coiled-coil, ANK repeat and PH domain-containing protein 2 OS=Mus musculus OX=10090 GN=Acap2 PE=1 SV=2	14	9.32218e+06	9.58531e+06	1.03045e+07	9.45997e+06	8.67684e+06	1.02271e+07	9.06358e+06	1.13617e+07	9.59875e+06	1.08659e+07	9.45997e+06	1.02271e+07	0.163476	0.172618	0.99975
sp|Q9CWS4|INT11_MOUSE	Q9CWS4	Ints11	Integrator complex subunit 11 OS=Mus musculus OX=10090 GN=Ints11 PE=1 SV=1	2	395343	360080	420206	414764	379896	408122	456041	412149	402013	415524	395343	412149	0.0780466	0.173341	0.99975
sp|Q9QXY6|EHD3_MOUSE	Q9QXY6	Ehd3	EH domain-containing protein 3 OS=Mus musculus OX=10090 GN=Ehd3 PE=1 SV=2	3	2.09077e+06	1.74501e+06	2.051e+06	1.68082e+06	2.26111e+06	1.69653e+06	2.02446e+06	1.60592e+06	1.77106e+06	1.80344e+06	2.051e+06	1.77106e+06	-0.377006	0.173608	0.99975
sp|O88307|SORL_MOUSE	O88307	Sorl1	Sortilin-related receptor OS=Mus musculus OX=10090 GN=Sorl1 PE=1 SV=3	3	558379	761384	566029	759199	681464	538091	619911	592303	586827	642500	681464	592303	-0.410012	0.173668	0.99975
sp|Q9JMD0|ZN207_MOUSE	Q9JMD0	Znf207	BUB3-interacting and GLEBS motif-containing protein ZNF207 OS=Mus musculus OX=10090 GN=Znf207 PE=1 SV=1	2	1.99098e+06	1.93375e+06	1.97621e+06	2.16834e+06	1.74933e+06	2.37757e+06	1.77516e+06	2.39048e+06	2.07585e+06	2.1757e+06	1.97621e+06	2.1757e+06	0.243186	0.1737	0.99975
sp|Q3U1J1|TFPT_MOUSE	Q3U1J1	Tfpt	TCF3 fusion partner homolog OS=Mus musculus OX=10090 GN=Tfpt PE=1 SV=1	1	108152	156291	145285	170510	111827	193242	118308	225987	147782	156359	145285	156359	0.188101	0.173748	0.99975
sp|P84086|CPLX2_MOUSE	P84086	Cplx2	Complexin-2 OS=Mus musculus OX=10090 GN=Cplx2 PE=1 SV=1	2	438977	433554	500747	551514	673981	489485	399305	498934	495765	368985	500747	489485	-0.0728201	0.173764	0.99975
sp|B2RQC6|PYR1_MOUSE	B2RQC6	Cad	CAD protein OS=Mus musculus OX=10090 GN=Cad PE=1 SV=1	16	8.37855e+06	8.01494e+06	8.75315e+06	8.89677e+06	8.37439e+06	8.03792e+06	7.65413e+06	8.69464e+06	7.76674e+06	8.01859e+06	8.37855e+06	8.01859e+06	-0.153946	0.173787	0.99975
sp|P09528|FRIH_MOUSE	P09528	Fth1	Ferritin heavy chain OS=Mus musculus OX=10090 GN=Fth1 PE=1 SV=2	11	30054413	2.65543e+07	3.60382e+07	2.53848e+07	3.42001e+07	2.57787e+07	2.67885e+07	2.68994e+07	2.83237e+07	2.88972e+07	30054413	2.68994e+07	-0.327095	0.173996	0.99975
sp|Q60949|TBCD1_MOUSE	Q60949	Tbc1d1	TBC1 domain family member 1 OS=Mus musculus OX=10090 GN=Tbc1d1 PE=1 SV=3	1	73955.9	94847.9	83848.5	90812.7	75118.6	74361.9	105582	82421	105845	108707	83848.5	105582	0.564988	0.17435	0.99975
sp|Q9Z0N1|IF2G_MOUSE	Q9Z0N1	Eif2s3x	Eukaryotic translation initiation factor 2 subunit 3, X-linked OS=Mus musculus OX=10090 GN=Eif2s3x PE=1 SV=2	1	848149	853905	844332	948030	793746	757576	713369	902917	840956	767812	848149	767812	-0.28701	0.174764	0.99975
sp|Q9Z266|SNAPN_MOUSE	Q9Z266	Snapin	SNARE-associated protein Snapin OS=Mus musculus OX=10090 GN=Snapin PE=1 SV=1	1	400212	372992	416872	382047	407990	380980	327536	405259	390759	347170	400212	380980	-0.175428	0.175542	0.99975
sp|Q8VEK3|HNRPU_MOUSE	Q8VEK3	Hnrnpu	Heterogeneous nuclear ribonucleoprotein U OS=Mus musculus OX=10090 GN=Hnrnpu PE=1 SV=1	14	2.3101e+07	2.89332e+07	2.30629e+07	2.10396e+07	2.56732e+07	3.22726e+07	2.38079e+07	3.1705e+07	2.33195e+07	2.6449e+07	2.3101e+07	2.6449e+07	0.243977	0.175723	0.99975
sp|P51163|HEM4_MOUSE	P51163	Uros	Uroporphyrinogen-III synthase OS=Mus musculus OX=10090 GN=Uros PE=1 SV=1	4	1.10419e+06	1.16738e+06	1.35373e+06	1.51573e+06	1.02435e+06	1.10612e+06	1.0985e+06	1.08288e+06	1.11291e+06	1.13048e+06	1.16738e+06	1.10612e+06	-0.164478	0.175919	0.99975
sp|P48036|ANXA5_MOUSE	P48036	Anxa5	Annexin A5 OS=Mus musculus OX=10090 GN=Anxa5 PE=1 SV=1	25	3.12833e+08	3.16543e+08	3.45367e+08	3.33576e+08	3.19507e+08	318903388	2.92819e+08	3.3224e+08	3.04346e+08	2.90784e+08	3.19507e+08	3.04346e+08	-0.16723	0.176243	0.99975
sp|O89106|FHIT_MOUSE	O89106	Fhit	Bis(5'-adenosyl)-triphosphatase OS=Mus musculus OX=10090 GN=Fhit PE=1 SV=3	2	277056	249241	282460	277164	294815	259579	252389	245323	272632	270648	277164	259579	-0.216938	0.176769	0.99975
sp|Q9D0L1|ZBED3_MOUSE	Q9D0L1	Zbed3	Zinc finger BED domain-containing protein 3 OS=Mus musculus OX=10090 GN=Zbed3 PE=1 SV=1	1	51176.1	74631.1	51154.9	61590.1	56281.4	85930.2	56722.9	87124.5	57479	60702.7	56281.4	60702.7	0.202386	0.177082	0.99975
sp|Q9CWZ7|SNAG_MOUSE	Q9CWZ7	Napg	Gamma-soluble NSF attachment protein OS=Mus musculus OX=10090 GN=Napg PE=1 SV=1	10	1.23133e+07	1.01441e+07	1.12611e+07	9.75498e+06	1.18023e+07	1.0283e+07	1.0972e+07	9.76465e+06	9.87448e+06	1.03113e+07	1.12611e+07	1.0283e+07	-0.250276	0.177383	0.99975
sp|Q9D2N4|DTNA_MOUSE	Q9D2N4	Dtna	Dystrobrevin alpha OS=Mus musculus OX=10090 GN=Dtna PE=1 SV=2	1	143061	197020	200711	225427	157482	153021	128513	173460	185874	159300	197020	159300	-0.543157	0.177857	0.99975
sp|Q9D8P4|RM17_MOUSE	Q9D8P4	Mrpl17	39S ribosomal protein L17, mitochondrial OS=Mus musculus OX=10090 GN=Mrpl17 PE=1 SV=1	5	1.58164e+06	1.55401e+06	1.5224e+06	1.59572e+06	1.5775e+06	1.81452e+06	1.60227e+06	1.81105e+06	1.50449e+06	1.62192e+06	1.5775e+06	1.62192e+06	0.0483099	0.177878	0.99975
sp|Q9WV80|SNX1_MOUSE	Q9WV80	Snx1	Sorting nexin-1 OS=Mus musculus OX=10090 GN=Snx1 PE=1 SV=1	17	1.91358e+07	1.52994e+07	1.74632e+07	1.47049e+07	1.86574e+07	1.55644e+07	1.61664e+07	1.53418e+07	1.56162e+07	1.57381e+07	1.74632e+07	1.56162e+07	-0.289948	0.177949	0.99975
sp|P53026|RL10A_MOUSE	P53026	Rpl10a	60S ribosomal protein L10a OS=Mus musculus OX=10090 GN=Rpl10a PE=1 SV=3	10	1.57634e+07	1.92307e+07	1.40533e+07	1.49052e+07	1.63138e+07	1.95888e+07	1.62984e+07	19786919	1.74558e+07	1.54335e+07	1.57634e+07	1.74558e+07	0.240021	0.178064	0.99975
sp|Q9JLQ0|CD2AP_MOUSE	Q9JLQ0	Cd2ap	CD2-associated protein OS=Mus musculus OX=10090 GN=Cd2ap PE=1 SV=3	8	7.01483e+06	5.89299e+06	7.34055e+06	5.56138e+06	7.51581e+06	6.59148e+06	5.05051e+06	6.57662e+06	5.88819e+06	5.79008e+06	7.01483e+06	5.88819e+06	-0.491939	0.178097	0.99975
sp|O88384|VTI1B_MOUSE	O88384	Vti1b	Vesicle transport through interaction with t-SNAREs homolog 1B OS=Mus musculus OX=10090 GN=Vti1b PE=1 SV=1	8	5.30927e+06	5.39522e+06	5.59452e+06	5.4061e+06	5.34074e+06	5.30349e+06	4.73867e+06	5.53529e+06	4.90964e+06	5.16789e+06	5.39522e+06	5.16789e+06	-0.123038	0.179382	0.99975
sp|P11672|NGAL_MOUSE	P11672	Lcn2	Neutrophil gelatinase-associated lipocalin OS=Mus musculus OX=10090 GN=Lcn2 PE=1 SV=1	2	268328	349084	349017	423256	348848	374979	327962	467520	406793	381187	349017	381187	0.21343	0.179414	0.99975
sp|P14685|PSMD3_MOUSE	P14685	Psmd3	26S proteasome non-ATPase regulatory subunit 3 OS=Mus musculus OX=10090 GN=Psmd3 PE=1 SV=3	26	2.09074e+07	2.5984e+07	2.06454e+07	2.43416e+07	1.94707e+07	2.40698e+07	2.42088e+07	2.49105e+07	2.18577e+07	2.57806e+07	2.09074e+07	2.42088e+07	0.394948	0.179613	0.99975
sp|Q9CZC8|SCRN1_MOUSE	Q9CZC8	Scrn1	Secernin-1 OS=Mus musculus OX=10090 GN=Scrn1 PE=1 SV=1	5	2.55567e+06	1.59008e+06	2.21756e+06	1.7264e+06	2.61691e+06	1.61297e+06	2.1794e+06	1.76868e+06	1.80965e+06	1.73633e+06	2.21756e+06	1.76868e+06	-0.603045	0.179696	0.99975
sp|Q3SXD3|HDDC2_MOUSE	Q3SXD3	Hddc2	HD domain-containing protein 2 OS=Mus musculus OX=10090 GN=Hddc2 PE=1 SV=1	2	925758	837676	896434	842639	952956	806303	894485	798307	884424	813967	896434	813967	-0.25048	0.179899	0.99975
sp|Q9R099|TBL2_MOUSE	Q9R099	Tbl2	Transducin beta-like protein 2 OS=Mus musculus OX=10090 GN=Tbl2 PE=1 SV=2	14	9.22813e+06	9.09054e+06	9.73153e+06	1.02486e+07	9.21401e+06	1.05148e+07	9.25161e+06	1.06867e+07	9.65809e+06	1.03517e+07	9.22813e+06	1.03517e+07	0.274845	0.179985	0.99975
sp|P97376|FRG1_MOUSE	P97376	Frg1	Protein FRG1 OS=Mus musculus OX=10090 GN=Frg1 PE=1 SV=2	1	574811	541995	668059	594456	524557	419905	710205	426822	474764	539968	574811	474764	-0.534855	0.180133	0.99975
sp|O70400|PDLI1_MOUSE	O70400	Pdlim1	PDZ and LIM domain protein 1 OS=Mus musculus OX=10090 GN=Pdlim1 PE=1 SV=4	13	1.20859e+07	8.70885e+06	1.19839e+07	9.546e+06	1.19453e+07	1.00343e+07	9.50901e+06	9.97826e+06	9.50987e+06	9.82885e+06	1.19453e+07	9.82885e+06	-0.492139	0.180164	0.99975
sp|Q80TA6|MTMRC_MOUSE	Q80TA6	Mtmr12	Myotubularin-related protein 12 OS=Mus musculus OX=10090 GN=Mtmr12 PE=1 SV=2	1	807278	726987	873180	710413	800824	744918	686815	709886	753722	763604	800824	744918	-0.23509	0.180325	0.99975
sp|Q3THF9|CQ10B_MOUSE	Q3THF9	Coq10b	Coenzyme Q-binding protein COQ10 homolog B, mitochondrial OS=Mus musculus OX=10090 GN=Coq10b PE=1 SV=1	2	2.01608e+06	1.45402e+06	1.92129e+06	1.59418e+06	1.92749e+06	2.02754e+06	1.95566e+06	1.84816e+06	2.06966e+06	1.82522e+06	1.92129e+06	1.95566e+06	0.0609396	0.180352	0.99975
sp|Q9Z0S9|PRAF1_MOUSE	Q9Z0S9	Rabac1	Prenylated Rab acceptor protein 1 OS=Mus musculus OX=10090 GN=Rabac1 PE=1 SV=1	1	736956	570100	797063	517186	739939	624474	634374	550099	588632	553450	736956	588632	-0.619412	0.180759	0.99975
sp|P97479|MYO7A_MOUSE	P97479	Myo7a	Unconventional myosin-VIIa OS=Mus musculus OX=10090 GN=Myo7a PE=1 SV=2	1	322808	329505	286989	279888	345369	351047	359107	316559	307530	350735	322808	350735	0.178955	0.180876	0.99975
sp|Q60876|4EBP1_MOUSE	Q60876	Eif4ebp1	Eukaryotic translation initiation factor 4E-binding protein 1 OS=Mus musculus OX=10090 GN=Eif4ebp1 PE=1 SV=3	2	2.53612e+06	2.616e+06	2.53514e+06	2.7152e+06	2.66713e+06	2.56767e+06	2.21106e+06	2.72024e+06	2.50996e+06	2.27408e+06	2.616e+06	2.50996e+06	-0.129787	0.181953	0.99975
sp|Q3THJ3|EIF1A_MOUSE	Q3THJ3	Eif1ad	Probable RNA-binding protein EIF1AD OS=Mus musculus OX=10090 GN=Eif1ad PE=1 SV=2	1	224733	251688	261973	228171	232442	222346	179036	242898	239015	220388	232442	222346	-0.163166	0.18234	0.99975
sp|Q8VC28|AK1CD_MOUSE	Q8VC28	Akr1c13	Aldo-keto reductase family 1 member C13 OS=Mus musculus OX=10090 GN=Akr1c13 PE=1 SV=2	3	1.52773e+06	1.31428e+06	1.71734e+06	1.40565e+06	1.46689e+06	1.4108e+06	1.17473e+06	1.45249e+06	1.37457e+06	1.41867e+06	1.46689e+06	1.4108e+06	-0.148621	0.18263	0.99975
sp|Q9D404|OXSM_MOUSE	Q9D404	Oxsm	3-oxoacyl-[acyl-carrier-protein] synthase, mitochondrial OS=Mus musculus OX=10090 GN=Oxsm PE=1 SV=1	6	3.89552e+06	4.57223e+06	4.39966e+06	4.65305e+06	3.73974e+06	4.64837e+06	4.15112e+06	4.9328e+06	4.40386e+06	4.79558e+06	4.39966e+06	4.64837e+06	0.123441	0.182707	0.99975
sp|Q3TCN2|PLBL2_MOUSE	Q3TCN2	Plbd2	Putative phospholipase B-like 2 OS=Mus musculus OX=10090 GN=Plbd2 PE=1 SV=2	4	7.00892e+06	7.19486e+06	7.11893e+06	7.1539e+06	5.89848e+06	6.8406e+06	7.55109e+06	6.74078e+06	7.63633e+06	8.58679e+06	7.11893e+06	7.55109e+06	0.158038	0.182773	0.99975
sp|O35704|SPTC1_MOUSE	O35704	Sptlc1	Serine palmitoyltransferase 1 OS=Mus musculus OX=10090 GN=Sptlc1 PE=1 SV=2	9	4.7443e+06	4.42997e+06	4.88279e+06	5.46596e+06	4.38578e+06	4.60406e+06	4.22122e+06	4.74724e+06	4.22837e+06	4.45302e+06	4.7443e+06	4.45302e+06	-0.193277	0.182933	0.99975
sp|B2RVL6|ZCH24_MOUSE	B2RVL6	Zcchc24	Zinc finger CCHC domain-containing protein 24 OS=Mus musculus OX=10090 GN=Zcchc24 PE=1 SV=1	1	333038	346430	343647	272870	314155	383195	313934	423650	324969	333604	333038	333604	-0.0144038	0.183194	0.99975
sp|Q06335|APLP2_MOUSE	Q06335	Aplp2	Amyloid-like protein 2 OS=Mus musculus OX=10090 GN=Aplp2 PE=1 SV=4	5	1.88653e+06	1.79669e+06	1.83193e+06	1.89325e+06	1.92812e+06	1.83437e+06	1.72963e+06	1.87028e+06	1.787e+06	1.66582e+06	1.88653e+06	1.787e+06	-0.163661	0.183211	0.99975
sp|Q60590|A1AG1_MOUSE	Q60590	Orm1	Alpha-1-acid glycoprotein 1 OS=Mus musculus OX=10090 GN=Orm1 PE=1 SV=1	4	4.09509e+06	3.90125e+06	6.33151e+06	7.37014e+06	5.14848e+06	5.38412e+06	6.65409e+06	5.4522e+06	6.1616e+06	7.75878e+06	5.14848e+06	6.1616e+06	0.44807	0.183231	0.99975
sp|P01680|KV4A1_MOUSE	P01680	NA	Ig kappa chain V-IV region S107B OS=Mus musculus OX=10090 PE=4 SV=1	2	8.92022e+06	4.03321e+06	4.20951e+06	5.71552e+06	3.05725e+06	1.03461e+07	3.89682e+06	5.20925e+06	1.26329e+07	5.8823e+06	4.20951e+06	5.8823e+06	1.06855	0.183655	0.99975
sp|Q8R313|EXOC6_MOUSE	Q8R313	Exoc6	Exocyst complex component 6 OS=Mus musculus OX=10090 GN=Exoc6 PE=1 SV=2	3	726837	835008	809840	823908	751457	892816	775180	902264	795338	844392	809840	844392	0.105859	0.183959	0.99975
sp|Q14C51|PTCD3_MOUSE	Q14C51	Ptcd3	Pentatricopeptide repeat domain-containing protein 3, mitochondrial OS=Mus musculus OX=10090 GN=Ptcd3 PE=1 SV=2	13	5.13712e+06	6.34286e+06	4.57226e+06	5.55709e+06	4.99574e+06	5.80245e+06	5.79063e+06	5.67201e+06	5.87361e+06	5.51221e+06	5.13712e+06	5.79063e+06	0.28955	0.184342	0.99975
sp|Q8VEH6|CBWD1_MOUSE	Q8VEH6	Cbwd1	COBW domain-containing protein 1 OS=Mus musculus OX=10090 GN=Cbwd1 PE=1 SV=1	3	810284	674820	712890	708348	875011	679578	763720	666196	719281	651156	712890	679578	-0.151093	0.184356	0.99975
sp|P48962|ADT1_MOUSE	P48962	Slc25a4	ADP/ATP translocase 1 OS=Mus musculus OX=10090 GN=Slc25a4 PE=1 SV=4	12	3.78086e+07	4.23247e+07	3.5073e+07	4.5108e+07	3.62845e+07	3.83799e+07	5.11472e+07	3.36816e+07	5.28811e+07	5.11078e+07	3.78086e+07	5.11078e+07	0.77192	0.185472	0.99975
sp|O55042|SYUA_MOUSE	O55042	Snca	Alpha-synuclein OS=Mus musculus OX=10090 GN=Snca PE=1 SV=2	7	9.94729e+06	8.38581e+06	8.49612e+06	6.68999e+06	1.00305e+07	7.56804e+06	8.56551e+06	7.57349e+06	7.75119e+06	7.43948e+06	8.49612e+06	7.57349e+06	-0.315203	0.18571	0.99975
sp|P28704|RXRB_MOUSE	P28704	Rxrb	Retinoic acid receptor RXR-beta OS=Mus musculus OX=10090 GN=Rxrb PE=1 SV=2	1	255137	397334	315047	450182	301704	341398	450977	375767	428050	362752	315047	375767	0.458271	0.185722	0.99975
sp|Q8BG51|MIRO1_MOUSE	Q8BG51	Rhot1	Mitochondrial Rho GTPase 1 OS=Mus musculus OX=10090 GN=Rhot1 PE=1 SV=1	6	3.40621e+06	5.24889e+06	3.22125e+06	4.7913e+06	3.56209e+06	3.74507e+06	3.3742e+06	3.24681e+06	3.60409e+06	3.45975e+06	3.56209e+06	3.45975e+06	-0.102051	0.18578	0.99975
sp|Q61699|HS105_MOUSE	Q61699	Hsph1	Heat shock protein 105 kDa OS=Mus musculus OX=10090 GN=Hsph1 PE=1 SV=2	19	1.81833e+07	1.62194e+07	1.6701e+07	1.61582e+07	1.73626e+07	1.55646e+07	1.67443e+07	1.55228e+07	1.48889e+07	1.71698e+07	1.6701e+07	1.55646e+07	-0.20247	0.186341	0.99975
sp|O88271|CFDP1_MOUSE	O88271	Cfdp1	Craniofacial development protein 1 OS=Mus musculus OX=10090 GN=Cfdp1 PE=1 SV=1	2	1.21521e+06	804685	1.0759e+06	724574	1.24296e+06	776735	971087	808901	836881	884147	1.0759e+06	836881	-0.643387	0.186729	0.99975
sp|Q9EP71|RAI14_MOUSE	Q9EP71	Rai14	Ankycorbin OS=Mus musculus OX=10090 GN=Rai14 PE=1 SV=1	6	1.72359e+06	1.48155e+06	1.73705e+06	1.59871e+06	1.66385e+06	1.59564e+06	1.45099e+06	1.57543e+06	1.60954e+06	1.49927e+06	1.66385e+06	1.57543e+06	-0.189364	0.186753	0.99975
sp|P70671|IRF3_MOUSE	P70671	Irf3	Interferon regulatory factor 3 OS=Mus musculus OX=10090 GN=Irf3 PE=1 SV=1	3	1.67496e+06	1.54229e+06	1.61764e+06	1.34309e+06	1.7632e+06	1.48983e+06	1.56163e+06	1.48462e+06	1.28821e+06	1.49083e+06	1.61764e+06	1.48983e+06	-0.227053	0.186848	0.99975
sp|P01872|IGHM_MOUSE	P01872	Ighm	Immunoglobulin heavy constant mu OS=Mus musculus OX=10090 GN=Ighm PE=1 SV=2	20	3.74312e+07	2.63653e+07	2.92274e+07	3.64565e+07	3.29454e+07	4.11783e+07	2.96071e+07	4.04227e+07	3.8483e+07	3.31612e+07	3.29454e+07	3.8483e+07	0.335147	0.187224	0.99975
sp|Q9JM13|RABX5_MOUSE	Q9JM13	Rabgef1	Rab5 GDP/GTP exchange factor OS=Mus musculus OX=10090 GN=Rabgef1 PE=1 SV=1	5	1.14813e+06	1.48512e+06	1.28749e+06	1.50825e+06	1.21101e+06	1.47357e+06	1.41887e+06	1.51448e+06	1.30846e+06	1.46842e+06	1.28749e+06	1.46842e+06	0.332825	0.187547	0.99975
sp|Q99J83|ATG5_MOUSE	Q99J83	Atg5	Autophagy protein 5 OS=Mus musculus OX=10090 GN=Atg5 PE=1 SV=1	6	5.31175e+06	4.49782e+06	5.18987e+06	4.13511e+06	4.96179e+06	4.51495e+06	4.58692e+06	4.55931e+06	4.21702e+06	4.45653e+06	4.96179e+06	4.51495e+06	-0.292838	0.187549	0.99975
sp|P48428|TBCA_MOUSE	P48428	Tbca	Tubulin-specific chaperone A OS=Mus musculus OX=10090 GN=Tbca PE=1 SV=3	7	1.57891e+07	1.21487e+07	1.27037e+07	1.10425e+07	1.43846e+07	1.16937e+07	1.36815e+07	1.15866e+07	1.07995e+07	1.18016e+07	1.27037e+07	1.16937e+07	-0.238834	0.187786	0.99975
sp|O54825|BYST_MOUSE	O54825	Bysl	Bystin OS=Mus musculus OX=10090 GN=Bysl PE=1 SV=3	2	597715	539440	593979	507305	558249	579673	449874	577096	504146	470637	558249	504146	-0.301279	0.18789	0.99975
sp|Q99M01|SYFM_MOUSE	Q99M01	Fars2	Phenylalanine--tRNA ligase, mitochondrial OS=Mus musculus OX=10090 GN=Fars2 PE=1 SV=1	4	1.39628e+06	2.3935e+06	1.15352e+06	1.27047e+06	2.3294e+06	2.48646e+06	1.90175e+06	2.04542e+06	1.73381e+06	1.91812e+06	1.39628e+06	1.91812e+06	0.665249	0.187965	0.99975
sp|Q9R0Q3|TMED2_MOUSE	Q9R0Q3	Tmed2	Transmembrane emp24 domain-containing protein 2 OS=Mus musculus OX=10090 GN=Tmed2 PE=1 SV=1	4	5.13757e+06	6.59979e+06	5.21011e+06	7.48637e+06	5.52685e+06	5.87593e+06	7.34719e+06	5.96257e+06	6.65785e+06	7.71003e+06	5.52685e+06	6.65785e+06	0.469323	0.188475	0.99975
sp|P58058|NADK_MOUSE	P58058	Nadk	NAD kinase OS=Mus musculus OX=10090 GN=Nadk PE=1 SV=2	3	1.07344e+06	944377	1.02203e+06	972850	918503	902855	886231	993779	934592	936022	972850	934592	-0.122891	0.189295	0.99975
sp|Q91WF7|FIG4_MOUSE	Q91WF7	Fig4	Polyphosphoinositide phosphatase OS=Mus musculus OX=10090 GN=Fig4 PE=1 SV=1	1	114279	139036	141662	141185	111271	140094	121610	148811	162228	139039	139036	140094	-0.00906462	0.189394	0.99975
sp|Q9D1N2|HDBP1_MOUSE	Q9D1N2	Gpihbp1	Glycosylphosphatidylinositol-anchored high density lipoprotein-binding protein 1 OS=Mus musculus OX=10090 GN=Gpihbp1 PE=1 SV=1	4	5.91952e+06	4.18408e+06	7.35349e+06	3.94572e+06	5.56591e+06	5.03434e+06	3.81303e+06	5.67121e+06	4.11488e+06	3.6688e+06	5.56591e+06	4.11488e+06	-0.820957	0.189443	0.99975
sp|Q9QXG4|ACSA_MOUSE	Q9QXG4	Acss2	Acetyl-coenzyme A synthetase, cytoplasmic OS=Mus musculus OX=10090 GN=Acss2 PE=1 SV=2	22	4.52898e+07	4.63035e+07	3.42743e+07	4.21243e+07	3.46814e+07	3.97088e+07	4.05326e+07	3.33978e+07	3.09574e+07	3.67871e+07	4.21243e+07	3.67871e+07	-0.336748	0.189652	0.99975
sp|Q6PIX5|RHDF1_MOUSE	Q6PIX5	Rhbdf1	Inactive rhomboid protein 1 OS=Mus musculus OX=10090 GN=Rhbdf1 PE=1 SV=2	2	449650	608718	563541	650760	488092	728676	526348	831012	506185	634200	563541	634200	0.298938	0.189923	0.99975
sp|Q8CHT3|INT5_MOUSE	Q8CHT3	Ints5	Integrator complex subunit 5 OS=Mus musculus OX=10090 GN=Ints5 PE=2 SV=1	3	977516	1.00349e+06	970729	957002	957003	1.00496e+06	903536	908376	871464	944058	970729	908376	-0.177306	0.189992	0.99975
sp|P53349|M3K1_MOUSE	P53349	Map3k1	Mitogen-activated protein kinase kinase kinase 1 OS=Mus musculus OX=10090 GN=Map3k1 PE=1 SV=3	1	123097	102913	128528	123971	107901	136926	120228	151511	112233	123229	123097	123229	-0.0206774	0.189996	0.99975
sp|P70315|WASP_MOUSE	P70315	Was	Wiskott-Aldrich syndrome protein homolog OS=Mus musculus OX=10090 GN=Was PE=1 SV=1	2	979920	926157	1.15626e+06	1.16769e+06	890553	915416	727616	999854	869698	1.0717e+06	979920	915416	-0.222506	0.190004	0.99975
sp|Q9EQ32|BCAP_MOUSE	Q9EQ32	Pik3ap1	Phosphoinositide 3-kinase adapter protein 1 OS=Mus musculus OX=10090 GN=Pik3ap1 PE=1 SV=1	2	466281	368507	452534	326740	451220	370807	373714	385193	359317	371938	451220	371938	-0.494093	0.19014	0.99975
sp|Q64378|FKBP5_MOUSE	Q64378	Fkbp5	Peptidyl-prolyl cis-trans isomerase FKBP5 OS=Mus musculus OX=10090 GN=Fkbp5 PE=1 SV=1	13	1.2847e+07	1.11023e+07	1.26567e+07	1.13668e+07	1.18523e+07	1.23933e+07	1.23062e+07	1.23513e+07	1.27273e+07	1.34354e+07	1.18523e+07	1.23933e+07	0.0859324	0.190169	0.99975
sp|Q8BWY3|ERF1_MOUSE	Q8BWY3	Etf1	Eukaryotic peptide chain release factor subunit 1 OS=Mus musculus OX=10090 GN=Etf1 PE=1 SV=4	12	7.34882e+06	1.0094e+07	7.2729e+06	1.0379e+07	7.22599e+06	7.86481e+06	1.2215e+07	8.13609e+06	9.19131e+06	1.29126e+07	7.34882e+06	9.19131e+06	0.665739	0.190224	0.99975
sp|Q9CZH7|MXRA7_MOUSE	Q9CZH7	Mxra7	Matrix-remodeling-associated protein 7 OS=Mus musculus OX=10090 GN=Mxra7 PE=1 SV=2	1	994174	716622	934149	650551	958993	724783	755519	778737	745504	743807	934149	745504	-0.56633	0.190225	0.99975
sp|P11589|MUP2_MOUSE	P11589	Mup2	Major urinary protein 2 OS=Mus musculus OX=10090 GN=Mup2 PE=1 SV=1	1	5.38738e+06	3.16883e+06	2.70666e+06	5.5932e+06	5.43021e+06	4.25778e+06	7.69799e+06	6.98351e+06	3.37788e+06	7.33522e+06	5.38738e+06	6.98351e+06	0.553746	0.190602	0.99975
sp|Q8R2R9|AP3M2_MOUSE	Q8R2R9	Ap3m2	AP-3 complex subunit mu-2 OS=Mus musculus OX=10090 GN=Ap3m2 PE=1 SV=1	2	467330	525510	535874	570441	470702	485240	600573	509468	575222	641452	525510	575222	0.19791	0.190676	0.99975
sp|Q9JI19|FIBP_MOUSE	Q9JI19	Fibp	Acidic fibroblast growth factor intracellular-binding protein OS=Mus musculus OX=10090 GN=Fibp PE=1 SV=1	1	940572	677953	872706	654866	864465	734277	710247	711939	718844	725407	864465	718844	-0.488482	0.190821	0.99975
sp|Q99N28|CADM3_MOUSE	Q99N28	Cadm3	Cell adhesion molecule 3 OS=Mus musculus OX=10090 GN=Cadm3 PE=1 SV=1	6	2.38147e+06	2.02925e+06	2.67047e+06	2.30986e+06	2.60252e+06	2.40279e+06	2.16319e+06	2.31764e+06	1.97875e+06	2.16383e+06	2.38147e+06	2.16383e+06	-0.274633	0.191345	0.99975
sp|P17427|AP2A2_MOUSE	P17427	Ap2a2	AP-2 complex subunit alpha-2 OS=Mus musculus OX=10090 GN=Ap2a2 PE=1 SV=2	24	3.46505e+07	3.05168e+07	3.46443e+07	3.15376e+07	3.54043e+07	3.7488e+07	3.3371e+07	3.86079e+07	3.1409e+07	3.92092e+07	3.46443e+07	3.7488e+07	0.160696	0.191782	0.99975
sp|Q8BTE5|CEBOS_MOUSE	Q8BTE5	Cebpzos	Protein CEBPZOS OS=Mus musculus OX=10090 GN=Cebpzos PE=3 SV=2	2	285572	347124	330263	539567	286954	405163	348758	428425	474848	390434	330263	405163	0.525494	0.191869	0.99975
sp|Q9QZX7|SRR_MOUSE	Q9QZX7	Srr	Serine racemase OS=Mus musculus OX=10090 GN=Srr PE=1 SV=1	1	284188	194320	251568	190751	262975	197999	216997	216222	219655	196919	251568	216222	-0.396275	0.191912	0.99975
sp|P07758|A1AT1_MOUSE	P07758	Serpina1a	Alpha-1-antitrypsin 1-1 OS=Mus musculus OX=10090 GN=Serpina1a PE=1 SV=4	5	1.0169e+08	7.64395e+07	1.1358e+08	8.33421e+07	1.01129e+08	1.03313e+08	1.15543e+08	1.07694e+08	9.0512e+07	1.09812e+08	1.01129e+08	1.07694e+08	0.109465	0.192094	0.99975
sp|P27546|MAP4_MOUSE	P27546	Map4	Microtubule-associated protein 4 OS=Mus musculus OX=10090 GN=Map4 PE=1 SV=3	41	5.72346e+07	5.83314e+07	5.54234e+07	5.28686e+07	6.02145e+07	5.74364e+07	5.44598e+07	5.38817e+07	4.98535e+07	5.3305e+07	5.72346e+07	5.38817e+07	-0.201588	0.192174	0.99975
sp|P54731|FAF1_MOUSE	P54731	Faf1	FAS-associated factor 1 OS=Mus musculus OX=10090 GN=Faf1 PE=1 SV=2	8	3.29364e+06	3.07378e+06	3.02371e+06	2.80308e+06	3.45688e+06	3.02618e+06	3.20965e+06	2.91326e+06	2.73666e+06	2.69369e+06	3.07378e+06	2.91326e+06	-0.1679	0.192489	0.99975
sp|O35601|FYB1_MOUSE	O35601	Fyb1	FYN-binding protein 1 OS=Mus musculus OX=10090 GN=Fyb1 PE=1 SV=2	5	1.72881e+06	1.43356e+06	1.76928e+06	1.34198e+06	1.74582e+06	1.45562e+06	1.36148e+06	1.61189e+06	1.31656e+06	1.5421e+06	1.72881e+06	1.45562e+06	-0.501209	0.192565	0.99975
sp|Q8K2I9|FBH1_MOUSE	Q8K2I9	Fbh1	F-box DNA helicase 1 OS=Mus musculus OX=10090 GN=Fbh1 PE=1 SV=1	1	16729.2	15338.7	17500.8	21653.2	17008.5	14709.1	17353.2	16729.5	16404.2	15236.3	17008.5	16404.2	-0.137718	0.192639	0.99975
sp|Q9D853|EFMT2_MOUSE	Q9D853	Eef1akmt2	EEF1A lysine methyltransferase 2 OS=Mus musculus OX=10090 GN=Eef1akmt2 PE=1 SV=1	1	110295	100206	111176	86352.4	126396	85280.2	109272	92975.1	97778	96700	110295	96700	-0.363162	0.192792	0.99975
sp|Q9DBG1|CP27A_MOUSE	Q9DBG1	Cyp27a1	Sterol 26-hydroxylase, mitochondrial OS=Mus musculus OX=10090 GN=Cyp27a1 PE=1 SV=1	9	2.53277e+06	2.5914e+06	2.47439e+06	2.50072e+06	2.4476e+06	2.28888e+06	2.55963e+06	2.30581e+06	2.34214e+06	2.46749e+06	2.50072e+06	2.34214e+06	-0.186527	0.192922	0.99975
sp|P10852|4F2_MOUSE	P10852	Slc3a2	4F2 cell-surface antigen heavy chain OS=Mus musculus OX=10090 GN=Slc3a2 PE=1 SV=1	14	2.1151e+07	2.08724e+07	2.07934e+07	1.95428e+07	2.09751e+07	2.1459e+07	2.25166e+07	2.20388e+07	2.07654e+07	2.13824e+07	2.08724e+07	2.1459e+07	0.0487505	0.192959	0.99975
sp|Q8R016|BLMH_MOUSE	Q8R016	Blmh	Bleomycin hydrolase OS=Mus musculus OX=10090 GN=Blmh PE=1 SV=1	10	2.00251e+07	1.90413e+07	1.89915e+07	1.80373e+07	1.99656e+07	2.01773e+07	2.25504e+07	1.8833e+07	1.9439e+07	2.10448e+07	1.90413e+07	2.01773e+07	0.0843437	0.193078	0.99975
sp|Q921S7|RM37_MOUSE	Q921S7	Mrpl37	39S ribosomal protein L37, mitochondrial OS=Mus musculus OX=10090 GN=Mrpl37 PE=1 SV=1	12	5.09723e+06	5.92988e+06	4.82099e+06	5.58693e+06	4.67051e+06	6.04364e+06	5.16121e+06	5.85327e+06	5.21835e+06	5.88313e+06	5.09723e+06	5.85327e+06	0.322021	0.193214	0.99975
sp|Q8BYC6|TAOK3_MOUSE	Q8BYC6	Taok3	Serine/threonine-protein kinase TAO3 OS=Mus musculus OX=10090 GN=Taok3 PE=1 SV=2	7	2.09237e+06	1.4415e+06	2.11023e+06	1.69023e+06	2.11076e+06	1.75418e+06	1.4052e+06	1.84307e+06	1.78021e+06	1.55604e+06	2.09237e+06	1.75418e+06	-0.467383	0.193677	0.99975
sp|Q7TSJ2|MAP6_MOUSE	Q7TSJ2	Map6	Microtubule-associated protein 6 OS=Mus musculus OX=10090 GN=Map6 PE=1 SV=2	2	291670	285159	327707	263754	305490	298116	267599	303996	238870	253087	291670	267599	-0.251354	0.193881	0.99975
sp|Q62048|PEA15_MOUSE	Q62048	Pea15	Astrocytic phosphoprotein PEA-15 OS=Mus musculus OX=10090 GN=Pea15 PE=1 SV=1	6	1.01633e+07	7.56779e+06	1.00698e+07	7.45547e+06	9.5994e+06	8.29399e+06	8.69216e+06	7.77333e+06	7.72405e+06	7.92381e+06	9.5994e+06	7.92381e+06	-0.527124	0.194138	0.99975
sp|Q8CI75|DI3L2_MOUSE	Q8CI75	Dis3l2	DIS3-like exonuclease 2 OS=Mus musculus OX=10090 GN=Dis3l2 PE=1 SV=1	4	1.54941e+06	1.43135e+06	1.56641e+06	1.55154e+06	1.56556e+06	1.42991e+06	1.43512e+06	1.52809e+06	1.4933e+06	1.4241e+06	1.55154e+06	1.43512e+06	-0.215128	0.194167	0.99975
sp|P23492|PNPH_MOUSE	P23492	Pnp	Purine nucleoside phosphorylase OS=Mus musculus OX=10090 GN=Pnp PE=1 SV=2	16	1.17896e+08	120521828	1.21243e+08	1.25768e+08	1.31864e+08	1.56582e+08	1.1783e+08	1.7153e+08	1.18856e+08	1.26975e+08	1.21243e+08	1.26975e+08	0.118099	0.194231	0.99975
sp|P01843|LAC1_MOUSE	P01843	NA	Ig lambda-1 chain C region OS=Mus musculus OX=10090 PE=1 SV=1	2	1.36678e+06	1.19829e+06	1.02246e+06	1.63179e+06	1.26921e+06	1.31427e+06	1.8106e+06	1.1286e+06	1.94897e+06	1.45675e+06	1.26921e+06	1.45675e+06	0.351605	0.194353	0.99975
sp|Q9D0G0|RT30_MOUSE	Q9D0G0	Mrps30	28S ribosomal protein S30, mitochondrial OS=Mus musculus OX=10090 GN=Mrps30 PE=1 SV=1	9	7.82891e+06	1.05388e+07	7.56426e+06	9.4481e+06	7.13081e+06	1.14484e+07	8.24221e+06	1.10713e+07	8.79619e+06	8.63253e+06	7.82891e+06	8.79619e+06	0.320754	0.194384	0.99975
sp|Q9D3S3|SNX29_MOUSE	Q9D3S3	Snx29	Sorting nexin-29 OS=Mus musculus OX=10090 GN=Snx29 PE=1 SV=2	4	1.35846e+06	1.18556e+06	1.35233e+06	1.18719e+06	1.2929e+06	1.19666e+06	1.2092e+06	1.25301e+06	1.14476e+06	1.21804e+06	1.2929e+06	1.2092e+06	-0.194907	0.194623	0.99975
sp|Q01768|NDKB_MOUSE	Q01768	Nme2	Nucleoside diphosphate kinase B OS=Mus musculus OX=10090 GN=Nme2 PE=1 SV=1	5	2.54187e+07	2.6107e+07	2.16059e+07	2.29518e+07	2.38946e+07	2.51139e+07	3.22464e+07	2.13389e+07	2.53685e+07	3.03499e+07	2.38946e+07	2.53685e+07	0.156215	0.194625	0.99975
sp|O35943|FRDA_MOUSE	O35943	Fxn	Frataxin, mitochondrial OS=Mus musculus OX=10090 GN=Fxn PE=1 SV=1	3	1.31367e+06	975587	980276	915500	1.17014e+06	931111	1.09987e+06	896821	938964	950735	980276	938964	-0.115287	0.194726	0.99975
sp|Q8WUR0|CS012_MOUSE	Q8WUR0	NA	Protein C19orf12 homolog OS=Mus musculus OX=10090 PE=1 SV=1	1	203875	210217	227376	289999	192330	247607	204826	281554	246933	275768	210217	247607	0.404384	0.195131	0.99975
sp|Q9DCA2|RT11_MOUSE	Q9DCA2	Mrps11	28S ribosomal protein S11, mitochondrial OS=Mus musculus OX=10090 GN=Mrps11 PE=1 SV=2	3	1.17848e+06	1.81534e+06	1.13755e+06	1.76261e+06	1.0752e+06	2.50438e+06	1.0795e+06	2.53418e+06	1.3965e+06	1.64043e+06	1.17848e+06	1.64043e+06	1.0199	0.195834	0.99975
sp|Q61586|GPAT1_MOUSE	Q61586	Gpam	Glycerol-3-phosphate acyltransferase 1, mitochondrial OS=Mus musculus OX=10090 GN=Gpam PE=1 SV=2	10	4.24336e+06	5.39616e+06	4.82434e+06	6.20646e+06	4.03283e+06	5.72456e+06	4.69729e+06	6.29644e+06	5.30315e+06	5.5331e+06	4.82434e+06	5.5331e+06	0.34915	0.195966	0.99975
sp|P56812|PDCD5_MOUSE	P56812	Pdcd5	Programmed cell death protein 5 OS=Mus musculus OX=10090 GN=Pdcd5 PE=1 SV=3	5	7.69547e+06	6.77666e+06	7.10071e+06	6.31598e+06	7.7365e+06	6.61919e+06	7.09991e+06	6.43567e+06	6.69169e+06	6.50345e+06	7.10071e+06	6.61919e+06	-0.199635	0.196166	0.99975
sp|P12242|UCP1_MOUSE	P12242	Ucp1	Mitochondrial brown fat uncoupling protein 1 OS=Mus musculus OX=10090 GN=Ucp1 PE=1 SV=2	12	1.53984e+07	3.32737e+07	1.03908e+07	1.90527e+07	1.12018e+07	1.27481e+07	1.36462e+07	1.01599e+07	8.84176e+06	1.70899e+07	1.53984e+07	1.27481e+07	-0.560131	0.196213	0.99975
sp|A2AJB2|TM141_MOUSE	A2AJB2	Tmem141	Transmembrane protein 141 OS=Mus musculus OX=10090 GN=Tmem141 PE=3 SV=1	1	147659	203111	139900	172836	170135	233474	157941	215948	161526	181735	170135	181735	0.144162	0.196285	0.99975
sp|Q8BVU5|NUDT9_MOUSE	Q8BVU5	Nudt9	ADP-ribose pyrophosphatase, mitochondrial OS=Mus musculus OX=10090 GN=Nudt9 PE=1 SV=1	6	3.25635e+06	2.41858e+06	3.00516e+06	2.67095e+06	3.51484e+06	2.8503e+06	2.47061e+06	3.0071e+06	2.5672e+06	2.46012e+06	3.00516e+06	2.5672e+06	-0.408373	0.196383	0.99975
sp|Q8BTY8|SCFD2_MOUSE	Q8BTY8	Scfd2	Sec1 family domain-containing protein 2 OS=Mus musculus OX=10090 GN=Scfd2 PE=1 SV=1	5	4.01025e+06	4.44635e+06	4.04625e+06	4.33745e+06	4.13404e+06	4.1127e+06	3.8805e+06	3.93421e+06	4.14151e+06	3.90865e+06	4.13404e+06	3.93421e+06	-0.174417	0.196688	0.99975
sp|Q9CX00|IST1_MOUSE	Q9CX00	Ist1	IST1 homolog OS=Mus musculus OX=10090 GN=Ist1 PE=1 SV=1	6	6.43717e+06	4.9772e+06	5.67995e+06	4.78506e+06	6.11655e+06	4.88655e+06	5.65505e+06	5.02186e+06	4.75131e+06	5.2374e+06	5.67995e+06	5.02186e+06	-0.332051	0.197289	0.99975
sp|Q8CHT0|AL4A1_MOUSE	Q8CHT0	Aldh4a1	Delta-1-pyrroline-5-carboxylate dehydrogenase, mitochondrial OS=Mus musculus OX=10090 GN=Aldh4a1 PE=1 SV=3	20	8.874e+07	6.54314e+07	7.53421e+07	6.30531e+07	7.50005e+07	7.91593e+07	6.04197e+07	6.97189e+07	6.32876e+07	5.76259e+07	7.50005e+07	6.32876e+07	-0.441825	0.197325	0.99975
sp|P62751|RL23A_MOUSE	P62751	Rpl23a	60S ribosomal protein L23a OS=Mus musculus OX=10090 GN=Rpl23a PE=1 SV=1	10	2.02436e+07	2.62508e+07	1.93429e+07	1.77117e+07	2.12055e+07	2.79112e+07	2.22451e+07	2.51157e+07	2.19322e+07	1.98162e+07	2.02436e+07	2.22451e+07	0.26364	0.197592	0.99975
sp|Q9DCN7|RNFT1_MOUSE	Q9DCN7	Rnft1	E3 ubiquitin-protein ligase RNFT1 OS=Mus musculus OX=10090 GN=Rnft1 PE=2 SV=1	1	163705	239869	175944	269956	251083	326053	179940	339164	239091	250172	239869	250172	0.0914119	0.198302	0.99975
sp|Q6NVF0|OCRL_MOUSE	Q6NVF0	Ocrl	Inositol polyphosphate 5-phosphatase OCRL-1 OS=Mus musculus OX=10090 GN=Ocrl PE=1 SV=1	1	394394	250307	349262	269566	350678	288252	277685	321777	265271	264240	349262	277685	-0.58111	0.198312	0.99975
sp|Q68FF6|GIT1_MOUSE	Q68FF6	Git1	ARF GTPase-activating protein GIT1 OS=Mus musculus OX=10090 GN=Git1 PE=1 SV=1	12	4.49404e+06	4.55273e+06	4.88718e+06	5.25578e+06	5.09059e+06	4.83952e+06	3.64588e+06	5.14083e+06	4.44474e+06	4.27875e+06	4.88718e+06	4.44474e+06	-0.248018	0.198873	0.99975
sp|P19246|NFH_MOUSE	P19246	Nefh	Neurofilament heavy polypeptide OS=Mus musculus OX=10090 GN=Nefh PE=1 SV=3	22	1.235e+07	1.1094e+07	1.62441e+07	1.21172e+07	1.09818e+07	1.25016e+07	8.65556e+06	1.36251e+07	9.91751e+06	1.03414e+07	1.21172e+07	1.03414e+07	-0.425874	0.198934	0.99975
sp|Q9JKW0|AR6P1_MOUSE	Q9JKW0	Arl6ip1	ADP-ribosylation factor-like protein 6-interacting protein 1 OS=Mus musculus OX=10090 GN=Arl6ip1 PE=1 SV=1	2	6.537e+06	6.06168e+06	6.03985e+06	5.67068e+06	5.60612e+06	6.54636e+06	6.4255e+06	6.11977e+06	5.7822e+06	7.03539e+06	6.03985e+06	6.4255e+06	0.174026	0.199195	0.99975
sp|Q9CYK1|SYWM_MOUSE	Q9CYK1	Wars2	Tryptophan--tRNA ligase, mitochondrial OS=Mus musculus OX=10090 GN=Wars2 PE=1 SV=2	4	872220	854686	871820	848354	860292	822676	836056	818008	829229	835752	860292	829229	-0.134692	0.199235	0.99975
sp|Q9D8X0|MANBL_MOUSE	Q9D8X0	Manbal	Protein MANBAL OS=Mus musculus OX=10090 GN=Manbal PE=3 SV=2	1	33771.3	56848.2	42278.1	32010.2	43093.6	65081.8	48039.5	53956.4	34616	46502.7	42278.1	48039.5	0.365543	0.199237	0.99975
sp|Q61035|SYHC_MOUSE	Q61035	Hars	Histidine--tRNA ligase, cytoplasmic OS=Mus musculus OX=10090 GN=Hars PE=1 SV=2	17	1.49267e+07	1.43283e+07	1.46564e+07	1.52426e+07	1.49841e+07	1.44355e+07	1.40474e+07	1.50967e+07	1.40076e+07	1.30587e+07	1.49267e+07	1.40474e+07	-0.176042	0.199364	0.99975
sp|Q9R0L6|PCM1_MOUSE	Q9R0L6	Pcm1	Pericentriolar material 1 protein OS=Mus musculus OX=10090 GN=Pcm1 PE=1 SV=2	2	442174	406806	414679	334784	463839	342002	435217	329941	373698	389953	414679	373698	-0.27368	0.199841	0.99975
sp|P53612|PGTB2_MOUSE	P53612	Rabggtb	Geranylgeranyl transferase type-2 subunit beta OS=Mus musculus OX=10090 GN=Rabggtb PE=1 SV=2	1	132985	129311	115259	115807	133690	109678	144486	106878	101527	113094	129311	109678	-0.471906	0.200094	0.99975
sp|Q01705|NOTC1_MOUSE	Q01705	Notch1	Neurogenic locus notch homolog protein 1 OS=Mus musculus OX=10090 GN=Notch1 PE=1 SV=3	1	48551.5	33693.7	49057.1	37943.3	49161.4	36228	42595.1	40750.5	36502.5	37976.6	48551.5	37976.6	-0.680781	0.200222	0.99975
sp|Q9D113|DNLZ_MOUSE	Q9D113	Dnlz	DNL-type zinc finger protein OS=Mus musculus OX=10090 GN=Dnlz PE=1 SV=1	1	789158	793309	698423	803391	710118	738746	692954	754659	698272	698113	789158	698272	-0.337117	0.200291	0.99975
sp|Q91YT8|CSCL1_MOUSE	Q91YT8	Tmem63a	CSC1-like protein 1 OS=Mus musculus OX=10090 GN=Tmem63a PE=1 SV=1	1	52624	81535.9	65277.9	88407.5	56975.2	89295.3	62319.2	94454	82666.1	70379.1	65277.9	82666.1	0.59109	0.200377	0.99975
sp|P54775|PRS6B_MOUSE	P54775	Psmc4	26S proteasome regulatory subunit 6B OS=Mus musculus OX=10090 GN=Psmc4 PE=1 SV=2	19	3.13982e+07	3.0134e+07	2.7508e+07	2.78122e+07	2.88981e+07	2.85192e+07	2.86481e+07	2.72131e+07	2.70577e+07	2.69848e+07	2.88981e+07	2.72131e+07	-0.201474	0.200479	0.99975
sp|P46061|RAGP1_MOUSE	P46061	Rangap1	Ran GTPase-activating protein 1 OS=Mus musculus OX=10090 GN=Rangap1 PE=1 SV=2	11	7.08088e+06	8.21682e+06	7.24664e+06	7.53412e+06	7.08727e+06	6.92836e+06	7.08735e+06	7.18287e+06	6.91286e+06	7.1441e+06	7.24664e+06	7.08735e+06	-0.0453813	0.200851	0.99975
sp|P16056|MET_MOUSE	P16056	Met	Hepatocyte growth factor receptor OS=Mus musculus OX=10090 GN=Met PE=1 SV=1	1	50774.5	65211.9	49948.1	58193.7	57784.4	57726.7	49720.6	53156.1	49276.4	50079.1	57784.4	50079.1	-0.399281	0.201237	0.99975
sp|Q67FY2|BCL9L_MOUSE	Q67FY2	Bcl9l	B-cell CLL/lymphoma 9-like protein OS=Mus musculus OX=10090 GN=Bcl9l PE=1 SV=1	2	770691	724504	870620	869532	728691	874046	764420	940675	812357	875885	770691	874046	0.302376	0.20129	0.99975
sp|Q8VCM3|ZFY21_MOUSE	Q8VCM3	Zfyve21	Zinc finger FYVE domain-containing protein 21 OS=Mus musculus OX=10090 GN=Zfyve21 PE=1 SV=2	1	202101	276178	239222	343457	199741	366451	227494	396465	251089	271769	239222	271769	0.342647	0.201335	0.99975
sp|Q61990|PCBP2_MOUSE	Q61990	Pcbp2	Poly(rC)-binding protein 2 OS=Mus musculus OX=10090 GN=Pcbp2 PE=1 SV=1	7	6.93551e+06	7.61651e+06	7.36814e+06	8.16307e+06	7.19145e+06	7.81937e+06	7.19537e+06	8.29558e+06	7.97576e+06	8.22574e+06	7.36814e+06	7.97576e+06	0.186185	0.201779	0.99975
sp|P28665|MUG1_MOUSE	P28665	Mug1	Murinoglobulin-1 OS=Mus musculus OX=10090 GN=Mug1 PE=1 SV=3	34	7.49505e+07	5.28468e+07	6.32705e+07	5.82496e+07	6.6671e+07	6.05129e+07	8.64019e+07	6.89185e+07	5.81337e+07	9.05687e+07	6.32705e+07	6.89185e+07	0.199537	0.201948	0.99975
sp|Q9Z0H3|SNF5_MOUSE	Q9Z0H3	Smarcb1	SWI/SNF-related matrix-associated actin-dependent regulator of chromatin subfamily B member 1 OS=Mus musculus OX=10090 GN=Smarcb1 PE=1 SV=1	4	1.11144e+06	801541	967880	866869	1.13378e+06	873224	884599	928360	942016	765560	967880	884599	-0.226039	0.201968	0.99975
sp|Q3U0J8|TBD2B_MOUSE	Q3U0J8	Tbc1d2b	TBC1 domain family member 2B OS=Mus musculus OX=10090 GN=Tbc1d2b PE=1 SV=2	7	3.04966e+06	2.63586e+06	3.13296e+06	2.86574e+06	3.09695e+06	2.77047e+06	2.54693e+06	3.15793e+06	2.71155e+06	2.61272e+06	3.04966e+06	2.71155e+06	-0.343846	0.202138	0.99975
sp|Q05186|RCN1_MOUSE	Q05186	Rcn1	Reticulocalbin-1 OS=Mus musculus OX=10090 GN=Rcn1 PE=1 SV=1	4	2.85062e+06	3.38541e+06	3.02957e+06	3.37692e+06	2.87712e+06	3.60752e+06	2.81285e+06	3.82881e+06	3.2426e+06	3.45759e+06	3.02957e+06	3.45759e+06	0.335517	0.202189	0.99975
sp|Q8K385|FRRS1_MOUSE	Q8K385	FRRS1	Ferric-chelate reductase 1 OS=Mus musculus OX=10090 GN=FRRS1 PE=1 SV=1	1	182150	143249	155257	191053	184696	179658	208066	175125	178608	186643	182150	179658	-0.0770009	0.202283	0.99975
sp|P62082|RS7_MOUSE	P62082	Rps7	40S ribosomal protein S7 OS=Mus musculus OX=10090 GN=Rps7 PE=2 SV=1	2	809693	1.39009e+06	593607	669865	637115	1.25318e+06	822220	1182020	884126	786682	669865	884126	0.710035	0.20232	0.99975
sp|Q9JM14|NT5C_MOUSE	Q9JM14	Nt5c	5'(3')-deoxyribonucleotidase, cytosolic type OS=Mus musculus OX=10090 GN=Nt5c PE=1 SV=1	5	2.60302e+06	2.74925e+06	2.7156e+06	2.77746e+06	2.8204e+06	2.44267e+06	2.43974e+06	2.58583e+06	2.92482e+06	2.54018e+06	2.74925e+06	2.54018e+06	-0.216548	0.202333	0.99975
sp|Q9EPC1|PARVA_MOUSE	Q9EPC1	Parva	Alpha-parvin OS=Mus musculus OX=10090 GN=Parva PE=1 SV=1	8	8.20606e+06	6.32834e+06	7.78786e+06	6.13917e+06	8.61819e+06	7.01721e+06	7.19994e+06	6.12585e+06	6.94688e+06	6.03153e+06	7.78786e+06	6.94688e+06	-0.293972	0.202399	0.99975
sp|Q8BXK9|CLIC5_MOUSE	Q8BXK9	Clic5	Chloride intracellular channel protein 5 OS=Mus musculus OX=10090 GN=Clic5 PE=1 SV=1	6	2.57561e+06	2.11305e+06	2.37295e+06	2.12471e+06	2.55734e+06	2.1135e+06	2.42044e+06	1.99817e+06	2.29101e+06	2.0453e+06	2.37295e+06	2.1135e+06	-0.321167	0.202461	0.99975
sp|Q4KML4|ABRAL_MOUSE	Q4KML4	Abracl	Costars family protein ABRACL OS=Mus musculus OX=10090 GN=Abracl PE=1 SV=1	1	226969	240885	250387	230798	258288	250297	241778	245605	260837	279124	240885	250297	0.0707096	0.202743	0.99975
sp|Q64FW2|RETST_MOUSE	Q64FW2	Retsat	All-trans-retinol 13,14-reductase OS=Mus musculus OX=10090 GN=Retsat PE=1 SV=3	12	1.01518e+07	1.34941e+07	1.0241e+07	1.19302e+07	9.75274e+06	1.39961e+07	1.05772e+07	1.46441e+07	1.12785e+07	1.16099e+07	1.0241e+07	1.16099e+07	0.337155	0.202789	0.99975
sp|Q61387|COX7R_MOUSE	Q61387	Cox7a2l	Cytochrome c oxidase subunit 7A-related protein, mitochondrial OS=Mus musculus OX=10090 GN=Cox7a2l PE=1 SV=1	1	1.04829e+06	1.0761e+06	1.06856e+06	965932	1.04463e+06	986902	962768	1.00592e+06	995959	1.01723e+06	1.04829e+06	995959	-0.169659	0.203149	0.99975
sp|Q9R0Q6|ARC1A_MOUSE	Q9R0Q6	Arpc1a	Actin-related protein 2/3 complex subunit 1A OS=Mus musculus OX=10090 GN=Arpc1a PE=1 SV=1	2	592604	874697	628542	890885	561877	708385	843972	727520	761266	1.01752e+06	628542	761266	0.521594	0.203181	0.99975
sp|Q9R0Q4|MO4L2_MOUSE	Q9R0Q4	Morf4l2	Mortality factor 4-like protein 2 OS=Mus musculus OX=10090 GN=Morf4l2 PE=1 SV=1	1	115737	142607	123841	136681	181104	231851	129897	195267	143476	137018	136681	143476	0.0969855	0.203377	0.99975
sp|Q9R045|ANGL2_MOUSE	Q9R045	Angptl2	Angiopoietin-related protein 2 OS=Mus musculus OX=10090 GN=Angptl2 PE=2 SV=2	3	550716	407005	515395	454931	542576	434053	454058	468568	463043	448476	515395	454058	-0.317643	0.203781	0.99975
sp|P22892|AP1G1_MOUSE	P22892	Ap1g1	AP-1 complex subunit gamma-1 OS=Mus musculus OX=10090 GN=Ap1g1 PE=1 SV=3	12	7.79897e+06	9.83996e+06	8.05782e+06	9.86052e+06	7.35454e+06	8.97334e+06	9.35931e+06	9.43224e+06	8.42452e+06	1.07504e+07	8.05782e+06	9.35931e+06	0.392687	0.203959	0.99975
sp|Q9EPL4|METL9_MOUSE	Q9EPL4	Mettl9	Methyltransferase-like protein 9 OS=Mus musculus OX=10090 GN=Mettl9 PE=1 SV=1	2	1.09746e+06	951253	1.14225e+06	1.07047e+06	1.06566e+06	1.05482e+06	931008	1.08804e+06	921748	998203	1.07047e+06	998203	-0.199863	0.204202	0.99975
sp|Q8K0D7|WRB_MOUSE	Q8K0D7	Wrb	Tail-anchored protein insertion receptor WRB OS=Mus musculus OX=10090 GN=Wrb PE=1 SV=1	1	38967	70672.8	33866.6	57311.2	59456.2	62494.3	56614.4	54170.3	60186.2	64892.6	57311.2	60186.2	0.104262	0.204247	0.99975
sp|P49710|HCLS1_MOUSE	P49710	Hcls1	Hematopoietic lineage cell-specific protein OS=Mus musculus OX=10090 GN=Hcls1 PE=1 SV=2	13	1.28049e+07	9.20714e+06	1.24219e+07	8.85166e+06	1.16636e+07	9.69725e+06	9.29819e+06	10803662	9.58231e+06	9.68518e+06	1.16636e+07	9.68518e+06	-0.528457	0.204512	0.99975
sp|Q80X90|FLNB_MOUSE	Q80X90	Flnb	Filamin-B OS=Mus musculus OX=10090 GN=Flnb PE=1 SV=3	68	6.6263e+07	5.83619e+07	6.77988e+07	5.73071e+07	6.47382e+07	62314935	5.54202e+07	6.22266e+07	5.80509e+07	5.7324e+07	6.47382e+07	5.80509e+07	-0.318611	0.205169	0.99975
sp|Q8BGB2|TTC7A_MOUSE	Q8BGB2	Ttc7a	Tetratricopeptide repeat protein 7A OS=Mus musculus OX=10090 GN=Ttc7a PE=1 SV=1	1	551514	405287	535791	407730	569486	430183	482720	431868	439000	428696	535791	431868	-0.561461	0.205565	0.99975
sp|Q8VCH5|RABEK_MOUSE	Q8VCH5	Rabepk	Rab9 effector protein with kelch motifs OS=Mus musculus OX=10090 GN=Rabepk PE=1 SV=2	1	285519	377850	268455	303715	242949	364553	392579	388710	239527	327752	285519	364553	0.622705	0.205615	0.99975
sp|P70303|PYRG2_MOUSE	P70303	Ctps2	CTP synthase 2 OS=Mus musculus OX=10090 GN=Ctps2 PE=1 SV=1	6	3.04298e+06	3.32308e+06	3.48466e+06	3.25893e+06	3.01287e+06	3.53196e+06	3.18675e+06	3.47027e+06	3.37699e+06	3.42977e+06	3.25893e+06	3.42977e+06	0.113334	0.205798	0.99975
sp|P18419|SVS4_MOUSE	P18419	Svs4	Seminal vesicle secretory protein 4 OS=Mus musculus OX=10090 GN=Svs4 PE=1 SV=2	1	101173	136240	126217	180091	101054	619652	99225.8	187961	132751	147910	126217	147910	0.51789	0.205931	0.99975
sp|Q9Z2D1|MTMR2_MOUSE	Q9Z2D1	Mtmr2	Myotubularin-related protein 2 OS=Mus musculus OX=10090 GN=Mtmr2 PE=1 SV=3	5	954420	1.12327e+06	1.13062e+06	1.19158e+06	1.02393e+06	1.22453e+06	1.0652e+06	2.10549e+06	1.11949e+06	1.08011e+06	1.12327e+06	1.11949e+06	-0.0167631	0.206348	0.99975
sp|Q8K126|RF1M_MOUSE	Q8K126	Mtrf1	Peptide chain release factor 1, mitochondrial OS=Mus musculus OX=10090 GN=Mtrf1 PE=2 SV=1	1	227330	191400	218670	198590	215226	198050	185314	195846	205740	206138	215226	198050	-0.265191	0.20655	0.99975
sp|Q8CJG1|AGO1_MOUSE	Q8CJG1	Ago1	Protein argonaute-1 OS=Mus musculus OX=10090 GN=Ago1 PE=1 SV=2	2	1.19296e+06	1.11114e+06	1.13781e+06	1.04248e+06	1.19482e+06	1.10736e+06	1.13847e+06	1.15888e+06	937636	965125	1.13781e+06	1.10736e+06	-0.0845673	0.206978	0.99975
sp|Q8BZH4|POGZ_MOUSE	Q8BZH4	Pogz	Pogo transposable element with ZNF domain OS=Mus musculus OX=10090 GN=Pogz PE=1 SV=2	1	290196	254373	272033	242235	317828	252153	256179	268825	254547	247206	272033	254547	-0.177219	0.20733	0.99975
sp|Q9JLM9|GRB14_MOUSE	Q9JLM9	Grb14	Growth factor receptor-bound protein 14 OS=Mus musculus OX=10090 GN=Grb14 PE=1 SV=1	2	183922	282349	198185	327518	182795	284932	213771	315869	271901	267364	198185	271901	0.846265	0.207348	0.99975
sp|Q99PN3|TRI26_MOUSE	Q99PN3	Trim26	Tripartite motif-containing protein 26 OS=Mus musculus OX=10090 GN=Trim26 PE=2 SV=3	1	81487.3	126558	100731	119252	74563.4	117923	87994.4	123442	124486	121215	100731	121215	0.464335	0.207491	0.99975
sp|O35239|PTN9_MOUSE	O35239	Ptpn9	Tyrosine-protein phosphatase non-receptor type 9 OS=Mus musculus OX=10090 GN=Ptpn9 PE=1 SV=2	6	1.66802e+06	1.81892e+06	1.82324e+06	2.01364e+06	1.72533e+06	1.92973e+06	1.70448e+06	2.18383e+06	1.95099e+06	1.94589e+06	1.81892e+06	1.94589e+06	0.155451	0.207586	0.99975
sp|Q8C650|SEP10_MOUSE	Q8C650	2010-09-01	Septin-10 OS=Mus musculus OX=10090 GN=Sept10 PE=1 SV=1	7	3.87806e+06	4.60101e+06	3.45928e+06	3.70932e+06	3.73755e+06	4.98087e+06	3.89343e+06	4.4914e+06	3.60321e+06	4.36483e+06	3.73755e+06	4.36483e+06	0.287181	0.207612	0.99975
sp|Q9CQS4|S2546_MOUSE	Q9CQS4	Slc25a46	Solute carrier family 25 member 46 OS=Mus musculus OX=10090 GN=Slc25a46 PE=1 SV=1	4	1.09279e+06	1.05474e+06	1.00557e+06	1.08977e+06	939013	1.0134e+06	951691	943785	979779	1.01837e+06	1.05474e+06	979779	-0.209739	0.207625	0.99975
sp|Q8CFE4|SCYL2_MOUSE	Q8CFE4	Scyl2	SCY1-like protein 2 OS=Mus musculus OX=10090 GN=Scyl2 PE=1 SV=1	3	1.01558e+06	973291	1.03699e+06	977311	1.02244e+06	1.0156e+06	1.06154e+06	1.04922e+06	1.01402e+06	1.12261e+06	1.01558e+06	1.04922e+06	0.0484311	0.207798	0.99975
sp|Q3V1T4|P3H1_MOUSE	Q3V1T4	P3h1	Prolyl 3-hydroxylase 1 OS=Mus musculus OX=10090 GN=P3h1 PE=1 SV=2	7	4.8767e+06	5.01003e+06	4.47253e+06	4.74752e+06	4.71245e+06	5.07561e+06	5.23381e+06	5.25044e+06	4.32493e+06	5.71746e+06	4.74752e+06	5.23381e+06	0.21427	0.207942	0.99975
sp|Q9CQV4|RETR3_MOUSE	Q9CQV4	Retreg3	Reticulophagy regulator 3 OS=Mus musculus OX=10090 GN=Retreg3 PE=1 SV=1	3	1.42378e+06	1.86078e+06	1.47757e+06	2.25531e+06	1.49746e+06	1.75995e+06	1.75379e+06	1.8402e+06	1.87639e+06	2.30297e+06	1.49746e+06	1.8402e+06	0.541007	0.208073	0.99975
sp|P70266|F261_MOUSE	P70266	Pfkfb1	6-phosphofructo-2-kinase/fructose-2,6-bisphosphatase 1 OS=Mus musculus OX=10090 GN=Pfkfb1 PE=1 SV=2	15	4.43651e+06	5.1911e+06	4.65535e+06	5.91941e+06	4.05315e+06	5.3798e+06	4.7255e+06	5.72598e+06	5.0517e+06	5.60833e+06	4.65535e+06	5.3798e+06	0.35801	0.20829	0.99975
sp|Q64437|ADH7_MOUSE	Q64437	Adh7	Alcohol dehydrogenase class 4 mu/sigma chain OS=Mus musculus OX=10090 GN=Adh7 PE=2 SV=2	6	4.18462e+06	4.4023e+06	5.07065e+06	4.3178e+06	3.89652e+06	3.94141e+06	3.23392e+06	4.84012e+06	3.99242e+06	3.92458e+06	4.3178e+06	3.94141e+06	-0.250752	0.208692	0.99975
sp|Q9D6W8|BORC6_MOUSE	Q9D6W8	Borcs6	BLOC-1-related complex subunit 6 OS=Mus musculus OX=10090 GN=Borcs6 PE=1 SV=1	1	152714	127840	148428	146662	119678	142476	114136	139078	117715	125355	146662	125355	-0.397262	0.20874	0.99975
sp|Q3UHD6|SNX27_MOUSE	Q3UHD6	Snx27	Sorting nexin-27 OS=Mus musculus OX=10090 GN=Snx27 PE=1 SV=2	7	6.4843e+06	6.49589e+06	6.66032e+06	6.29776e+06	6.54551e+06	6.2353e+06	5.82997e+06	6.83315e+06	5.96104e+06	6.07012e+06	6.49589e+06	6.07012e+06	-0.198354	0.20889	0.99975
sp|Q8BY89|CTL2_MOUSE	Q8BY89	Slc44a2	Choline transporter-like protein 2 OS=Mus musculus OX=10090 GN=Slc44a2 PE=1 SV=2	4	2.50553e+06	3.40842e+06	2.7909e+06	3.57079e+06	2.70213e+06	3.27718e+06	3.09691e+06	3.37131e+06	2.98074e+06	3.67838e+06	2.7909e+06	3.27718e+06	0.406264	0.209021	0.99975
sp|Q6NVF4|HELB_MOUSE	Q6NVF4	Helb	DNA helicase B OS=Mus musculus OX=10090 GN=Helb PE=1 SV=2	1	128896	162770	175408	176124	138151	177879	137978	186797	186301	178025	162770	178025	0.209176	0.209288	0.99975
sp|Q8VEJ9|VPS4A_MOUSE	Q8VEJ9	Vps4a	Vacuolar protein sorting-associated protein 4A OS=Mus musculus OX=10090 GN=Vps4a PE=1 SV=1	5	1.54948e+06	1.30064e+06	1.40639e+06	1.30076e+06	1.48801e+06	1.32604e+06	1.33836e+06	1.28039e+06	1.40171e+06	1.28507e+06	1.40639e+06	1.32604e+06	-0.169165	0.209569	0.99975
sp|Q8BG48|ST17B_MOUSE	Q8BG48	Stk17b	Serine/threonine-protein kinase 17B OS=Mus musculus OX=10090 GN=Stk17b PE=1 SV=1	1	33827	45418.6	42901.4	53131.2	41964.8	51901.1	41098	53496.3	47391.1	46401.6	42901.4	47391.1	0.251914	0.209744	0.99975
sp|P11352|GPX1_MOUSE	P11352	Gpx1	Glutathione peroxidase 1 OS=Mus musculus OX=10090 GN=Gpx1 PE=1 SV=2	11	1.75705e+07	1.73874e+07	1.90444e+07	1.74831e+07	1.83526e+07	1.62445e+07	1.82216e+07	1.67521e+07	1.68568e+07	1.75322e+07	1.75705e+07	1.68568e+07	-0.13487	0.209828	0.99975
sp|Q9CQA1|TPPC5_MOUSE	Q9CQA1	Trappc5	Trafficking protein particle complex subunit 5 OS=Mus musculus OX=10090 GN=Trappc5 PE=1 SV=1	2	920354	1.22761e+06	957643	1.50833e+06	839804	1.10634e+06	1.1587e+06	1.22767e+06	1.22684e+06	1.42086e+06	957643	1.22684e+06	0.645735	0.210288	0.99975
sp|Q9Z1K6|ARI2_MOUSE	Q9Z1K6	Arih2	E3 ubiquitin-protein ligase ARIH2 OS=Mus musculus OX=10090 GN=Arih2 PE=1 SV=1	4	930073	1.05593e+06	967783	1.16438e+06	952592	1.10795e+06	1.0551e+06	1.17504e+06	1.02538e+06	1.04667e+06	967783	1.0551e+06	0.242855	0.210425	0.99975
sp|Q9R1P3|PSB2_MOUSE	Q9R1P3	Psmb2	Proteasome subunit beta type-2 OS=Mus musculus OX=10090 GN=Psmb2 PE=1 SV=1	7	4.9973e+06	5.24669e+06	4.93643e+06	4.80201e+06	4.57087e+06	4.69759e+06	5.96133e+06	4.89207e+06	5.05685e+06	5.91626e+06	4.93643e+06	5.05685e+06	0.0553903	0.210692	0.99975
sp|Q9Z210|PX11B_MOUSE	Q9Z210	Pex11b	Peroxisomal membrane protein 11B OS=Mus musculus OX=10090 GN=Pex11b PE=1 SV=1	1	428583	497035	448020	533049	580767	793228	451526	797236	526258	452675	497035	526258	0.13107	0.210924	0.99975
sp|Q64455|PTPRJ_MOUSE	Q64455	Ptprj	Receptor-type tyrosine-protein phosphatase eta OS=Mus musculus OX=10090 GN=Ptprj PE=1 SV=2	4	817924	882240	934389	956957	792680	853580	902227	978287	902531	1.09992e+06	882240	902531	0.0574865	0.211143	0.99975
sp|Q9CXU9|EIF1B_MOUSE,sp|P48024|EIF1_MOUSE	Q9CXU9	Eif1	Eukaryotic translation initiation factor 1 OS=Mus musculus OX=10090 GN=Eif1 PE=1 SV=2	4	5.85768e+06	4.21127e+06	4.98281e+06	4.7533e+06	5.56856e+06	3.75342e+06	5.25106e+06	4.82416e+06	4.58406e+06	4.52242e+06	4.98281e+06	4.58406e+06	-0.219342	0.211347	0.99975
sp|Q62186|SSRD_MOUSE	Q62186	Ssr4	Translocon-associated protein subunit delta OS=Mus musculus OX=10090 GN=Ssr4 PE=1 SV=1	6	6.25482e+06	6.12157e+06	6.38317e+06	6.41728e+06	6.23155e+06	6.33022e+06	6.47736e+06	6.85575e+06	6.23694e+06	7.06276e+06	6.25482e+06	6.47736e+06	0.0879003	0.211354	0.99975
sp|Q9CWX2|CIA30_MOUSE	Q9CWX2	Ndufaf1	Complex I intermediate-associated protein 30, mitochondrial OS=Mus musculus OX=10090 GN=Ndufaf1 PE=1 SV=2	4	3.07931e+06	3.66571e+06	2.98946e+06	3.52422e+06	2.54248e+06	3.38662e+06	3.30746e+06	3.48662e+06	3.15345e+06	3.93279e+06	3.07931e+06	3.38662e+06	0.22677	0.211398	0.99975
sp|Q8R5L3|VPS39_MOUSE	Q8R5L3	Vps39	Vam6/Vps39-like protein OS=Mus musculus OX=10090 GN=Vps39 PE=1 SV=1	6	878702	1.13715e+06	1.0279e+06	1.20504e+06	902079	1.08754e+06	1.00554e+06	1.11638e+06	1.1626e+06	1.23215e+06	1.0279e+06	1.11638e+06	0.193895	0.211782	0.99975
sp|Q61025|IFT20_MOUSE	Q61025	Ift20	Intraflagellar transport protein 20 homolog OS=Mus musculus OX=10090 GN=Ift20 PE=1 SV=1	1	790932	512651	789877	568808	736705	643290	551104	630128	603358	556959	736705	603358	-0.543874	0.212164	0.99975
sp|P97310|MCM2_MOUSE	P97310	Mcm2	DNA replication licensing factor MCM2 OS=Mus musculus OX=10090 GN=Mcm2 PE=1 SV=3	2	455644	483526	513944	659463	730198	516039	448704	467808	607590	424409	513944	467808	-0.266161	0.212338	0.99975
sp|Q9JL62|GLTP_MOUSE	Q9JL62	Gltp	Glycolipid transfer protein OS=Mus musculus OX=10090 GN=Gltp PE=1 SV=3	6	4.28378e+06	4.87048e+06	4.78022e+06	4.98977e+06	4.03328e+06	4.43816e+06	4.92953e+06	4.72562e+06	5.05497e+06	5.55752e+06	4.78022e+06	4.92953e+06	0.093886	0.212541	0.99975
sp|P11835|ITB2_MOUSE	P11835	Itgb2	Integrin beta-2 OS=Mus musculus OX=10090 GN=Itgb2 PE=1 SV=2	20	2.10909e+07	1.53414e+07	2.10561e+07	1.58936e+07	1.86533e+07	1.51921e+07	1.62232e+07	1.68044e+07	1.65134e+07	1.84876e+07	1.86533e+07	1.65134e+07	-0.351015	0.212638	0.99975
sp|P62900|RL31_MOUSE	P62900	Rpl31	60S ribosomal protein L31 OS=Mus musculus OX=10090 GN=Rpl31 PE=1 SV=1	5	9.05004e+06	1.73962e+07	9.72799e+06	1.24817e+07	9.92713e+06	16399572	1.09656e+07	1.82584e+07	1.22441e+07	1.1793e+07	9.92713e+06	1.22441e+07	0.588996	0.212707	0.99975
sp|E9Q634|MYO1E_MOUSE	E9Q634	Myo1e	Unconventional myosin-Ie OS=Mus musculus OX=10090 GN=Myo1e PE=1 SV=1	2	500836	413508	455914	422276	499948	448525	527593	438167	500188	597789	455914	500188	0.230385	0.21275	0.99975
sp|Q8BJZ4|RT35_MOUSE	Q8BJZ4	Mrps35	28S ribosomal protein S35, mitochondrial OS=Mus musculus OX=10090 GN=Mrps35 PE=1 SV=2	6	3.65046e+06	3.91443e+06	3.44781e+06	3.12903e+06	3.57217e+06	4.20307e+06	3.69216e+06	3.93892e+06	3.5062e+06	3.60573e+06	3.57217e+06	3.69216e+06	0.0720906	0.212848	0.99975
sp|C0HKE3|H2A1D_MOUSE,sp|C0HKE5|H2A1G_MOUSE,sp|Q8CGP6|H2A1H_MOUSE,sp|C0HKE6|H2A1I_MOUSE,sp|C0HKE7|H2A1N_MOUSE,sp|C0HKE8|H2A1O_MOUSE,sp|Q8BFU2|H2A3_MOUSE,sp|C0HKE1|H2A1B_MOUSE,sp|C0HKE2|H2A1C_MOUSE,sp|C0HKE4|H2A1E_MOUSE,sp|Q8CGP5|H2A1F_MOUSE,sp|C0HKE9|H2A1P_MOUSE	C0HKE3	Hist1h2ab	Histone H2A type 1-B OS=Mus musculus OX=10090 GN=Hist1h2ab PE=1 SV=1	1	9.18979e+06	6.12064e+06	7.87575e+06	4.05182e+06	9.58758e+06	9.30258e+06	8.22343e+06	8.79908e+06	9.88873e+06	6.98824e+06	7.87575e+06	8.79908e+06	0.258198	0.212946	0.99975
sp|Q9CXW4|RL11_MOUSE	Q9CXW4	Rpl11	60S ribosomal protein L11 OS=Mus musculus OX=10090 GN=Rpl11 PE=1 SV=4	7	9.97995e+06	1.12757e+07	9.9526e+06	9.9824e+06	1.04228e+07	1.31438e+07	9.6932e+06	1.39609e+07	1.03255e+07	1.02791e+07	9.9824e+06	1.03255e+07	0.056594	0.212948	0.99975
sp|Q9CPT4|MYDGF_MOUSE	Q9CPT4	Mydgf	Myeloid-derived growth factor OS=Mus musculus OX=10090 GN=Mydgf PE=1 SV=1	3	4.06929e+06	4.4015e+06	3.7793e+06	5.49059e+06	4.03208e+06	4.15878e+06	5.64821e+06	4.29714e+06	4.44003e+06	6.29303e+06	4.06929e+06	4.44003e+06	0.257178	0.213392	0.99975
sp|Q91XC9|PEX16_MOUSE	Q91XC9	Pex16	Peroxisomal membrane protein PEX16 OS=Mus musculus OX=10090 GN=Pex16 PE=1 SV=2	3	2.17504e+06	2.37586e+06	2.12702e+06	2.74242e+06	2.15478e+06	2.78588e+06	2.10362e+06	2.89767e+06	2.43062e+06	2.49979e+06	2.17504e+06	2.49979e+06	0.368727	0.213972	0.99975
sp|Q69Z99|ZN512_MOUSE	Q69Z99	Znf512	Zinc finger protein 512 OS=Mus musculus OX=10090 GN=Znf512 PE=2 SV=2	1	55320.5	112597	69011.1	86505.6	61619.3	124399	69704	108081	77641.4	83417.4	69011.1	83417.4	0.535767	0.214196	0.99975
sp|Q3UYC0|PPM1H_MOUSE	Q3UYC0	Ppm1h	Protein phosphatase 1H OS=Mus musculus OX=10090 GN=Ppm1h PE=1 SV=1	3	877317	688976	946336	759140	840797	798316	672704	873292	717450	679384	840797	717450	-0.447342	0.214406	0.99975
sp|Q99J10|CTU1_MOUSE	Q99J10	Ctu1	Cytoplasmic tRNA 2-thiolation protein 1 OS=Mus musculus OX=10090 GN=Ctu1 PE=2 SV=1	1	342356	353117	421731	433685	367405	372378	412390	422356	410262	440520	367405	412390	0.29801	0.214536	0.99975
sp|Q9ET26|RN114_MOUSE	Q9ET26	Rnf114	E3 ubiquitin-protein ligase RNF114 OS=Mus musculus OX=10090 GN=Rnf114 PE=1 SV=2	2	616469	720864	712925	759977	682877	702613	753343	738202	763826	732745	712925	738202	0.0703676	0.214581	0.99975
sp|F6ZDS4|TPR_MOUSE	F6ZDS4	Tpr	Nucleoprotein TPR OS=Mus musculus OX=10090 GN=Tpr PE=1 SV=1	42	2.92788e+07	2.52708e+07	2.89666e+07	2.4323e+07	2.95768e+07	2.58313e+07	2.56857e+07	2.66141e+07	2.54074e+07	2.5346e+07	2.89666e+07	2.56857e+07	-0.30657	0.214708	0.99975
sp|Q3URD3|SLMAP_MOUSE	Q3URD3	Slmap	Sarcolemmal membrane-associated protein OS=Mus musculus OX=10090 GN=Slmap PE=1 SV=2	12	6.35091e+06	5.33655e+06	6.04372e+06	5.13818e+06	6.02117e+06	5.72449e+06	4.93152e+06	6.20007e+06	4.91683e+06	4.89836e+06	6.02117e+06	4.93152e+06	-0.529113	0.214736	0.99975
sp|Q99L20|GSTT3_MOUSE	Q99L20	Gstt3	Glutathione S-transferase theta-3 OS=Mus musculus OX=10090 GN=Gstt3 PE=1 SV=1	7	3.37044e+06	3.28236e+06	3.40786e+06	3.43179e+06	3.53563e+06	3.17472e+06	3.29518e+06	3.21155e+06	3.42167e+06	3.22098e+06	3.40786e+06	3.22098e+06	-0.144233	0.214757	0.99975
sp|Q80T85|DCAF5_MOUSE	Q80T85	Dcaf5	DDB1- and CUL4-associated factor 5 OS=Mus musculus OX=10090 GN=Dcaf5 PE=1 SV=2	6	935009	1.10686e+06	927781	1.00872e+06	1.01908e+06	1.10909e+06	1.13482e+06	1.10187e+06	954570	1.02527e+06	1.00872e+06	1.10187e+06	0.186608	0.215269	0.99975
sp|Q9CQ06|RM24_MOUSE	Q9CQ06	Mrpl24	39S ribosomal protein L24, mitochondrial OS=Mus musculus OX=10090 GN=Mrpl24 PE=1 SV=1	6	1.83361e+06	1.90557e+06	1.65675e+06	1.71254e+06	1.72184e+06	2.00166e+06	1.89436e+06	1.88536e+06	1.77252e+06	1.76513e+06	1.72184e+06	1.88536e+06	0.191791	0.21536	0.99975
sp|Q91ZV0|MIA2_MOUSE	Q91ZV0	Mia2	Melanoma inhibitory activity protein 2 OS=Mus musculus OX=10090 GN=Mia2 PE=1 SV=3	14	9.20666e+06	8.70433e+06	9.0076e+06	8.78645e+06	8.86331e+06	8.97356e+06	8.26828e+06	8.69456e+06	8.45661e+06	8.34574e+06	8.86331e+06	8.45661e+06	-0.159812	0.215534	0.99975
sp|Q9D1N9|RM21_MOUSE	Q9D1N9	Mrpl21	39S ribosomal protein L21, mitochondrial OS=Mus musculus OX=10090 GN=Mrpl21 PE=1 SV=1	4	1.77169e+06	2.20836e+06	1.71476e+06	2.06304e+06	1.64171e+06	2.0034e+06	2.00483e+06	1.98219e+06	1.92348e+06	2.2061e+06	1.77169e+06	2.0034e+06	0.312063	0.215771	0.99975
sp|Q922Q1|MARC2_MOUSE	Q922Q1	2002-03-01	Mitochondrial amidoxime reducing component 2 OS=Mus musculus OX=10090 GN=Marc2 PE=1 SV=1	11	2.15792e+07	1.9565e+07	2.09401e+07	2.11861e+07	1.97253e+07	2.39485e+07	2.03927e+07	2.29109e+07	2.08225e+07	2.09753e+07	2.09401e+07	2.09753e+07	0.00506034	0.215926	0.99975
sp|Q6IRU5|CLCB_MOUSE	Q6IRU5	Cltb	Clathrin light chain B OS=Mus musculus OX=10090 GN=Cltb PE=1 SV=1	7	1.61335e+07	1.00312e+07	1.45401e+07	8.91009e+06	1.43003e+07	1.04644e+07	1.28698e+07	9.386e+06	1.09417e+07	1.02499e+07	1.43003e+07	1.04644e+07	-0.857244	0.216559	0.99975
sp|P98078|DAB2_MOUSE	P98078	Dab2	Disabled homolog 2 OS=Mus musculus OX=10090 GN=Dab2 PE=1 SV=2	16	2.48034e+07	2.14659e+07	2.43966e+07	2.12365e+07	2.28716e+07	1.96483e+07	2.26573e+07	2.23393e+07	1.92678e+07	2.33707e+07	2.28716e+07	2.23393e+07	-0.108776	0.216961	0.99975
sp|Q61753|SERA_MOUSE	Q61753	Phgdh	D-3-phosphoglycerate dehydrogenase OS=Mus musculus OX=10090 GN=Phgdh PE=1 SV=3	21	3.68831e+07	4.19478e+07	4.97928e+07	4.3252e+07	4.57802e+07	3.88282e+07	4.23995e+07	4.08133e+07	4.1148e+07	3.88128e+07	4.3252e+07	4.08133e+07	-0.178308	0.217145	0.99975
sp|Q99K30|ES8L2_MOUSE	Q99K30	Eps8l2	Epidermal growth factor receptor kinase substrate 8-like protein 2 OS=Mus musculus OX=10090 GN=Eps8l2 PE=1 SV=1	1	333978	278892	332425	325550	374503	344357	320621	370187	324874	727724	332425	344357	0.0884369	0.217327	0.99975
sp|Q9JKY0|CNOT9_MOUSE	Q9JKY0	Cnot9	CCR4-NOT transcription complex subunit 9 OS=Mus musculus OX=10090 GN=Cnot9 PE=1 SV=1	2	651480	520793	557229	464462	620705	506523	578254	460115	496342	521924	557229	506523	-0.269919	0.217465	0.99975
sp|Q9CPT5|NOP16_MOUSE	Q9CPT5	Nop16	Nucleolar protein 16 OS=Mus musculus OX=10090 GN=Nop16 PE=1 SV=1	1	190510	324114	223636	284353	198481	409086	196132	422051	279318	236828	223636	279318	0.590689	0.217797	0.99975
sp|Q80YN3|BCAS1_MOUSE	Q80YN3	Bcas1	Breast carcinoma-amplified sequence 1 homolog OS=Mus musculus OX=10090 GN=Bcas1 PE=1 SV=3	4	1.76751e+06	1.42718e+06	2.64583e+06	1.60853e+06	1.95409e+06	1.89506e+06	1.32177e+06	1.81492e+06	1.52067e+06	1.45642e+06	1.76751e+06	1.52067e+06	-0.423278	0.218085	0.99975
sp|Q60864|STIP1_MOUSE	Q60864	Stip1	Stress-induced-phosphoprotein 1 OS=Mus musculus OX=10090 GN=Stip1 PE=1 SV=1	35	6.76584e+07	61294603	6.13301e+07	5.42389e+07	6.80284e+07	6.29077e+07	5.86739e+07	6.18791e+07	5.23624e+07	5.48049e+07	6.13301e+07	5.86739e+07	-0.101158	0.218175	0.99975
sp|Q9R0M6|RAB9A_MOUSE	Q9R0M6	Rab9a	Ras-related protein Rab-9A OS=Mus musculus OX=10090 GN=Rab9a PE=1 SV=1	5	3.07248e+06	2.77965e+06	3.00558e+06	3.26067e+06	2.89422e+06	2.84478e+06	2.9416e+06	2.84132e+06	2.87329e+06	2.77589e+06	3.00558e+06	2.84478e+06	-0.157682	0.218687	0.99975
sp|Q9JJ28|FLII_MOUSE	Q9JJ28	Flii	Protein flightless-1 homolog OS=Mus musculus OX=10090 GN=Flii PE=1 SV=1	7	3.36718e+06	2.89333e+06	3.16203e+06	3.08698e+06	3.2094e+06	3.6166e+06	3.27024e+06	3.74859e+06	2.91524e+06	3.31747e+06	3.16203e+06	3.31747e+06	0.124604	0.218735	0.99975
sp|Q8CHP8|PGP_MOUSE	Q8CHP8	Pgp	Glycerol-3-phosphate phosphatase OS=Mus musculus OX=10090 GN=Pgp PE=1 SV=1	12	1.39983e+07	1.4171e+07	1.36111e+07	1.33861e+07	1.31865e+07	1.3175e+07	1.32529e+07	1.33522e+07	1.31308e+07	1.2692e+07	1.36111e+07	1.3175e+07	-0.103556	0.21884	0.99975
sp|Q8R146|APEH_MOUSE	Q8R146	Apeh	Acylamino-acid-releasing enzyme OS=Mus musculus OX=10090 GN=Apeh PE=1 SV=3	14	2.26675e+07	1.86734e+07	1.97567e+07	1.68705e+07	2.17048e+07	1.85557e+07	1.99272e+07	1.79703e+07	1.77913e+07	1.7882e+07	1.97567e+07	1.79703e+07	-0.24802	0.219842	0.99975
sp|Q9EQQ9|OGA_MOUSE	Q9EQQ9	Oga	Protein O-GlcNAcase OS=Mus musculus OX=10090 GN=Oga PE=1 SV=2	2	344591	419471	359607	334372	349476	344615	331664	364798	302176	343416	349476	343416	-0.0823707	0.219884	0.99975
sp|P01887|B2MG_MOUSE	P01887	B2m	Beta-2-microglobulin OS=Mus musculus OX=10090 GN=B2m PE=1 SV=2	5	2.26705e+07	1.95853e+07	2.08408e+07	2.11132e+07	2.55909e+07	2.43545e+07	2.51375e+07	2.32466e+07	2.10665e+07	2.38881e+07	2.11132e+07	2.38881e+07	0.26695	0.220349	0.99975
sp|P41317|MBL2_MOUSE	P41317	Mbl2	Mannose-binding protein C OS=Mus musculus OX=10090 GN=Mbl2 PE=1 SV=2	6	3.91267e+06	5.07056e+06	4.49973e+06	5.53446e+06	4.02306e+06	4.49787e+06	4.97876e+06	5.91918e+06	4.40608e+06	5.91549e+06	4.49973e+06	4.97876e+06	0.28041	0.220465	0.99975
sp|Q62264|THRSP_MOUSE	Q62264	Thrsp	Thyroid hormone-inducible hepatic protein OS=Mus musculus OX=10090 GN=Thrsp PE=1 SV=1	8	8.4145e+07	8.2106e+07	6.38049e+07	7.19067e+07	7.06991e+07	7.67242e+07	7.13029e+07	7.10618e+07	5.92002e+07	6.32792e+07	7.19067e+07	7.10618e+07	-0.108315	0.220631	0.99975
sp|Q8R086|SUOX_MOUSE	Q8R086	Suox	Sulfite oxidase, mitochondrial OS=Mus musculus OX=10090 GN=Suox PE=1 SV=2	12	1.38771e+07	1.51233e+07	1.31078e+07	1.49566e+07	1.58366e+07	1.42165e+07	1.27426e+07	1.43808e+07	13796779	1.35766e+07	1.49566e+07	13796779	-0.216679	0.221216	0.99975
sp|Q8CIB5|FERM2_MOUSE	Q8CIB5	Fermt2	Fermitin family homolog 2 OS=Mus musculus OX=10090 GN=Fermt2 PE=1 SV=1	23	2.22656e+07	2.53659e+07	2.33796e+07	2.43619e+07	2.26016e+07	2.31609e+07	2.62486e+07	2.33054e+07	2.50144e+07	2.76077e+07	2.33796e+07	2.50144e+07	0.158764	0.221281	0.99975
sp|Q9JJK2|LANC2_MOUSE	Q9JJK2	Lancl2	LanC-like protein 2 OS=Mus musculus OX=10090 GN=Lancl2 PE=1 SV=1	6	1.91773e+06	2.3612e+06	1.86296e+06	2.44991e+06	1.98339e+06	2.11492e+06	2.48493e+06	2.07806e+06	2.28449e+06	2.52664e+06	1.98339e+06	2.28449e+06	0.343739	0.221495	0.99975
sp|P97855|G3BP1_MOUSE	P97855	G3bp1	Ras GTPase-activating protein-binding protein 1 OS=Mus musculus OX=10090 GN=G3bp1 PE=1 SV=1	12	1.45899e+07	1.42407e+07	1.44597e+07	1.37104e+07	1.34957e+07	1.48115e+07	1.51057e+07	1.58047e+07	1.36318e+07	1.46935e+07	1.42407e+07	1.48115e+07	0.0712696	0.221796	0.99975
sp|Q99L48|NMD3_MOUSE	Q99L48	Nmd3	60S ribosomal export protein NMD3 OS=Mus musculus OX=10090 GN=Nmd3 PE=1 SV=1	2	114625	116501	110615	96851.3	118023	105833	100551	110072	105254	103014	114625	105254	-0.268464	0.222023	0.99975
sp|Q8R4X3|RBM12_MOUSE	Q8R4X3	Rbm12	RNA-binding protein 12 OS=Mus musculus OX=10090 GN=Rbm12 PE=1 SV=3	7	1.7282e+06	1.38877e+06	1.69401e+06	1.50448e+06	1.69127e+06	1.53573e+06	1.55597e+06	1.55646e+06	1.40067e+06	1.43374e+06	1.69127e+06	1.53573e+06	-0.264503	0.222077	0.99975
sp|Q9EQC5|SCYL1_MOUSE	Q9EQC5	Scyl1	N-terminal kinase-like protein OS=Mus musculus OX=10090 GN=Scyl1 PE=1 SV=1	5	1.91867e+06	1.93335e+06	1.82744e+06	1.83151e+06	1.8105e+06	1.88892e+06	1.99492e+06	1.89916e+06	1.82302e+06	2.67497e+06	1.83151e+06	1.89916e+06	0.0542559	0.22266	0.99975
sp|P97814|PPIP1_MOUSE	P97814	Pstpip1	Proline-serine-threonine phosphatase-interacting protein 1 OS=Mus musculus OX=10090 GN=Pstpip1 PE=1 SV=1	1	267128	249480	312214	291284	249949	256653	202941	302089	230455	257979	267128	256653	-0.149301	0.222703	0.99975
sp|Q501J7|PHAR4_MOUSE	Q501J7	Phactr4	Phosphatase and actin regulator 4 OS=Mus musculus OX=10090 GN=Phactr4 PE=1 SV=2	3	574414	513266	580884	531048	594333	505843	524322	544936	559475	514261	574414	524322	-0.253735	0.223194	0.99975
sp|P16332|MUTA_MOUSE	P16332	Mmut	Methylmalonyl-CoA mutase, mitochondrial OS=Mus musculus OX=10090 GN=Mmut PE=1 SV=2	26	5.04625e+07	3.98706e+07	4.49348e+07	4.18273e+07	4.46422e+07	4.27109e+07	4.40475e+07	4.02557e+07	4.13679e+07	3.9633e+07	4.46422e+07	4.13679e+07	-0.21704	0.223504	0.99975
sp|Q9D8C4|IN35_MOUSE	Q9D8C4	Ifi35	Interferon-induced 35 kDa protein homolog OS=Mus musculus OX=10090 GN=Ifi35 PE=1 SV=3	3	1.551e+06	1.38323e+06	1.6301e+06	1.38563e+06	1.65599e+06	1.42187e+06	1.42709e+06	1.50793e+06	1.43092e+06	1.36109e+06	1.551e+06	1.42709e+06	-0.246397	0.223586	0.99975
sp|Q91YU8|SSF1_MOUSE	Q91YU8	Ppan	Suppressor of SWI4 1 homolog OS=Mus musculus OX=10090 GN=Ppan PE=1 SV=2	2	116232	191253	100540	131984	160264	264358	137617	263179	132471	121541	131984	137617	0.074001	0.223601	0.99975
sp|P46664|PURA2_MOUSE	P46664	Adss	Adenylosuccinate synthetase isozyme 2 OS=Mus musculus OX=10090 GN=Adss PE=1 SV=2	10	1.03149e+07	1.01808e+07	1.06472e+07	1.07763e+07	1.03462e+07	1.01814e+07	8.54273e+06	1.05598e+07	1.06643e+07	9.41655e+06	1.03462e+07	1.01814e+07	-0.0891935	0.223631	0.99975
sp|Q8R4U7|LUZP1_MOUSE	Q8R4U7	Luzp1	Leucine zipper protein 1 OS=Mus musculus OX=10090 GN=Luzp1 PE=1 SV=2	10	4.26007e+06	4.5137e+06	4.23274e+06	4.07094e+06	4.03249e+06	4.31579e+06	3.56364e+06	4.48899e+06	3.65004e+06	3.79038e+06	4.23274e+06	3.79038e+06	-0.284384	0.223882	0.99975
sp|Q8BKZ9|ODPX_MOUSE	Q8BKZ9	Pdhx	Pyruvate dehydrogenase protein X component, mitochondrial OS=Mus musculus OX=10090 GN=Pdhx PE=1 SV=1	15	8.79842e+07	7.33365e+07	6.86487e+07	6.6923e+07	6.77857e+07	7.71107e+07	6.09317e+07	7.26034e+07	6.23213e+07	6.10803e+07	6.86487e+07	6.23213e+07	-0.25427	0.223973	0.99975
sp|P14094|AT1B1_MOUSE	P14094	Atp1b1	Sodium/potassium-transporting ATPase subunit beta-1 OS=Mus musculus OX=10090 GN=Atp1b1 PE=1 SV=1	4	3.42871e+06	2.41421e+06	3.58829e+06	2.42403e+06	3.43699e+06	2.62587e+06	2.73181e+06	2.7037e+06	2.93814e+06	2.49222e+06	3.42871e+06	2.7037e+06	-0.6555	0.224541	0.99975
sp|Q80ZK0|RT10_MOUSE	Q80ZK0	Mrps10	28S ribosomal protein S10, mitochondrial OS=Mus musculus OX=10090 GN=Mrps10 PE=1 SV=1	1	60846.5	120617	56647.4	106671	68191	87395.8	88817.9	99712.2	95770.2	99523.9	68191	95770.2	0.944659	0.224593	0.99975
sp|Q61292|LAMB2_MOUSE	Q61292	Lamb2	Laminin subunit beta-2 OS=Mus musculus OX=10090 GN=Lamb2 PE=1 SV=2	52	4.6477e+07	4.14534e+07	5.07951e+07	4.60855e+07	4.43327e+07	4.54673e+07	3.69684e+07	4.67876e+07	4.40764e+07	4.05066e+07	4.60855e+07	4.40764e+07	-0.13021	0.224631	0.99975
sp|Q9Z2C8|YBOX2_MOUSE	Q9Z2C8	Ybx2	Y-box-binding protein 2 OS=Mus musculus OX=10090 GN=Ybx2 PE=1 SV=1	3	454604	564517	533627	651165	464318	644660	463702	664003	629341	574525	533627	629341	0.387693	0.22503	0.99975
sp|Q8BG95|MYPT2_MOUSE	Q8BG95	Ppp1r12b	Protein phosphatase 1 regulatory subunit 12B OS=Mus musculus OX=10090 GN=Ppp1r12b PE=1 SV=2	4	2.71434e+06	2.58725e+06	2.59511e+06	2.27886e+06	2.6486e+06	2.38939e+06	2.53756e+06	2.22683e+06	2.64842e+06	2.25562e+06	2.59511e+06	2.38939e+06	-0.236567	0.225063	0.99975
sp|P41105|RL28_MOUSE	P41105	Rpl28	60S ribosomal protein L28 OS=Mus musculus OX=10090 GN=Rpl28 PE=1 SV=2	8	1.14003e+07	1.43082e+07	8.92179e+06	8.08128e+06	1.01951e+07	1.3388e+07	1.62171e+07	1.21322e+07	9.50137e+06	1.05011e+07	1.01951e+07	1.21322e+07	0.429972	0.225199	0.99975
sp|O08553|DPYL2_MOUSE	O08553	Dpysl2	Dihydropyrimidinase-related protein 2 OS=Mus musculus OX=10090 GN=Dpysl2 PE=1 SV=2	20	3.31831e+07	3.17687e+07	3.63039e+07	3.22415e+07	3.43129e+07	3.15063e+07	3.21032e+07	3.25255e+07	3.16339e+07	3.24183e+07	3.31831e+07	3.21032e+07	-0.100424	0.225347	0.99975
sp|Q9CR63|COX16_MOUSE	Q9CR63	Cox16	Cytochrome c oxidase assembly protein COX16 homolog, mitochondrial OS=Mus musculus OX=10090 GN=Cox16 PE=3 SV=1	2	1.69287e+06	1.69838e+06	1.59617e+06	1.79973e+06	1.6737e+06	1.65158e+06	1.99498e+06	1.72808e+06	1.75963e+06	1.81474e+06	1.69287e+06	1.75963e+06	0.0750608	0.225494	0.99975
sp|P16330|CN37_MOUSE	P16330	Cnp	2',3'-cyclic-nucleotide 3'-phosphodiesterase OS=Mus musculus OX=10090 GN=Cnp PE=1 SV=3	13	1.54889e+07	1.19092e+07	2.17957e+07	1.32476e+07	1.61081e+07	1.53706e+07	1.22786e+07	1.53858e+07	1.14688e+07	1.29573e+07	1.54889e+07	1.29573e+07	-0.504744	0.226434	0.99975
sp|Q78ZA7|NP1L4_MOUSE	Q78ZA7	Nap1l4	Nucleosome assembly protein 1-like 4 OS=Mus musculus OX=10090 GN=Nap1l4 PE=1 SV=1	6	1.85569e+07	1.52257e+07	1.64301e+07	1.45064e+07	1.79401e+07	1.54773e+07	1.68203e+07	1.42019e+07	1.55151e+07	1.47823e+07	1.64301e+07	1.54773e+07	-0.17132	0.226849	0.99975
sp|Q8BZQ7|ANC2_MOUSE	Q8BZQ7	Anapc2	Anaphase-promoting complex subunit 2 OS=Mus musculus OX=10090 GN=Anapc2 PE=1 SV=2	3	939386	938284	996325	989624	914557	956333	950343	979989	1.05579e+06	1.08866e+06	939386	979989	0.0830428	0.227351	0.99975
sp|Q8BHN3|GANAB_MOUSE	Q8BHN3	Ganab	Neutral alpha-glucosidase AB OS=Mus musculus OX=10090 GN=Ganab PE=1 SV=1	26	2.3398e+07	2.69546e+07	2.54986e+07	2.86458e+07	2.41572e+07	2.71783e+07	2.59586e+07	2.89233e+07	2.56185e+07	2.89412e+07	2.54986e+07	2.71783e+07	0.148757	0.227374	0.99975
sp|P70698|PYRG1_MOUSE	P70698	Ctps1	CTP synthase 1 OS=Mus musculus OX=10090 GN=Ctps1 PE=1 SV=2	4	1.03669e+06	852664	971926	883412	1.02125e+06	927086	849489	928257	922024	847064	971926	922024	-0.143823	0.227529	0.99975
sp|Q91Z53|GRHPR_MOUSE	Q91Z53	Grhpr	Glyoxylate reductase/hydroxypyruvate reductase OS=Mus musculus OX=10090 GN=Grhpr PE=1 SV=1	11	2.83398e+07	2.85059e+07	2.87244e+07	2.78352e+07	2.6441e+07	2.68926e+07	2.62272e+07	2.64579e+07	28644832	2.55235e+07	2.83398e+07	2.64579e+07	-0.216754	0.227738	0.99975
sp|Q9CWG8|NDUF7_MOUSE	Q9CWG8	Ndufaf7	Protein arginine methyltransferase NDUFAF7, mitochondrial OS=Mus musculus OX=10090 GN=Ndufaf7 PE=1 SV=4	8	2.46339e+06	2.95306e+06	2.54242e+06	3.06998e+06	2.28401e+06	2.84051e+06	2.77738e+06	2.84722e+06	2.77238e+06	3.00913e+06	2.54242e+06	2.84051e+06	0.274431	0.228067	0.99975
sp|Q60675|LAMA2_MOUSE	Q60675	Lama2	Laminin subunit alpha-2 OS=Mus musculus OX=10090 GN=Lama2 PE=1 SV=2	66	5.33036e+07	4.7122e+07	5.23937e+07	5.2143e+07	5.10917e+07	5.12668e+07	4.6047e+07	5.04111e+07	4.72879e+07	4.89123e+07	5.2143e+07	4.89123e+07	-0.180613	0.22858	0.99975
sp|Q80UG2|PLXA4_MOUSE	Q80UG2	Plxna4	Plexin-A4 OS=Mus musculus OX=10090 GN=Plxna4 PE=1 SV=3	1	1.63658e+06	2.11182e+06	1.27705e+06	1.94301e+06	1.46366e+06	1.64792e+06	2.12896e+06	1.58126e+06	1.97151e+06	2.21379e+06	1.63658e+06	1.97151e+06	0.462025	0.228677	0.99975
sp|Q08509|EPS8_MOUSE	Q08509	Eps8	Epidermal growth factor receptor kinase substrate 8 OS=Mus musculus OX=10090 GN=Eps8 PE=1 SV=2	12	5.23185e+06	4.53956e+06	5.54767e+06	4.49635e+06	5.09896e+06	4.51714e+06	4.5303e+06	4.84461e+06	4.53618e+06	4.93631e+06	5.09896e+06	4.53618e+06	-0.335387	0.229054	0.99975
sp|Q3UFF7|LYPL1_MOUSE	Q3UFF7	Lyplal1	Lysophospholipase-like protein 1 OS=Mus musculus OX=10090 GN=Lyplal1 PE=1 SV=3	5	2.17946e+06	2.57816e+06	2.19635e+06	2.90677e+06	1.9743e+06	2.41058e+06	2.49405e+06	2.635e+06	2.48033e+06	2.81864e+06	2.19635e+06	2.49405e+06	0.352963	0.230111	0.99975
sp|Q8VCB3|GYS2_MOUSE	Q8VCB3	Gys2	Glycogen [starch] synthase, liver OS=Mus musculus OX=10090 GN=Gys2 PE=1 SV=2	6	2.29801e+06	2.49199e+06	1.79418e+06	2.23553e+06	1.95649e+06	2.20047e+06	2.09436e+06	1.92508e+06	1.76838e+06	1.86128e+06	2.23553e+06	1.92508e+06	-0.394978	0.23021	0.99975
sp|Q60751|IGF1R_MOUSE	Q60751	Igf1r	Insulin-like growth factor 1 receptor OS=Mus musculus OX=10090 GN=Igf1r PE=1 SV=3	1	321505	378322	366260	398756	343533	376750	364993	371544	382880	426592	366260	376750	0.0571601	0.230376	0.99975
sp|Q9CR60|GOT1B_MOUSE	Q9CR60	Golt1b	Vesicle transport protein GOT1B OS=Mus musculus OX=10090 GN=Golt1b PE=1 SV=1	1	171743	80598.2	153415	82790	190889	105959	106601	106270	112576	85080.8	153415	106270	-0.947092	0.230638	0.99975
sp|Q62394|ZN185_MOUSE	Q62394	Znf185	Zinc finger protein 185 OS=Mus musculus OX=10090 GN=Znf185 PE=1 SV=1	1	559503	435090	554642	457784	497368	617507	491255	565256	492586	547219	497368	547219	0.221204	0.230737	0.99975
sp|Q6P253|DMKN_MOUSE	Q6P253	Dmkn	Dermokine OS=Mus musculus OX=10090 GN=Dmkn PE=2 SV=2	2	317057	340893	185937	258933	207975	207075	153134	227545	324894	173429	258933	207075	-0.601898	0.230762	0.99975
sp|Q5SWT3|S2535_MOUSE	Q5SWT3	Slc25a35	Solute carrier family 25 member 35 OS=Mus musculus OX=10090 GN=Slc25a35 PE=1 SV=2	10	12081979	1.49103e+07	1.14433e+07	1.45762e+07	1.53682e+07	1.50299e+07	1.43138e+07	1.43406e+07	1.44899e+07	1.51336e+07	1.45762e+07	1.44899e+07	-0.0383717	0.230993	0.99975
sp|Q61646|HPT_MOUSE	Q61646	Hp	Haptoglobin OS=Mus musculus OX=10090 GN=Hp PE=1 SV=1	22	234829553	1.57933e+08	4.24416e+08	2.41615e+08	2.91113e+08	3.16968e+08	3.42195e+08	2.38608e+08	319270631	3.5935e+08	2.41615e+08	319270631	0.656986	0.231112	0.99975
sp|P12815|PDCD6_MOUSE	P12815	Pdcd6	Programmed cell death protein 6 OS=Mus musculus OX=10090 GN=Pdcd6 PE=1 SV=2	5	4.54897e+06	5.80391e+06	5.35006e+06	5.57431e+06	4.70352e+06	5.41834e+06	5.19936e+06	5.67109e+06	5.66039e+06	5.71305e+06	5.35006e+06	5.66039e+06	0.122319	0.231199	0.99975
sp|Q3TUH1|TAM41_MOUSE	Q3TUH1	Tamm41	Phosphatidate cytidylyltransferase, mitochondrial OS=Mus musculus OX=10090 GN=Tamm41 PE=1 SV=2	4	870092	871468	850796	862142	839679	910146	827215	941577	875636	945010	862142	910146	0.106656	0.231299	0.99975
sp|Q64726|ZA2G_MOUSE	Q64726	Azgp1	Zinc-alpha-2-glycoprotein OS=Mus musculus OX=10090 GN=Azgp1 PE=1 SV=2	7	4.3946e+06	3.80603e+06	4.87176e+06	4.3453e+06	4.3707e+06	4.19118e+06	4.75363e+06	4.8203e+06	4.37544e+06	5.24826e+06	4.3707e+06	4.75363e+06	0.205007	0.231481	0.99975
sp|P28063|PSB8_MOUSE	P28063	Psmb8	Proteasome subunit beta type-8 OS=Mus musculus OX=10090 GN=Psmb8 PE=1 SV=2	10	7.99228e+06	9.72472e+06	8.70013e+06	9.66111e+06	8.09148e+06	9.41352e+06	9.59527e+06	9.6596e+06	8.38711e+06	1.01403e+07	8.70013e+06	9.59527e+06	0.247128	0.232026	0.99975
sp|P53986|MOT1_MOUSE	P53986	Slc16a1	Monocarboxylate transporter 1 OS=Mus musculus OX=10090 GN=Slc16a1 PE=1 SV=1	3	3.21313e+06	3.91667e+06	3.33872e+06	3.82967e+06	2.62655e+06	3.55786e+06	3.5493e+06	3.61284e+06	3.80985e+06	3.78283e+06	3.33872e+06	3.61284e+06	0.184771	0.232032	0.99975
sp|P40936|INMT_MOUSE	P40936	Inmt	Indolethylamine N-methyltransferase OS=Mus musculus OX=10090 GN=Inmt PE=1 SV=1	10	9.06477e+06	1.01803e+07	1.11137e+07	1.39851e+07	8.11129e+06	9.09273e+06	1.22836e+07	1.19804e+07	1.17906e+07	1.46425e+07	1.01803e+07	1.19804e+07	0.388395	0.2321	0.99975
sp|P31230|AIMP1_MOUSE	P31230	Aimp1	Aminoacyl tRNA synthase complex-interacting multifunctional protein 1 OS=Mus musculus OX=10090 GN=Aimp1 PE=1 SV=2	10	1.00688e+07	1.04284e+07	8.91678e+06	9.37236e+06	1.00501e+07	9.54419e+06	9.74839e+06	8.89899e+06	9.03289e+06	9.14293e+06	1.00501e+07	9.14293e+06	-0.275608	0.232129	0.99975
sp|Q63932|MP2K2_MOUSE	Q63932	Map2k2	Dual specificity mitogen-activated protein kinase kinase 2 OS=Mus musculus OX=10090 GN=Map2k2 PE=1 SV=2	4	1.06724e+06	1.03729e+06	1.01327e+06	990061	1.09402e+06	1.01954e+06	983603	1.04608e+06	955503	970734	1.03729e+06	983603	-0.142428	0.232384	0.99975
sp|P49222|EPB42_MOUSE	P49222	Epb42	Erythrocyte membrane protein band 4.2 OS=Mus musculus OX=10090 GN=Epb42 PE=1 SV=3	2	694851	615071	627866	528960	672389	642362	586293	638371	451988	546511	627866	586293	-0.164978	0.233016	0.99975
sp|Q8VCT3|AMPB_MOUSE	Q8VCT3	Rnpep	Aminopeptidase B OS=Mus musculus OX=10090 GN=Rnpep PE=1 SV=2	14	1.32226e+07	1.31417e+07	1.39455e+07	1.50017e+07	1.22876e+07	1.30902e+07	1.4656e+07	1.46652e+07	1.37136e+07	1.57705e+07	1.32226e+07	1.4656e+07	0.238867	0.233135	0.99975
sp|Q9WTX5|SKP1_MOUSE	Q9WTX5	Skp1	S-phase kinase-associated protein 1 OS=Mus musculus OX=10090 GN=Skp1 PE=1 SV=3	9	6.81742e+06	6.51285e+06	5.00836e+06	4.44988e+06	6.43934e+06	4.81976e+06	5.47809e+06	5.95912e+06	4.41371e+06	5.18293e+06	6.43934e+06	5.18293e+06	-0.581281	0.233363	0.99975
sp|Q3UI43|BABA1_MOUSE	Q3UI43	Babam1	BRISC and BRCA1-A complex member 1 OS=Mus musculus OX=10090 GN=Babam1 PE=1 SV=1	1	1.92752e+06	1.90724e+06	1.90198e+06	1.76184e+06	1.71431e+06	1.82555e+06	1.52292e+06	2.14009e+06	1.39024e+06	1.59769e+06	1.90198e+06	1.59769e+06	-0.446109	0.233432	0.99975
sp|Q61166|MARE1_MOUSE	Q61166	Mapre1	Microtubule-associated protein RP/EB family member 1 OS=Mus musculus OX=10090 GN=Mapre1 PE=1 SV=3	8	9.15296e+06	7.85062e+06	9.10095e+06	8.07531e+06	9.11838e+06	8.06904e+06	7.96557e+06	8.37454e+06	8.33996e+06	8.25983e+06	9.10095e+06	8.25983e+06	-0.242699	0.23352	0.99975
sp|Q9DBR7|MYPT1_MOUSE	Q9DBR7	Ppp1r12a	Protein phosphatase 1 regulatory subunit 12A OS=Mus musculus OX=10090 GN=Ppp1r12a PE=1 SV=2	17	9.97153e+06	8.578e+06	9.51076e+06	8.18464e+06	9.47242e+06	8.97796e+06	8.36259e+06	9.27439e+06	7.87003e+06	8.43946e+06	9.47242e+06	8.43946e+06	-0.303582	0.233652	0.99975
sp|P62737|ACTA_MOUSE	P62737	Acta2	Actin, aortic smooth muscle OS=Mus musculus OX=10090 GN=Acta2 PE=1 SV=1	1	1.4737e+06	1.44281e+06	1.41133e+06	1.29037e+06	1.25282e+06	1.26472e+06	1.67975e+06	1.52257e+06	1.27157e+06	2.08219e+06	1.41133e+06	1.52257e+06	0.179846	0.234691	0.99975
sp|Q9CZX7|PP4P2_MOUSE	Q9CZX7	Pip4p2	Type 2 phosphatidylinositol 4,5-bisphosphate 4-phosphatase OS=Mus musculus OX=10090 GN=Pip4p2 PE=1 SV=1	1	744580	581764	686798	519968	753009	603609	611660	608755	558946	595066	686798	603609	-0.346464	0.235103	0.99975
sp|Q9WUA3|PFKAP_MOUSE	Q9WUA3	Pfkp	ATP-dependent 6-phosphofructokinase, platelet type OS=Mus musculus OX=10090 GN=Pfkp PE=1 SV=1	26	3.18606e+07	2.94826e+07	2.77155e+07	2.65282e+07	2.98929e+07	2.86984e+07	2.90183e+07	2.63008e+07	2.64187e+07	2.72022e+07	2.94826e+07	2.72022e+07	-0.219597	0.2352	0.99975
sp|Q924A2|CIC_MOUSE	Q924A2	Cic	Protein capicua homolog OS=Mus musculus OX=10090 GN=Cic PE=1 SV=2	3	472009	488422	577884	444723	510193	516439	395781	529836	431907	416885	488422	431907	-0.338625	0.235376	0.99975
sp|P50580|PA2G4_MOUSE	P50580	Pa2g4	Proliferation-associated protein 2G4 OS=Mus musculus OX=10090 GN=Pa2g4 PE=1 SV=3	23	3.15287e+07	32047431	2.92382e+07	3.01748e+07	2.92887e+07	3.21928e+07	3.1991e+07	3.30592e+07	2.96963e+07	3.24021e+07	3.01748e+07	3.21928e+07	0.145282	0.235781	0.99975
sp|Q8BJL1|FBX30_MOUSE	Q8BJL1	Fbxo30	F-box only protein 30 OS=Mus musculus OX=10090 GN=Fbxo30 PE=1 SV=2	1	313286	286196	306093	284800	326284	264575	295527	297335	306412	272188	306093	295527	-0.0905078	0.235794	0.99975
sp|P27573|MYP0_MOUSE	P27573	Mpz	Myelin protein P0 OS=Mus musculus OX=10090 GN=Mpz PE=1 SV=1	5	2.44693e+07	1.45791e+07	3.49489e+07	1.67851e+07	2.00941e+07	1.89247e+07	1.94471e+07	2.0405e+07	1.26295e+07	1.67116e+07	2.00941e+07	1.89247e+07	-0.205458	0.235821	0.99975
sp|Q8R121|ZPI_MOUSE	Q8R121	Serpina10	Protein Z-dependent protease inhibitor OS=Mus musculus OX=10090 GN=Serpina10 PE=1 SV=1	5	3.41787e+06	3.8553e+06	4.96305e+06	4.20746e+06	3.89912e+06	4.68893e+06	4.38956e+06	4.39128e+06	4.02477e+06	4.40256e+06	3.89912e+06	4.39128e+06	0.296559	0.236692	0.99975
sp|Q9ERE7|MESD_MOUSE	Q9ERE7	Mesd	LRP chaperone MESD OS=Mus musculus OX=10090 GN=Mesd PE=1 SV=1	5	5.73657e+06	6.30774e+06	5.77012e+06	5.98196e+06	5.05353e+06	6.13071e+06	5.44562e+06	6.48464e+06	5.86415e+06	7.18926e+06	5.77012e+06	6.13071e+06	0.140601	0.236731	0.99975
sp|Q9CY52|THG1_MOUSE	Q9CY52	Thg1l	Probable tRNA(His) guanylyltransferase OS=Mus musculus OX=10090 GN=Thg1l PE=1 SV=1	2	358013	490905	521526	612752	356627	573995	376045	720066	544507	544591	490905	544591	0.243401	0.237114	0.99975
sp|Q9QZI8|SERC1_MOUSE	Q9QZI8	Serinc1	Serine incorporator 1 OS=Mus musculus OX=10090 GN=Serinc1 PE=1 SV=1	1	234541	294495	253170	313854	231817	295544	268862	318748	255434	304153	253170	295544	0.389532	0.237321	0.99975
sp|P33587|PROC_MOUSE	P33587	Proc	Vitamin K-dependent protein C OS=Mus musculus OX=10090 GN=Proc PE=1 SV=2	3	2.06323e+06	1.58995e+06	2.15591e+06	1.7103e+06	2.00507e+06	1.82538e+06	1.60763e+06	1.90971e+06	1.66345e+06	1.74287e+06	2.00507e+06	1.74287e+06	-0.391556	0.237336	0.99975
sp|Q9D4F2|PLPP6_MOUSE	Q9D4F2	Plpp6	Phospholipid phosphatase 6 OS=Mus musculus OX=10090 GN=Plpp6 PE=1 SV=1	1	557392	473700	491673	411760	570399	501739	475831	444629	441259	439275	491673	444629	-0.277208	0.237354	0.99975
sp|Q61749|EI2BD_MOUSE	Q61749	Eif2b4	Translation initiation factor eIF-2B subunit delta OS=Mus musculus OX=10090 GN=Eif2b4 PE=1 SV=2	6	2.47273e+06	2.55528e+06	2.6863e+06	2.80077e+06	2.50707e+06	2.63923e+06	2.57788e+06	2.96829e+06	2.78543e+06	2.72889e+06	2.55528e+06	2.72889e+06	0.156192	0.2376	0.99975
sp|Q9Z0W3|NU160_MOUSE	Q9Z0W3	Nup160	Nuclear pore complex protein Nup160 OS=Mus musculus OX=10090 GN=Nup160 PE=1 SV=2	7	2.38273e+06	1.83058e+06	2.19608e+06	1.8132e+06	2.38088e+06	1.96176e+06	1.96104e+06	2.01623e+06	1.92103e+06	1.90031e+06	2.19608e+06	1.96104e+06	-0.306233	0.237647	0.99975
sp|Q6ZQB6|VIP2_MOUSE	Q6ZQB6	Ppip5k2	Inositol hexakisphosphate and diphosphoinositol-pentakisphosphate kinase 2 OS=Mus musculus OX=10090 GN=Ppip5k2 PE=1 SV=3	3	546152	455383	553767	479833	560988	497897	473694	487434	491381	489529	546152	489529	-0.311687	0.23791	0.99975
sp|Q8R349|CDC16_MOUSE	Q8R349	Cdc16	Cell division cycle protein 16 homolog OS=Mus musculus OX=10090 GN=Cdc16 PE=1 SV=1	5	1.28337e+06	1.63373e+06	1.42972e+06	1.71777e+06	1.25901e+06	1.44926e+06	1.49482e+06	1.65329e+06	1.55664e+06	1.79586e+06	1.42972e+06	1.55664e+06	0.207082	0.238012	0.99975
sp|Q6P1H6|ANKL2_MOUSE	Q6P1H6	Ankle2	Ankyrin repeat and LEM domain-containing protein 2 OS=Mus musculus OX=10090 GN=Ankle2 PE=1 SV=2	5	1.69866e+06	1.5335e+06	1.47376e+06	1.451e+06	1.67683e+06	1.63489e+06	1.50775e+06	1.44402e+06	1.35027e+06	1.43624e+06	1.5335e+06	1.44402e+06	-0.184476	0.238216	0.99975
sp|Q69ZH9|RHG23_MOUSE	Q69ZH9	Arhgap23	Rho GTPase-activating protein 23 OS=Mus musculus OX=10090 GN=Arhgap23 PE=1 SV=2	1	41346.1	63907.5	50640.3	71710.2	58442.5	110508	43422.3	103131	62905.1	55430.2	58442.5	62905.1	0.174598	0.23822	0.99975
sp|Q9D385|AR2BP_MOUSE	Q9D385	Arl2bp	ADP-ribosylation factor-like protein 2-binding protein OS=Mus musculus OX=10090 GN=Arl2bp PE=1 SV=1	2	265397	295849	230696	270915	284081	357882	288609	332420	239947	273788	270915	288609	0.160523	0.238229	0.99975
sp|O88447|KLC1_MOUSE	O88447	Klc1	Kinesin light chain 1 OS=Mus musculus OX=10090 GN=Klc1 PE=1 SV=3	8	5.60038e+06	5.02229e+06	5.39719e+06	5.00514e+06	5.36089e+06	4.93772e+06	5.24513e+06	5.02331e+06	4.90168e+06	5.11824e+06	5.36089e+06	5.02331e+06	-0.198617	0.238484	0.99975
sp|Q61187|TS101_MOUSE	Q61187	Tsg101	Tumor susceptibility gene 101 protein OS=Mus musculus OX=10090 GN=Tsg101 PE=1 SV=2	6	5.70967e+06	3.2172e+06	4.10755e+06	3.31132e+06	5.53568e+06	3.4638e+06	4.66054e+06	3.14043e+06	3.65498e+06	3.43889e+06	4.10755e+06	3.4638e+06	-0.485918	0.238496	0.99975
sp|Q9DBS2|TPRGL_MOUSE	Q9DBS2	Tprg1l	Tumor protein p63-regulated gene 1-like protein OS=Mus musculus OX=10090 GN=Tprg1l PE=1 SV=1	2	709121	1.13307e+06	871920	1.23222e+06	703186	942200	938882	1.03491e+06	1.0774e+06	1.26178e+06	871920	1.03491e+06	0.428689	0.238631	0.99975
sp|Q05CL8|LARP7_MOUSE	Q05CL8	Larp7	La-related protein 7 OS=Mus musculus OX=10090 GN=Larp7 PE=1 SV=2	4	1.58074e+06	1.5156e+06	1.88762e+06	1.57855e+06	1.70192e+06	1.56193e+06	1.49119e+06	1.71302e+06	1.48893e+06	1.50086e+06	1.58074e+06	1.50086e+06	-0.154978	0.238666	0.99975
sp|P16301|LCAT_MOUSE	P16301	Lcat	Phosphatidylcholine-sterol acyltransferase OS=Mus musculus OX=10090 GN=Lcat PE=1 SV=2	3	813271	839042	871249	842865	883966	917032	933763	926302	769146	973694	842865	926302	0.20143	0.238681	0.99975
sp|Q91VH2|SNX9_MOUSE	Q91VH2	Snx9	Sorting nexin-9 OS=Mus musculus OX=10090 GN=Snx9 PE=1 SV=1	8	4.05832e+06	4.54937e+06	4.29508e+06	4.32561e+06	3.84329e+06	4.07147e+06	4.90737e+06	4.12583e+06	4.31776e+06	5.41673e+06	4.29508e+06	4.31776e+06	0.00635198	0.239114	0.99975
sp|Q9ERS5|PKHA2_MOUSE	Q9ERS5	Plekha2	Pleckstrin homology domain-containing family A member 2 OS=Mus musculus OX=10090 GN=Plekha2 PE=1 SV=1	1	512259	341124	429394	332782	462413	383427	370984	371764	384881	342623	429394	371764	-0.368406	0.239236	0.99975
sp|P97813|PLD2_MOUSE	P97813	Pld2	Phospholipase D2 OS=Mus musculus OX=10090 GN=Pld2 PE=1 SV=2	1	128200	150034	133635	167659	118464	153199	128343	166281	155100	156709	133635	155100	0.365529	0.239338	0.99975
sp|Q9CQP3|CHCH5_MOUSE	Q9CQP3	Chchd5	Coiled-coil-helix-coiled-coil-helix domain-containing protein 5 OS=Mus musculus OX=10090 GN=Chchd5 PE=1 SV=1	2	558949	521200	549895	630916	525661	579326	560617	609442	553114	661634	549895	579326	0.120544	0.239379	0.99975
sp|Q8BIG7|CMTD1_MOUSE	Q8BIG7	Comtd1	Catechol O-methyltransferase domain-containing protein 1 OS=Mus musculus OX=10090 GN=Comtd1 PE=1 SV=1	2	1.02125e+06	1.44665e+06	1.12505e+06	2.05837e+06	864659	1.40305e+06	1.30946e+06	1.93813e+06	1.23264e+06	1.76655e+06	1.12505e+06	1.40305e+06	0.597295	0.239393	0.99975
sp|P01635|KV5A3_MOUSE	P01635	NA	Ig kappa chain V-V region K2 (Fragment) OS=Mus musculus OX=10090 PE=1 SV=1	4	8.08542e+06	5.0004e+06	8.52167e+06	5.87413e+06	5.80752e+06	6.79217e+06	6.37022e+06	1.07e+07	1.17433e+07	5.75117e+06	5.87413e+06	6.79217e+06	0.341158	0.239594	0.99975
sp|Q8VDG7|PAFA2_MOUSE	Q8VDG7	Pafah2	Platelet-activating factor acetylhydrolase 2, cytoplasmic OS=Mus musculus OX=10090 GN=Pafah2 PE=1 SV=2	3	325391	430209	343279	515002	338164	421452	374673	439702	450616	461505	343279	439702	0.645105	0.239792	0.99975
sp|Q61183|PAPOA_MOUSE	Q61183	Papola	Poly(A) polymerase alpha OS=Mus musculus OX=10090 GN=Papola PE=1 SV=4	3	1.22009e+06	1.00173e+06	1.25997e+06	1.16681e+06	1.10793e+06	1.08209e+06	1.02642e+06	1.10944e+06	1.08812e+06	1.11113e+06	1.16681e+06	1.08812e+06	-0.192918	0.239848	0.99975
sp|Q9ERD7|TBB3_MOUSE	Q9ERD7	Tubb3	Tubulin beta-3 chain OS=Mus musculus OX=10090 GN=Tubb3 PE=1 SV=1	4	4.42015e+06	5.61029e+06	5.97666e+06	4.55938e+06	5.65222e+06	6.19706e+06	3.60145e+06	5.75005e+06	3.30973e+06	4.14609e+06	5.61029e+06	4.14609e+06	-0.794177	0.239978	0.99975
sp|P70699|LYAG_MOUSE	P70699	Gaa	Lysosomal alpha-glucosidase OS=Mus musculus OX=10090 GN=Gaa PE=1 SV=2	9	3.40437e+06	4.24873e+06	4.00051e+06	4.19851e+06	3.70643e+06	4.61949e+06	3.6344e+06	5.08436e+06	4.05231e+06	3.99264e+06	4.00051e+06	4.05231e+06	0.0214942	0.240008	0.99975
sp|Q5U5Q9|UIMC1_MOUSE	Q5U5Q9	Uimc1	BRCA1-A complex subunit RAP80 OS=Mus musculus OX=10090 GN=Uimc1 PE=1 SV=2	3	247374	433596	306854	423545	290708	413479	335054	400042	368058	380446	306854	380446	0.575627	0.240038	0.99975
sp|Q8BH50|CR025_MOUSE	Q8BH50	NA	Uncharacterized protein C18orf25 homolog OS=Mus musculus OX=10090 PE=1 SV=1	1	277484	155956	187647	152780	227189	166507	205987	149463	153776	175785	187647	166507	-0.350219	0.240092	0.99975
sp|Q61704|ITIH3_MOUSE	Q61704	Itih3	Inter-alpha-trypsin inhibitor heavy chain H3 OS=Mus musculus OX=10090 GN=Itih3 PE=1 SV=3	12	1.07953e+07	1.0514e+07	1.55954e+07	1.1369e+07	1.32288e+07	1.24202e+07	1.3682e+07	1.48717e+07	1.20895e+07	1.41388e+07	1.1369e+07	1.3682e+07	0.467302	0.240156	0.99975
sp|Q8K268|ABCF3_MOUSE	Q8K268	Abcf3	ATP-binding cassette sub-family F member 3 OS=Mus musculus OX=10090 GN=Abcf3 PE=1 SV=1	7	2.45894e+06	4.38843e+06	2.59648e+06	3.01736e+06	3.60945e+06	3.88849e+06	3.8281e+06	4.06835e+06	2.89553e+06	3.4616e+06	3.01736e+06	3.8281e+06	0.438896	0.240238	0.99975
sp|Q01149|CO1A2_MOUSE	Q01149	Col1a2	Collagen alpha-2(I) chain OS=Mus musculus OX=10090 GN=Col1a2 PE=1 SV=2	12	1.66676e+07	1.10557e+07	1.1185e+07	9.60765e+06	1.05572e+07	1.09526e+07	8.56232e+06	1.33472e+07	8.65457e+06	9.54877e+06	1.10557e+07	9.54877e+06	-0.407246	0.240384	0.99975
sp|Q08189|TGM3_MOUSE	Q08189	Tgm3	Protein-glutamine gamma-glutamyltransferase E OS=Mus musculus OX=10090 GN=Tgm3 PE=1 SV=2	12	9.77145e+06	4.77588e+06	5.87743e+06	5.87082e+06	5.35047e+06	8.00285e+06	6.08159e+06	1.05177e+07	5.43648e+06	7.82562e+06	5.87082e+06	7.82562e+06	0.751138	0.240668	0.99975
sp|Q8C0D4|RHG12_MOUSE	Q8C0D4	Arhgap12	Rho GTPase-activating protein 12 OS=Mus musculus OX=10090 GN=Arhgap12 PE=1 SV=2	1	770467	618198	748993	552930	749762	651873	607734	642981	621342	625797	748993	625797	-0.449421	0.240726	0.99975
sp|Q9Z1K5|ARI1_MOUSE	Q9Z1K5	Arih1	E3 ubiquitin-protein ligase ARIH1 OS=Mus musculus OX=10090 GN=Arih1 PE=1 SV=3	5	3.17095e+06	2.91697e+06	2.9918e+06	2.84896e+06	3.06174e+06	2.65286e+06	3.07338e+06	2.80374e+06	2.79098e+06	2.96473e+06	2.9918e+06	2.80374e+06	-0.183114	0.240748	0.99975
sp|Q6A0D4|RFTN1_MOUSE	Q6A0D4	Rftn1	Raftlin OS=Mus musculus OX=10090 GN=Rftn1 PE=1 SV=4	4	844814	1.18082e+06	922495	1.16953e+06	751412	1.22285e+06	935605	1.25296e+06	866280	1.28337e+06	922495	1.22285e+06	0.698132	0.240994	0.99975
sp|Q6ZWR6|SYNE1_MOUSE	Q6ZWR6	Syne1	Nesprin-1 OS=Mus musculus OX=10090 GN=Syne1 PE=1 SV=2	5	1.49948e+06	1.4415e+06	1.55194e+06	1.69582e+06	1.52388e+06	1.50354e+06	1.36295e+06	1.55708e+06	1.44944e+06	1.45079e+06	1.52388e+06	1.45079e+06	-0.15775	0.241233	0.99975
sp|P62858|RS28_MOUSE	P62858	Rps28	40S ribosomal protein S28 OS=Mus musculus OX=10090 GN=Rps28 PE=1 SV=1	4	7.80227e+06	9.18628e+06	8.21247e+06	8.18618e+06	7.13431e+06	1.05233e+07	7.15457e+06	1.05192e+07	9.30833e+06	7.76419e+06	8.18618e+06	9.30833e+06	0.2889	0.241287	0.99975
sp|E9Q8D0|DJC21_MOUSE	E9Q8D0	Dnajc21	DnaJ homolog subfamily C member 21 OS=Mus musculus OX=10090 GN=Dnajc21 PE=1 SV=1	1	124436	145632	125527	140943	129974	132851	164935	131895	138414	144597	129974	138414	0.1363	0.241436	0.99975
sp|Q9DCT5|SDF2_MOUSE	Q9DCT5	Sdf2	Stromal cell-derived factor 2 OS=Mus musculus OX=10090 GN=Sdf2 PE=1 SV=1	3	2.92705e+06	2.56787e+06	2.764e+06	2.75611e+06	2.79106e+06	2.96948e+06	2.33419e+06	2.8648e+06	2.34912e+06	2.41991e+06	2.764e+06	2.41991e+06	-0.347489	0.241536	0.99975
sp|Q6P1B1|XPP1_MOUSE	Q6P1B1	Xpnpep1	Xaa-Pro aminopeptidase 1 OS=Mus musculus OX=10090 GN=Xpnpep1 PE=1 SV=1	8	7.53812e+06	6.30213e+06	6.89074e+06	6.10174e+06	7.56945e+06	6.41306e+06	6.44077e+06	6.52905e+06	6.60425e+06	6.29407e+06	6.89074e+06	6.44077e+06	-0.154894	0.241564	0.99975
sp|Q9DCS2|MTL26_MOUSE	Q9DCS2	Mettl26	Methyltransferase-like 26 OS=Mus musculus OX=10090 GN=Mettl26 PE=1 SV=1	5	1.818e+06	1.64406e+06	1.65725e+06	1.52743e+06	1.76693e+06	1.50164e+06	1.84039e+06	1.53051e+06	1.4466e+06	1.57471e+06	1.65725e+06	1.53051e+06	-0.223201	0.241647	0.99975
sp|Q9D0J4|ARL2_MOUSE	Q9D0J4	Arl2	ADP-ribosylation factor-like protein 2 OS=Mus musculus OX=10090 GN=Arl2 PE=1 SV=1	3	1.28678e+06	1.40901e+06	1.34882e+06	1.65339e+06	1.20691e+06	1.69784e+06	1.36363e+06	1.52461e+06	1.44047e+06	1.42068e+06	1.34882e+06	1.44047e+06	0.157617	0.241711	0.99975
sp|Q9R0M4|PODXL_MOUSE	Q9R0M4	Podxl	Podocalyxin OS=Mus musculus OX=10090 GN=Podxl PE=1 SV=2	3	1.84699e+06	1.71588e+06	2.04121e+06	1.99126e+06	1.93045e+06	1.9093e+06	1.72926e+06	1.88758e+06	1.74237e+06	1.75635e+06	1.93045e+06	1.75635e+06	-0.276844	0.241822	0.99975
sp|P01747|HVM03_MOUSE,sp|P01746|HVM02_MOUSE	P01747	NA	Ig heavy chain V region 93G7 OS=Mus musculus OX=10090 PE=2 SV=1	1	528038	749757	648998	1.10622e+06	596105	749371	662921	881816	899348	952590	648998	881816	0.769751	0.241828	0.99975
sp|P16460|ASSY_MOUSE	P16460	Ass1	Argininosuccinate synthase OS=Mus musculus OX=10090 GN=Ass1 PE=1 SV=1	2	1.91838e+06	2.09349e+06	1.90234e+06	1.87647e+06	1.65675e+06	1.86383e+06	2.22059e+06	1.6333e+06	2.17135e+06	2.88986e+06	1.90234e+06	2.17135e+06	0.323074	0.242323	0.99975
sp|Q8R464|CADM4_MOUSE	Q8R464	Cadm4	Cell adhesion molecule 4 OS=Mus musculus OX=10090 GN=Cadm4 PE=1 SV=1	3	952207	1.02193e+06	1.43243e+06	1.27381e+06	1.06124e+06	1.1368e+06	752582	1.20464e+06	1.05975e+06	914944	1.06124e+06	1.05975e+06	-0.0446232	0.242442	0.99975
sp|Q922E6|FAKD2_MOUSE	Q922E6	Fastkd2	FAST kinase domain-containing protein 2, mitochondrial OS=Mus musculus OX=10090 GN=Fastkd2 PE=2 SV=2	2	612273	502922	569721	503643	608234	553211	524760	521767	533366	487022	569721	524760	-0.201245	0.242452	0.99975
sp|P04938|MUP11_MOUSE,sp|P02762|MUP6_MOUSE,sp|A2BIM8|MUP18_MOUSE	P04938	Mup18	Major urinary protein 18 OS=Mus musculus OX=10090 GN=Mup18 PE=3 SV=1	2	4.15236e+06	2.80231e+06	2.64327e+06	3.88437e+06	4.34204e+06	3.50022e+06	5.14837e+06	4.73066e+06	3.04369e+06	4.38501e+06	3.88437e+06	4.38501e+06	0.282238	0.24251	0.99975
sp|P61161|ARP2_MOUSE	P61161	Actr2	Actin-related protein 2 OS=Mus musculus OX=10090 GN=Actr2 PE=1 SV=1	13	2.9436e+07	2.41595e+07	2.94629e+07	2.34006e+07	2.87201e+07	2.40657e+07	2.51213e+07	2.51915e+07	2.4339e+07	2.70049e+07	2.87201e+07	2.51213e+07	-0.383819	0.24252	0.99975
sp|P58389|PTPA_MOUSE	P58389	Ptpa	Serine/threonine-protein phosphatase 2A activator OS=Mus musculus OX=10090 GN=Ptpa PE=1 SV=1	8	6.73151e+06	6.14609e+06	6.45314e+06	6.63638e+06	6.88766e+06	6.0155e+06	6.27056e+06	6.44577e+06	6.54181e+06	6.16799e+06	6.63638e+06	6.27056e+06	-0.143948	0.242617	0.99975
sp|Q8BH31|MFSD8_MOUSE	Q8BH31	Mfsd8	Major facilitator superfamily domain-containing protein 8 OS=Mus musculus OX=10090 GN=Mfsd8 PE=2 SV=1	4	1.28633e+06	1.72149e+06	1.33988e+06	1.77641e+06	1.29177e+06	1.46889e+06	1.62824e+06	1.4764e+06	1.69769e+06	1.84158e+06	1.33988e+06	1.62824e+06	0.537936	0.242639	0.99975
sp|P58059|RT21_MOUSE	P58059	Mrps21	28S ribosomal protein S21, mitochondrial OS=Mus musculus OX=10090 GN=Mrps21 PE=1 SV=1	3	220438	302653	247059	278942	230341	385807	237293	359136	247750	251971	247059	251971	0.0573702	0.242684	0.99975
sp|O08800|SPB8_MOUSE	O08800	Serpinb8	Serpin B8 OS=Mus musculus OX=10090 GN=Serpinb8 PE=1 SV=2	5	4.11453e+06	3.96816e+06	4.58906e+06	3.59148e+06	4.1285e+06	3.40883e+06	4.08986e+06	3.47362e+06	3.96134e+06	4.08675e+06	4.11453e+06	3.96134e+06	-0.137501	0.242705	0.99975
sp|Q9DBV4|MXRA8_MOUSE	Q9DBV4	Mxra8	Matrix remodeling-associated protein 8 OS=Mus musculus OX=10090 GN=Mxra8 PE=1 SV=1	3	639396	607106	670408	597695	952358	602042	545833	676755	649126	603561	639396	603561	-0.168143	0.242709	0.99975
sp|Q8CFD4|SNX8_MOUSE	Q8CFD4	Snx8	Sorting nexin-8 OS=Mus musculus OX=10090 GN=Snx8 PE=1 SV=1	5	672033	810109	806491	914029	616782	770668	729846	935752	789217	1.0247e+06	806491	789217	-0.0653179	0.242721	0.99975
sp|Q6PDG8|MON1A_MOUSE	Q6PDG8	Mon1a	Vacuolar fusion protein MON1 homolog A OS=Mus musculus OX=10090 GN=Mon1a PE=1 SV=3	1	291509	409065	409035	438507	300310	432560	350081	528656	349210	439708	409035	432560	0.122075	0.242777	0.99975
sp|Q91WG5|AAKG2_MOUSE	Q91WG5	Prkag2	5'-AMP-activated protein kinase subunit gamma-2 OS=Mus musculus OX=10090 GN=Prkag2 PE=1 SV=2	1	98224.6	60138.4	102345	95192.9	91723.5	111822	80669.6	114374	103259	94574.7	95192.9	103259	0.171855	0.24297	0.99975
sp|Q9DBZ9|SYDE1_MOUSE	Q9DBZ9	Syde1	Rho GTPase-activating protein SYDE1 OS=Mus musculus OX=10090 GN=Syde1 PE=1 SV=1	1	103766	128798	108342	146393	113867	134880	132978	122138	130308	125118	113867	130308	0.319688	0.243034	0.99975
sp|Q8CIN4|PAK2_MOUSE	Q8CIN4	Pak2	Serine/threonine-protein kinase PAK 2 OS=Mus musculus OX=10090 GN=Pak2 PE=1 SV=1	17	2.40453e+07	1.70831e+07	2.14696e+07	1.53082e+07	2.18572e+07	1.7126e+07	1.99897e+07	1.69847e+07	1.65381e+07	1.82813e+07	2.14696e+07	1.7126e+07	-0.601481	0.24314	0.99975
sp|Q8C079|STRP1_MOUSE	Q8C079	Strip1	Striatin-interacting protein 1 OS=Mus musculus OX=10090 GN=Strip1 PE=1 SV=2	5	2.30883e+06	1.65676e+06	2.09277e+06	1.7013e+06	2.15116e+06	1.81914e+06	1.97048e+06	1.66901e+06	1.72625e+06	1.85437e+06	2.09277e+06	1.81914e+06	-0.375345	0.243461	0.99975
sp|Q9DCC4|P5CR3_MOUSE	Q9DCC4	Pycr3	Pyrroline-5-carboxylate reductase 3 OS=Mus musculus OX=10090 GN=Pycr3 PE=1 SV=2	8	6.93865e+06	5.0463e+06	6.165e+06	5.60224e+06	6.66568e+06	5.94232e+06	5.31063e+06	6.01385e+06	5.58486e+06	5.13659e+06	6.165e+06	5.58486e+06	-0.257933	0.243614	0.99975
sp|Q9EPK5|WWTR1_MOUSE	Q9EPK5	Wwtr1	WW domain-containing transcription regulator protein 1 OS=Mus musculus OX=10090 GN=Wwtr1 PE=1 SV=2	3	796868	913704	779647	823183	795407	892811	818703	915586	741322	1.46929e+06	796868	892811	0.285155	0.243704	0.99975
sp|P15379|CD44_MOUSE	P15379	Cd44	CD44 antigen OS=Mus musculus OX=10090 GN=Cd44 PE=1 SV=3	4	1.25912e+06	932583	1.30903e+06	863467	1.21442e+06	975887	1.14652e+06	913746	913353	1.01017e+06	1.21442e+06	975887	-0.621322	0.244415	0.99975
sp|Q9DBA6|TYSD1_MOUSE	Q9DBA6	Tysnd1	Peroxisomal leader peptide-processing protease OS=Mus musculus OX=10090 GN=Tysnd1 PE=1 SV=1	2	701565	822798	764606	804592	652835	819624	709703	927977	782936	794226	764606	794226	0.0965863	0.244751	0.99975
sp|Q8VBX6|MPDZ_MOUSE	Q8VBX6	Mpdz	Multiple PDZ domain protein OS=Mus musculus OX=10090 GN=Mpdz PE=1 SV=2	1	522595	565047	472504	572941	546217	519517	517269	480339	524862	492222	546217	517269	-0.177176	0.24515	0.99975
sp|O35375|NRP2_MOUSE	O35375	Nrp2	Neuropilin-2 OS=Mus musculus OX=10090 GN=Nrp2 PE=1 SV=2	2	778843	735210	921560	757702	949679	777342	661931	862634	749396	764401	778843	764401	-0.0646516	0.245233	0.99975
sp|P24549|AL1A1_MOUSE	P24549	Aldh1a1	Retinal dehydrogenase 1 OS=Mus musculus OX=10090 GN=Aldh1a1 PE=1 SV=5	8	1.11868e+07	1.20318e+07	1.27953e+07	1.1196e+07	1.21007e+07	1.09917e+07	1.18844e+07	1.00214e+07	1.1718e+07	1.15505e+07	1.20318e+07	1.15505e+07	-0.116568	0.245509	0.99975
sp|Q9D7A8|ARMC1_MOUSE	Q9D7A8	Armc1	Armadillo repeat-containing protein 1 OS=Mus musculus OX=10090 GN=Armc1 PE=1 SV=1	4	758015	1.14779e+06	819993	1.20253e+06	1.51445e+06	1.00174e+06	1.03998e+06	2.14596e+06	1.06168e+06	1.59389e+06	1.14779e+06	1.06168e+06	-0.219505	0.245569	0.99975
sp|Q9R269|PEPL_MOUSE	Q9R269	Ppl	Periplakin OS=Mus musculus OX=10090 GN=Ppl PE=1 SV=1	9	2.56957e+06	2.46696e+06	2.67153e+06	2.48921e+06	2.74255e+06	2.42325e+06	2.16868e+06	2.98371e+06	2.3626e+06	2.13733e+06	2.56957e+06	2.3626e+06	-0.253139	0.245669	0.99975
sp|P15535|B4GT1_MOUSE	P15535	B4galt1	Beta-1,4-galactosyltransferase 1 OS=Mus musculus OX=10090 GN=B4galt1 PE=1 SV=1	3	984460	1.23196e+06	1.12805e+06	1.24054e+06	895260	1.0084e+06	1.31025e+06	1.23556e+06	1.05306e+06	1.5591e+06	1.12805e+06	1.23556e+06	0.212399	0.245992	0.99975
sp|Q8VEH5|EPMIP_MOUSE	Q8VEH5	Epm2aip1	EPM2A-interacting protein 1 OS=Mus musculus OX=10090 GN=Epm2aip1 PE=1 SV=1	3	1.37361e+06	1.52012e+06	1.45948e+06	1.61919e+06	1.53677e+06	1.49337e+06	1.41727e+06	1.51828e+06	1.41934e+06	1.23361e+06	1.52012e+06	1.41934e+06	-0.180734	0.246035	0.99975
sp|Q05AA6|DRP2_MOUSE	Q05AA6	Drp2	Dystrophin-related protein 2 OS=Mus musculus OX=10090 GN=Drp2 PE=1 SV=1	1	410590	341472	446523	397589	413979	384657	367287	391872	383699	357526	410590	383699	-0.217401	0.246444	0.99975
sp|P47878|IBP3_MOUSE	P47878	Igfbp3	Insulin-like growth factor-binding protein 3 OS=Mus musculus OX=10090 GN=Igfbp3 PE=2 SV=2	1	79445.4	80339.1	89787.1	83850.3	81343.3	90852.1	77578.4	108617	76779.9	101977	81343.3	90852.1	0.258141	0.24669	0.99975
sp|P61255|RL26_MOUSE	P61255	Rpl26	60S ribosomal protein L26 OS=Mus musculus OX=10090 GN=Rpl26 PE=1 SV=1	11	3.57672e+07	4.27482e+07	3.21371e+07	2.7061e+07	3.14866e+07	4.32298e+07	3.66062e+07	4.32482e+07	3.22655e+07	3.29734e+07	3.21371e+07	3.66062e+07	0.35863	0.246932	0.99975
sp|Q8VDM1|ZGPAT_MOUSE	Q8VDM1	Zgpat	Zinc finger CCCH-type with G patch domain-containing protein OS=Mus musculus OX=10090 GN=Zgpat PE=1 SV=1	2	186097	246801	192239	257943	211996	315950	194153	297946	213503	233471	211996	233471	0.238882	0.246957	0.99975
sp|Q9JMD3|STA10_MOUSE	Q9JMD3	Stard10	START domain-containing protein 10 OS=Mus musculus OX=10090 GN=Stard10 PE=1 SV=1	2	939564	879109	856803	831032	891742	850689	876057	873159	799577	800853	879109	850689	-0.114382	0.246991	0.99975
sp|Q91XD7|CREL1_MOUSE	Q91XD7	Creld1	Cysteine-rich with EGF-like domain protein 1 OS=Mus musculus OX=10090 GN=Creld1 PE=1 SV=1	8	8.77992e+06	7.81074e+06	8.30606e+06	7.76102e+06	1.11612e+07	8.96258e+06	7.19178e+06	8.02532e+06	8.66957e+06	6.75459e+06	8.30606e+06	8.02532e+06	-0.104088	0.24702	0.99975
sp|Q9CRB9|MIC19_MOUSE	Q9CRB9	Chchd3	MICOS complex subunit Mic19 OS=Mus musculus OX=10090 GN=Chchd3 PE=1 SV=1	15	2.91762e+07	2.18835e+07	2.26205e+07	2.08699e+07	2.54475e+07	2.42744e+07	2.33923e+07	2.11808e+07	2.18025e+07	1.90904e+07	2.26205e+07	2.18025e+07	-0.0998907	0.247221	0.99975
sp|Q91WJ8|FUBP1_MOUSE	Q91WJ8	Fubp1	Far upstream element-binding protein 1 OS=Mus musculus OX=10090 GN=Fubp1 PE=1 SV=1	15	1.02994e+07	8.09228e+06	1.00577e+07	8.58583e+06	1.02384e+07	8.87288e+06	8.70645e+06	9.19527e+06	8.82094e+06	8.48874e+06	1.00577e+07	8.82094e+06	-0.33654	0.24725	0.99975
sp|Q9WU78|PDC6I_MOUSE	Q9WU78	Pdcd6ip	Programmed cell death 6-interacting protein OS=Mus musculus OX=10090 GN=Pdcd6ip PE=1 SV=3	32	4.35605e+07	3.29257e+07	37974321	3.2051e+07	4.03664e+07	3.3743e+07	3.81801e+07	3.33298e+07	3.34035e+07	3.34941e+07	37974321	3.34941e+07	-0.325401	0.247384	0.99975
sp|Q99K70|RRAGC_MOUSE	Q99K70	Rragc	Ras-related GTP-binding protein C OS=Mus musculus OX=10090 GN=Rragc PE=1 SV=1	12	5.92792e+06	7.07972e+06	5.80002e+06	7.12414e+06	5.81456e+06	6.487e+06	7.05555e+06	6.53242e+06	6.32119e+06	7.62189e+06	5.92792e+06	6.53242e+06	0.2531	0.247514	0.99975
sp|Q8C033|ARHGA_MOUSE	Q8C033	Arhgef10	Rho guanine nucleotide exchange factor 10 OS=Mus musculus OX=10090 GN=Arhgef10 PE=1 SV=2	3	486280	598042	638354	678021	498827	682232	523680	718218	609469	654312	598042	654312	0.212081	0.247674	0.99975
sp|Q1HFZ0|NSUN2_MOUSE	Q1HFZ0	Nsun2	tRNA (cytosine(34)-C(5))-methyltransferase OS=Mus musculus OX=10090 GN=Nsun2 PE=1 SV=2	5	3.05316e+06	2.48966e+06	2.8574e+06	2.53312e+06	2.97413e+06	2.50454e+06	2.85846e+06	2.51641e+06	2.57616e+06	2.59127e+06	2.8574e+06	2.57616e+06	-0.269953	0.247809	0.99975
sp|O54865|GCYB1_MOUSE	O54865	Gucy1b1	Guanylate cyclase soluble subunit beta-1 OS=Mus musculus OX=10090 GN=Gucy1b1 PE=1 SV=1	9	2.19622e+06	2.67246e+06	2.45385e+06	2.79175e+06	2.30499e+06	2.50066e+06	2.5918e+06	2.61193e+06	2.65815e+06	2.80549e+06	2.45385e+06	2.61193e+06	0.15684	0.247942	0.99975
sp|Q8BZF8|PGM5_MOUSE	Q8BZF8	Pgm5	Phosphoglucomutase-like protein 5 OS=Mus musculus OX=10090 GN=Pgm5 PE=1 SV=2	4	1.47595e+06	1.15872e+06	1.40344e+06	1.2454e+06	1.48832e+06	1.25314e+06	1.23125e+06	1.32403e+06	1.17675e+06	1.32368e+06	1.40344e+06	1.25314e+06	-0.307646	0.248364	0.99975
sp|Q9D6Z1|NOP56_MOUSE	Q9D6Z1	Nop56	Nucleolar protein 56 OS=Mus musculus OX=10090 GN=Nop56 PE=1 SV=2	9	3.21858e+06	2.84771e+06	3.31686e+06	2.90484e+06	3.363e+06	3.46599e+06	2.96988e+06	3.51109e+06	3.42829e+06	3.23333e+06	3.21858e+06	3.42829e+06	0.118512	0.248598	0.99975
sp|Q8K4Q0|RPTOR_MOUSE	Q8K4Q0	Rptor	Regulatory-associated protein of mTOR OS=Mus musculus OX=10090 GN=Rptor PE=1 SV=1	6	2.0365e+06	2.25864e+06	2.18204e+06	2.34932e+06	2.17496e+06	2.43099e+06	2.01622e+06	2.50548e+06	2.28763e+06	2.45958e+06	2.18204e+06	2.43099e+06	0.241377	0.248702	0.99975
sp|Q923B1|DBR1_MOUSE	Q923B1	Dbr1	Lariat debranching enzyme OS=Mus musculus OX=10090 GN=Dbr1 PE=1 SV=2	1	310638	363586	336968	381243	381204	434848	289345	556595	374032	394479	363586	394479	0.193828	0.248849	0.99975
sp|Q9JKX4|AATF_MOUSE	Q9JKX4	Aatf	Protein AATF OS=Mus musculus OX=10090 GN=Aatf PE=1 SV=1	1	88487.1	88065.1	94006.4	83545.8	86180.8	93277.1	68957.5	98477.6	71119.1	75937.8	88065.1	75937.8	-0.41014	0.248868	0.99975
sp|Q9JLR1|S61A2_MOUSE	Q9JLR1	Sec61a2	Protein transport protein Sec61 subunit alpha isoform 2 OS=Mus musculus OX=10090 GN=Sec61a2 PE=2 SV=3	1	120278	167670	125916	158486	126150	151859	150894	169762	128652	162399	126150	151859	0.491526	0.249124	0.99975
sp|Q3V384|AFG1L_MOUSE	Q3V384	Afg1l	AFG1-like ATPase OS=Mus musculus OX=10090 GN=Afg1l PE=1 SV=1	8	8.17161e+06	8.6918e+06	6.7875e+06	7.31302e+06	6.9079e+06	8.79682e+06	8.44653e+06	8.41541e+06	7.22464e+06	7.72869e+06	7.31302e+06	8.41541e+06	0.311735	0.249183	0.99975
sp|Q80TV8|CLAP1_MOUSE	Q80TV8	Clasp1	CLIP-associating protein 1 OS=Mus musculus OX=10090 GN=Clasp1 PE=1 SV=2	11	2.25758e+06	2.5835e+06	2.31357e+06	2.68241e+06	2.1418e+06	2.53929e+06	2.48054e+06	2.68307e+06	2.37903e+06	2.60816e+06	2.31357e+06	2.53929e+06	0.227879	0.249198	0.99975
sp|O08601|MTP_MOUSE	O08601	Mttp	Microsomal triglyceride transfer protein large subunit OS=Mus musculus OX=10090 GN=Mttp PE=1 SV=2	1	241984	237268	216944	189325	236253	236247	220859	227361	159917	177917	236253	220859	-0.175461	0.249807	0.99975
sp|Q8CI95|OSB11_MOUSE	Q8CI95	Osbpl11	Oxysterol-binding protein-related protein 11 OS=Mus musculus OX=10090 GN=Osbpl11 PE=1 SV=2	14	4.54183e+06	5.00971e+06	5.26797e+06	5.25819e+06	4.50108e+06	5.29457e+06	4.70331e+06	5.85983e+06	5.03858e+06	5.27958e+06	5.00971e+06	5.27958e+06	0.112558	0.249843	0.99975
sp|Q78JW9|UBFD1_MOUSE	Q78JW9	Ubfd1	Ubiquitin domain-containing protein UBFD1 OS=Mus musculus OX=10090 GN=Ubfd1 PE=1 SV=2	4	3.21597e+06	2.9682e+06	3.15011e+06	2.99725e+06	3.16472e+06	2.95572e+06	2.94577e+06	3.10869e+06	2.88393e+06	2.98907e+06	3.15011e+06	2.95572e+06	-0.161403	0.250016	0.99975
sp|P08553|NFM_MOUSE	P08553	Nefm	Neurofilament medium polypeptide OS=Mus musculus OX=10090 GN=Nefm PE=1 SV=4	25	2.72729e+07	2.13986e+07	3.41528e+07	2.36121e+07	2.09673e+07	2.38228e+07	1.85334e+07	2.80456e+07	1.93995e+07	2.1614e+07	2.36121e+07	2.1614e+07	-0.246075	0.250156	0.99975
sp|Q9EQH2|ERAP1_MOUSE	Q9EQH2	Erap1	Endoplasmic reticulum aminopeptidase 1 OS=Mus musculus OX=10090 GN=Erap1 PE=1 SV=2	19	1.37247e+07	1.45193e+07	1.49752e+07	15496680	1.37407e+07	1.41822e+07	1.52437e+07	1.52256e+07	1.52291e+07	1.60477e+07	1.45193e+07	1.52291e+07	0.0928479	0.250427	0.99975
sp|Q8VCD5|MED17_MOUSE	Q8VCD5	Med17	Mediator of RNA polymerase II transcription subunit 17 OS=Mus musculus OX=10090 GN=Med17 PE=1 SV=1	1	199598	201989	200277	191792	217257	199963	210614	196688	221422	245575	200277	210614	0.145924	0.250667	0.99975
sp|Q8BLF1|NCEH1_MOUSE	Q8BLF1	Nceh1	Neutral cholesterol ester hydrolase 1 OS=Mus musculus OX=10090 GN=Nceh1 PE=1 SV=1	2	1.52604e+06	855229	1.40475e+06	693598	1.59015e+06	968377	1.08509e+06	912044	1.01234e+06	811454	1.40475e+06	968377	-0.956724	0.250697	0.99975
sp|O08912|GALT1_MOUSE	O08912	Galnt1	Polypeptide N-acetylgalactosaminyltransferase 1 OS=Mus musculus OX=10090 GN=Galnt1 PE=1 SV=1	3	196574	202622	196469	206645	180822	217189	197343	250404	178183	220574	196574	217189	0.235722	0.250771	0.99975
sp|Q91Y47|FA11_MOUSE	Q91Y47	F11	Coagulation factor XI OS=Mus musculus OX=10090 GN=F11 PE=2 SV=2	1	183349	162970	181085	174667	173320	161904	187490	195812	178708	209047	174667	187490	0.177839	0.250939	0.99975
sp|Q9DBL2|GDAP2_MOUSE	Q9DBL2	Gdap2	Ganglioside-induced differentiation-associated protein 2 OS=Mus musculus OX=10090 GN=Gdap2 PE=1 SV=1	1	188103	255847	219164	254844	197016	227915	207277	272765	248426	261397	219164	248426	0.299554	0.251009	0.99975
sp|P63271|SPT4A_MOUSE,sp|Q9Z199|SPT4B_MOUSE	P63271	Supt4h1a	Transcription elongation factor SPT4-A OS=Mus musculus OX=10090 GN=Supt4h1a PE=2 SV=1	1	1.31579e+06	738566	1.14764e+06	695516	1.30641e+06	830424	888347	887588	832663	869307	1.14764e+06	869307	-0.699688	0.251039	0.99975
sp|P83870|PHF5A_MOUSE	P83870	Phf5a	PHD finger-like domain-containing protein 5A OS=Mus musculus OX=10090 GN=Phf5a PE=1 SV=1	3	3.85039e+06	3.0939e+06	3.60358e+06	2.67117e+06	3.01963e+06	3.14759e+06	2.77122e+06	3.4795e+06	2.28559e+06	2.92679e+06	3.0939e+06	2.92679e+06	-0.157323	0.251197	0.99975
sp|Q8BKC5|IPO5_MOUSE	Q8BKC5	Ipo5	Importin-5 OS=Mus musculus OX=10090 GN=Ipo5 PE=1 SV=3	22	1.27676e+07	1.44685e+07	1.39439e+07	1.5221e+07	1.19999e+07	1.4308e+07	1.39777e+07	15264478	1.41763e+07	1.45859e+07	1.39439e+07	1.4308e+07	0.0504175	0.251487	0.99975
sp|Q9Z2Z9|GFPT2_MOUSE	Q9Z2Z9	Gfpt2	Glutamine--fructose-6-phosphate aminotransferase [isomerizing] 2 OS=Mus musculus OX=10090 GN=Gfpt2 PE=1 SV=3	10	5.71962e+06	6.05728e+06	6.17213e+06	6.41142e+06	5.56739e+06	5.9401e+06	5.88755e+06	6.50378e+06	6.82349e+06	6.39238e+06	6.05728e+06	6.39238e+06	0.12215	0.251532	0.99975
sp|Q70KF4|CMYA5_MOUSE	Q70KF4	Cmya5	Cardiomyopathy-associated protein 5 OS=Mus musculus OX=10090 GN=Cmya5 PE=1 SV=2	1	53536.4	78222.8	65430.7	98796.4	58889.6	73369.5	73414	88940.9	86506.6	73064.5	65430.7	73414	0.332848	0.252035	0.99975
sp|Q91WC3|ACSL6_MOUSE	Q91WC3	Acsl6	Long-chain-fatty-acid--CoA ligase 6 OS=Mus musculus OX=10090 GN=Acsl6 PE=1 SV=1	1	72516.9	89175.6	66656	102116	70602.4	87409.4	79460.1	83227.4	87439.4	102140	72516.9	87409.4	0.541181	0.252085	0.99975
sp|P70290|EM55_MOUSE	P70290	Mpp1	55 kDa erythrocyte membrane protein OS=Mus musculus OX=10090 GN=Mpp1 PE=1 SV=1	18	2.6248e+07	2.32746e+07	2.70698e+07	2.15903e+07	2.61819e+07	2.33411e+07	2.44104e+07	2.24289e+07	2.32096e+07	2.35385e+07	2.61819e+07	2.33411e+07	-0.345685	0.252141	0.99975
sp|O35127|C10_MOUSE	O35127	Grcc10	Protein C10 OS=Mus musculus OX=10090 GN=Grcc10 PE=1 SV=1	4	1.64968e+06	1.48479e+06	1.64468e+06	1.49614e+06	1.75954e+06	1.5245e+06	1.56871e+06	1.50735e+06	1.53544e+06	1.50232e+06	1.64468e+06	1.5245e+06	-0.211526	0.25223	0.99975
sp|Q9WU22|PTN4_MOUSE	Q9WU22	Ptpn4	Tyrosine-protein phosphatase non-receptor type 4 OS=Mus musculus OX=10090 GN=Ptpn4 PE=1 SV=2	1	358440	342842	407473	378726	328588	343233	345987	370337	319433	331447	358440	343233	-0.156315	0.252355	0.99975
sp|P07744|K2C4_MOUSE	P07744	Krt4	Keratin, type II cytoskeletal 4 OS=Mus musculus OX=10090 GN=Krt4 PE=1 SV=2	1	221293	313599	227721	360044	462557	334874	373828	1.27653e+06	289338	296865	313599	334874	0.172738	0.252429	0.99975
sp|Q8R3C0|MCMBP_MOUSE	Q8R3C0	Mcmbp	Mini-chromosome maintenance complex-binding protein OS=Mus musculus OX=10090 GN=Mcmbp PE=1 SV=1	4	1.05924e+06	1.14336e+06	1.09231e+06	985989	1.0713e+06	1.13227e+06	1.10191e+06	1.10438e+06	1.16508e+06	1.08605e+06	1.0713e+06	1.10438e+06	0.059349	0.252438	0.99975
sp|Q9Z0V7|TI17B_MOUSE	Q9Z0V7	Timm17b	Mitochondrial import inner membrane translocase subunit Tim17-B OS=Mus musculus OX=10090 GN=Timm17b PE=1 SV=1	2	289852	271539	292602	278637	285556	307989	271469	316530	295146	294985	285556	295146	0.056767	0.252671	0.99975
sp|Q9Z2E1|MBD2_MOUSE	Q9Z2E1	Mbd2	Methyl-CpG-binding domain protein 2 OS=Mus musculus OX=10090 GN=Mbd2 PE=2 SV=2	1	1.33716e+06	611553	950317	634752	1.1111e+06	744401	822878	704157	787509	693825	950317	744401	-0.662556	0.253095	0.99975
sp|Q62393|TPD52_MOUSE	Q62393	Tpd52	Tumor protein D52 OS=Mus musculus OX=10090 GN=Tpd52 PE=1 SV=2	8	5.96897e+06	4.49175e+06	5.93058e+06	4.23377e+06	6.22833e+06	4.87738e+06	5.0122e+06	5.01758e+06	4.49087e+06	4.76045e+06	5.93058e+06	4.87738e+06	-0.50825	0.253402	0.99975
sp|Q6PGL7|WASC2_MOUSE	Q6PGL7	Washc2	WASH complex subunit 2 OS=Mus musculus OX=10090 GN=Washc2 PE=1 SV=1	12	3.76762e+06	2.93953e+06	3.4047e+06	3.03473e+06	3.62652e+06	3.01297e+06	3.35234e+06	3.01811e+06	3.16282e+06	3.11746e+06	3.4047e+06	3.11746e+06	-0.218527	0.253418	0.99975
sp|Q9DC23|DJC10_MOUSE	Q9DC23	Dnajc10	DnaJ homolog subfamily C member 10 OS=Mus musculus OX=10090 GN=Dnajc10 PE=1 SV=2	6	2.26474e+06	2.00505e+06	2.3453e+06	2.03004e+06	2.31284e+06	2.40935e+06	2.20036e+06	2.45644e+06	2.16482e+06	2.33676e+06	2.26474e+06	2.33676e+06	0.0560131	0.253988	0.99975
sp|P32067|LA_MOUSE	P32067	Ssb	Lupus La protein homolog OS=Mus musculus OX=10090 GN=Ssb PE=1 SV=1	20	2.16561e+07	2.19682e+07	2.11908e+07	2.08801e+07	2.05459e+07	2.05584e+07	2.20358e+07	2.21174e+07	2.22435e+07	2.44593e+07	2.11908e+07	2.21174e+07	0.11151	0.254014	0.99975
sp|Q3U9G9|LBR_MOUSE	Q3U9G9	Lbr	Delta(14)-sterol reductase OS=Mus musculus OX=10090 GN=Lbr PE=1 SV=2	12	7.43361e+06	7.89726e+06	8.28063e+06	8.31409e+06	7.99062e+06	9.1853e+06	6.953e+06	9.51317e+06	8.81437e+06	8.55485e+06	7.99062e+06	8.81437e+06	0.200428	0.254424	0.99975
sp|Q5F2E8|TAOK1_MOUSE	Q5F2E8	Taok1	Serine/threonine-protein kinase TAO1 OS=Mus musculus OX=10090 GN=Taok1 PE=1 SV=1	2	402510	453105	416519	462475	405783	433142	567409	462649	413149	438517	416519	438517	0.139462	0.254542	0.99975
sp|Q9D2C7|BI1_MOUSE	Q9D2C7	Tmbim6	Bax inhibitor 1 OS=Mus musculus OX=10090 GN=Tmbim6 PE=1 SV=1	2	1.30606e+06	1.15257e+06	1.30426e+06	1.10271e+06	1.26041e+06	904720	1.3259e+06	877725	1.14854e+06	1.32763e+06	1.26041e+06	1.14854e+06	-0.277935	0.255019	0.99975
sp|Q9CZX0|ELP3_MOUSE	Q9CZX0	Elp3	Elongator complex protein 3 OS=Mus musculus OX=10090 GN=Elp3 PE=1 SV=1	4	1.09456e+06	1.50086e+06	1.09742e+06	1.47639e+06	1.2019e+06	1.42366e+06	1.41311e+06	1.3194e+06	1.3321e+06	1.36176e+06	1.2019e+06	1.36176e+06	0.308336	0.255108	0.99975
sp|Q8BYM8|SYCM_MOUSE	Q8BYM8	Cars2	Probable cysteine--tRNA ligase, mitochondrial OS=Mus musculus OX=10090 GN=Cars2 PE=1 SV=2	6	2.08238e+06	2.16936e+06	2.15262e+06	2.26291e+06	1.97377e+06	2.27226e+06	2.15371e+06	2.17859e+06	2.16426e+06	2.35835e+06	2.15262e+06	2.17859e+06	0.0140298	0.255434	0.99975
sp|Q9R0H0|ACOX1_MOUSE	Q9R0H0	Acox1	Peroxisomal acyl-coenzyme A oxidase 1 OS=Mus musculus OX=10090 GN=Acox1 PE=1 SV=5	27	5.10496e+07	3.79279e+07	4.48888e+07	4.01276e+07	3.99028e+07	4.35155e+07	4.79994e+07	4.55839e+07	4.39137e+07	4.67316e+07	4.01276e+07	4.55839e+07	0.284627	0.255581	0.99975
sp|Q91Z38|TTC1_MOUSE	Q91Z38	Ttc1	Tetratricopeptide repeat protein 1 OS=Mus musculus OX=10090 GN=Ttc1 PE=1 SV=1	2	1.98561e+06	2.05717e+06	1.96158e+06	2.14462e+06	1.88362e+06	2.02795e+06	1.86483e+06	1.9809e+06	1.90062e+06	1.80439e+06	1.98561e+06	1.90062e+06	-0.148507	0.255623	0.99975
sp|Q8C1A5|THOP1_MOUSE	Q8C1A5	Thop1	Thimet oligopeptidase OS=Mus musculus OX=10090 GN=Thop1 PE=1 SV=1	16	9.47133e+06	8.53088e+06	8.62316e+06	8.08606e+06	9.32043e+06	7.99722e+06	9.19302e+06	7.83196e+06	8.2238e+06	8.46712e+06	8.62316e+06	8.2238e+06	-0.12808	0.256574	0.99975
sp|P24547|IMDH2_MOUSE	P24547	Impdh2	Inosine-5'-monophosphate dehydrogenase 2 OS=Mus musculus OX=10090 GN=Impdh2 PE=1 SV=2	5	2.86982e+06	2.5224e+06	2.8039e+06	2.30911e+06	2.82334e+06	2.46472e+06	2.63246e+06	2.49412e+06	2.37073e+06	2.57878e+06	2.8039e+06	2.49412e+06	-0.311966	0.256642	0.99975
sp|O08579|EMD_MOUSE	O08579	Emd	Emerin OS=Mus musculus OX=10090 GN=Emd PE=1 SV=1	5	5.05972e+06	4.42596e+06	5.09047e+06	4.51534e+06	5.08088e+06	4.39097e+06	3.87647e+06	4.51173e+06	5.24794e+06	4.59871e+06	5.05972e+06	4.51173e+06	-0.318128	0.256729	0.99975
sp|B1AVH7|TBD2A_MOUSE	B1AVH7	Tbc1d2	TBC1 domain family member 2A OS=Mus musculus OX=10090 GN=Tbc1d2 PE=2 SV=1	1	229538	224377	253601	261218	231262	230071	217718	235383	232584	226317	231262	230071	-0.0585225	0.256881	0.99975
sp|P62743|AP2S1_MOUSE	P62743	Ap2s1	AP-2 complex subunit sigma OS=Mus musculus OX=10090 GN=Ap2s1 PE=1 SV=1	4	1.2957e+06	1.26983e+06	1.37372e+06	1.5867e+06	1.2092e+06	1.31126e+06	1.3736e+06	1.48237e+06	1.41286e+06	1.64301e+06	1.2957e+06	1.41286e+06	0.214482	0.257027	0.99975
sp|Q80TL7|MON2_MOUSE	Q80TL7	Mon2	Protein MON2 homolog OS=Mus musculus OX=10090 GN=Mon2 PE=1 SV=2	7	799799	979179	886975	1.16897e+06	838847	985236	880536	1.08421e+06	1.02235e+06	1.10049e+06	886975	1.02235e+06	0.353884	0.257096	0.99975
sp|O08585|CLCA_MOUSE	O08585	Clta	Clathrin light chain A OS=Mus musculus OX=10090 GN=Clta PE=1 SV=2	6	1.20864e+07	1.08195e+07	1.31166e+07	1.09058e+07	1.03454e+07	1.14637e+07	9.93083e+06	1.23807e+07	9.17956e+06	1.00668e+07	1.09058e+07	1.00668e+07	-0.22577	0.257098	0.99975
sp|O35640|ANXA8_MOUSE	O35640	Anxa8	Annexin A8 OS=Mus musculus OX=10090 GN=Anxa8 PE=1 SV=2	3	2.25467e+06	2.82499e+06	2.42713e+06	2.9252e+06	2.06931e+06	2.33139e+06	3.0167e+06	2.49723e+06	2.60824e+06	3.49339e+06	2.42713e+06	2.60824e+06	0.183934	0.257134	0.99975
sp|Q8BWM0|PGES2_MOUSE	Q8BWM0	Ptges2	Prostaglandin E synthase 2 OS=Mus musculus OX=10090 GN=Ptges2 PE=1 SV=3	15	1.19868e+07	1.56366e+07	1.12603e+07	1.42924e+07	1.23361e+07	1.52734e+07	1.30942e+07	1.4842e+07	1.28996e+07	1.4467e+07	1.23361e+07	1.4467e+07	0.387634	0.257274	0.99975
sp|P11881|ITPR1_MOUSE	P11881	Itpr1	Inositol 1,4,5-trisphosphate receptor type 1 OS=Mus musculus OX=10090 GN=Itpr1 PE=1 SV=2	17	5.47039e+06	5.4635e+06	5.29269e+06	5.299e+06	5.16193e+06	5.31605e+06	4.77028e+06	5.41907e+06	5.07055e+06	5.02429e+06	5.299e+06	5.07055e+06	-0.13236	0.257759	0.99975
sp|Q9CR29|CCD43_MOUSE	Q9CR29	Ccdc43	Coiled-coil domain-containing protein 43 OS=Mus musculus OX=10090 GN=Ccdc43 PE=1 SV=1	4	1.86721e+06	1.28606e+06	1.37019e+06	1.26449e+06	1.62331e+06	1.23687e+06	1.68385e+06	1.17204e+06	1.22425e+06	1.31607e+06	1.37019e+06	1.23687e+06	-0.301701	0.257926	0.99975
sp|Q80VP5|CL065_MOUSE	Q80VP5	NA	Probable peptide chain release factor C12orf65 homolog, mitochondrial OS=Mus musculus OX=10090 PE=1 SV=1	1	223813	174710	225810	206201	217763	223615	198007	246913	222288	231765	217763	223615	0.022717	0.258021	0.99975
sp|Q9DAI2|IFT22_MOUSE	Q9DAI2	Ift22	Intraflagellar transport protein 22 homolog OS=Mus musculus OX=10090 GN=Ift22 PE=1 SV=1	2	657499	588297	644495	580313	641223	562795	599011	587995	615798	604881	641223	599011	-0.175483	0.25819	0.99975
sp|Q6P3A8|ODBB_MOUSE	Q6P3A8	Bckdhb	2-oxoisovalerate dehydrogenase subunit beta, mitochondrial OS=Mus musculus OX=10090 GN=Bckdhb PE=1 SV=2	11	7.47528e+06	7.74306e+06	7.07862e+06	7.38455e+06	7.03843e+06	7.90607e+06	8.17879e+06	7.35988e+06	6.97836e+06	8.27462e+06	7.38455e+06	7.90607e+06	0.140111	0.258299	0.99975
sp|P28033|CEBPB_MOUSE	P28033	Cebpb	CCAAT/enhancer-binding protein beta OS=Mus musculus OX=10090 GN=Cebpb PE=1 SV=1	1	416503	467347	486743	500342	434747	532462	402802	553831	504081	501548	467347	504081	0.163865	0.258433	0.99975
sp|Q9CRB2|NHP2_MOUSE	Q9CRB2	Nhp2	H/ACA ribonucleoprotein complex subunit 2 OS=Mus musculus OX=10090 GN=Nhp2 PE=1 SV=1	1	516363	517434	568105	556831	448562	699167	436305	648172	594903	534748	517434	594903	0.317159	0.258612	0.99975
sp|O55192|SC6A2_MOUSE	O55192	Slc6a2	Sodium-dependent noradrenaline transporter OS=Mus musculus OX=10090 GN=Slc6a2 PE=2 SV=2	2	1.18154e+06	903159	977722	1.06048e+06	1.08324e+06	1.00732e+06	960610	1.00871e+06	965462	943406	1.06048e+06	965462	-0.251836	0.258714	0.99975
sp|Q8K0Z7|TACO1_MOUSE	Q8K0Z7	Taco1	Translational activator of cytochrome c oxidase 1 OS=Mus musculus OX=10090 GN=Taco1 PE=1 SV=1	7	7.89161e+06	7.52572e+06	7.48559e+06	7.64425e+06	7.1568e+06	8.02358e+06	7.92687e+06	8.69709e+06	7.24383e+06	7.72548e+06	7.52572e+06	7.92687e+06	0.134283	0.258922	0.99975
sp|Q9ET30|TM9S3_MOUSE	Q9ET30	Tm9sf3	Transmembrane 9 superfamily member 3 OS=Mus musculus OX=10090 GN=Tm9sf3 PE=1 SV=1	4	2.50569e+06	2.58494e+06	2.17182e+06	2.88648e+06	2.4204e+06	2.35717e+06	3.13991e+06	2.4943e+06	2.53307e+06	3.32892e+06	2.50569e+06	2.53307e+06	0.0207734	0.259098	0.99975
sp|Q8K354|CBR3_MOUSE	Q8K354	Cbr3	Carbonyl reductase [NADPH] 3 OS=Mus musculus OX=10090 GN=Cbr3 PE=1 SV=1	7	4.78829e+06	4.08322e+06	4.67276e+06	4.0063e+06	4.89661e+06	4.21551e+06	4.20202e+06	4.53329e+06	4.15147e+06	4.01062e+06	4.67276e+06	4.20202e+06	-0.278966	0.259114	0.99975
sp|Q9D162|CC167_MOUSE	Q9D162	Ccdc167	Coiled-coil domain-containing protein 167 OS=Mus musculus OX=10090 GN=Ccdc167 PE=1 SV=2	1	755378	853498	804373	917346	722581	1.13758e+06	675624	1.16826e+06	883987	796306	804373	883987	0.226372	0.259393	0.99975
sp|P13597|ICAM1_MOUSE	P13597	Icam1	Intercellular adhesion molecule 1 OS=Mus musculus OX=10090 GN=Icam1 PE=1 SV=1	6	1.67107e+06	1.46183e+06	1.96572e+06	1.58113e+06	1.93573e+06	1.56358e+06	1.53461e+06	1.53386e+06	1.74388e+06	1.5938e+06	1.67107e+06	1.56358e+06	-0.217163	0.260034	0.99975
sp|Q5IRJ6|ZNT9_MOUSE	Q5IRJ6	Slc30a9	Zinc transporter 9 OS=Mus musculus OX=10090 GN=Slc30a9 PE=1 SV=2	4	2.73989e+06	2.27772e+06	2.45334e+06	2.31189e+06	2.47755e+06	2.33807e+06	2.44061e+06	2.22846e+06	2.31703e+06	2.32128e+06	2.45334e+06	2.32128e+06	-0.141237	0.260161	0.99975
sp|Q9DBG6|RPN2_MOUSE	Q9DBG6	Rpn2	Dolichyl-diphosphooligosaccharide--protein glycosyltransferase subunit 2 OS=Mus musculus OX=10090 GN=Rpn2 PE=1 SV=1	16	1.47693e+07	1.64995e+07	1.3239e+07	1.72725e+07	1.45167e+07	1.54043e+07	1.67254e+07	1.59608e+07	1.53988e+07	1.77213e+07	1.47693e+07	1.59608e+07	0.179573	0.260418	0.99975
sp|Q9WTR1|TRPV2_MOUSE	Q9WTR1	Trpv2	Transient receptor potential cation channel subfamily V member 2 OS=Mus musculus OX=10090 GN=Trpv2 PE=1 SV=2	2	487946	546491	591911	590467	509321	590778	520444	628693	539286	634931	546491	590778	0.170358	0.260537	0.99975
sp|Q9CW42|MARC1_MOUSE	Q9CW42	2001-03-01	Mitochondrial amidoxime-reducing component 1 OS=Mus musculus OX=10090 GN=Marc1 PE=1 SV=2	7	3.41581e+06	3.48269e+06	3.5425e+06	3.7379e+06	2.81836e+06	4.475e+06	3.13037e+06	3.41369e+06	3.85676e+06	3.70533e+06	3.48269e+06	3.70533e+06	0.142295	0.26056	0.99975
sp|P47915|RL29_MOUSE	P47915	Rpl29	60S ribosomal protein L29 OS=Mus musculus OX=10090 GN=Rpl29 PE=1 SV=2	4	5.53518e+06	9.29689e+06	5.6491e+06	6.10953e+06	8.64904e+06	1.15396e+07	6.36538e+06	1.07531e+07	7.84038e+06	6.10395e+06	6.10953e+06	7.84038e+06	0.615558	0.260572	0.99975
sp|Q8R3H7|HS2ST_MOUSE	Q8R3H7	Hs2st1	Heparan sulfate 2-O-sulfotransferase 1 OS=Mus musculus OX=10090 GN=Hs2st1 PE=1 SV=2	1	226438	243143	201558	235584	219966	198179	316863	201420	253123	327340	226438	253123	0.285864	0.260824	0.99975
sp|Q91WP6|SPA3N_MOUSE	Q91WP6	Serpina3n	Serine protease inhibitor A3N OS=Mus musculus OX=10090 GN=Serpina3n PE=1 SV=1	12	1.56262e+07	1.60269e+07	2.78653e+07	1.52283e+07	1.68998e+07	2.26206e+07	2.85487e+07	1.52417e+07	2.07476e+07	1.96318e+07	1.60269e+07	2.07476e+07	0.707414	0.260896	0.99975
sp|Q8VIB3|SIA10_MOUSE	Q8VIB3	St3gal6	Type 2 lactosamine alpha-2,3-sialyltransferase OS=Mus musculus OX=10090 GN=St3gal6 PE=2 SV=3	2	348756	447872	438287	487586	387781	462925	406152	498887	466688	436325	438287	462925	0.123729	0.261411	0.99975
sp|O35643|AP1B1_MOUSE	O35643	Ap1b1	AP-1 complex subunit beta-1 OS=Mus musculus OX=10090 GN=Ap1b1 PE=1 SV=2	13	2.88679e+07	2.20443e+07	2.70305e+07	2.34096e+07	2.7091e+07	2.24106e+07	2.45548e+07	2.42428e+07	2.36111e+07	2.50487e+07	2.70305e+07	2.42428e+07	-0.289496	0.26175	0.99975
sp|Q8BK08|TMM11_MOUSE	Q8BK08	Tmem11	Transmembrane protein 11, mitochondrial OS=Mus musculus OX=10090 GN=Tmem11 PE=1 SV=1	6	2.18005e+06	2.29494e+06	2.28558e+06	2.57899e+06	2.3827e+06	2.53886e+06	2.24331e+06	2.55193e+06	2.5178e+06	2.46964e+06	2.29494e+06	2.5178e+06	0.206046	0.262402	0.99975
sp|Q8K0Y7|PAXX_MOUSE	Q8K0Y7	Paxx	Protein PAXX OS=Mus musculus OX=10090 GN=Paxx PE=1 SV=1	2	311593	333042	330842	360769	321076	348702	323922	369630	338931	356515	330842	348702	0.120818	0.262627	0.99975
sp|Q61409|PDE3B_MOUSE	Q61409	Pde3b	cGMP-inhibited 3',5'-cyclic phosphodiesterase B OS=Mus musculus OX=10090 GN=Pde3b PE=1 SV=2	17	1.38545e+07	1.28043e+07	1.34345e+07	1.30132e+07	1.34681e+07	1.29984e+07	1.31261e+07	1.26719e+07	1.27193e+07	1.2631e+07	1.34345e+07	1.27193e+07	-0.147226	0.262644	0.99975
sp|Q9WUP7|UCHL5_MOUSE	Q9WUP7	Uchl5	Ubiquitin carboxyl-terminal hydrolase isozyme L5 OS=Mus musculus OX=10090 GN=Uchl5 PE=1 SV=2	7	6.45107e+06	7.44206e+06	6.57485e+06	8.16552e+06	5.89152e+06	7.46088e+06	6.87631e+06	7.71994e+06	7.13343e+06	7.6801e+06	6.57485e+06	7.46088e+06	0.311554	0.262644	0.99975
sp|P43406|ITAV_MOUSE	P43406	Itgav	Integrin alpha-V OS=Mus musculus OX=10090 GN=Itgav PE=1 SV=2	9	5.31147e+06	5.36819e+06	5.2237e+06	5.5604e+06	5.31e+06	5.22141e+06	5.04605e+06	5.1284e+06	5.26231e+06	5.17673e+06	5.31147e+06	5.17673e+06	-0.0956457	0.262805	0.99975
sp|P84096|RHOG_MOUSE	P84096	Rhog	Rho-related GTP-binding protein RhoG OS=Mus musculus OX=10090 GN=Rhog PE=1 SV=1	7	1.24891e+07	1.07427e+07	1.49352e+07	1.08313e+07	1.22716e+07	1.18696e+07	1.00531e+07	1.27093e+07	1.0376e+07	1.1196e+07	1.22716e+07	1.1196e+07	-0.268323	0.263052	0.99975
sp|Q6PGF7|EXOC8_MOUSE	Q6PGF7	Exoc8	Exocyst complex component 8 OS=Mus musculus OX=10090 GN=Exoc8 PE=1 SV=1	9	4.27978e+06	3.94383e+06	4.21269e+06	3.96185e+06	4.2646e+06	4.11892e+06	3.89653e+06	4.02622e+06	3.95274e+06	3.85471e+06	4.21269e+06	3.95274e+06	-0.170185	0.26341	0.99975
sp|Q8R409|HEXI1_MOUSE	Q8R409	Hexim1	Protein HEXIM1 OS=Mus musculus OX=10090 GN=Hexim1 PE=1 SV=1	7	2.97948e+06	2.24109e+06	2.92885e+06	2.40191e+06	2.78183e+06	2.55139e+06	2.21743e+06	2.90688e+06	2.34761e+06	2.21158e+06	2.78183e+06	2.34761e+06	-0.474292	0.263596	0.99975
sp|P51855|GSHB_MOUSE	P51855	Gss	Glutathione synthetase OS=Mus musculus OX=10090 GN=Gss PE=1 SV=1	11	7.74114e+06	8.30978e+06	8.27315e+06	9.11498e+06	8.21493e+06	8.59813e+06	8.38953e+06	9.47087e+06	8.91149e+06	8.35472e+06	8.27315e+06	8.59813e+06	0.0756057	0.263659	0.99975
sp|P01898|HA10_MOUSE	P01898	H2-Q10	H-2 class I histocompatibility antigen, Q10 alpha chain OS=Mus musculus OX=10090 GN=H2-Q10 PE=1 SV=3	6	5.38746e+06	4.9965e+06	4.87857e+06	6.1749e+06	4.51999e+06	5.68343e+06	5.65269e+06	6.26327e+06	4.42318e+06	6.6357e+06	4.9965e+06	5.68343e+06	0.325142	0.263665	0.99975
sp|P97480|EYA3_MOUSE	P97480	Eya3	Eyes absent homolog 3 OS=Mus musculus OX=10090 GN=Eya3 PE=1 SV=2	1	176337	157198	140569	167110	136891	154136	179273	154196	152305	220119	157198	154196	-0.0781068	0.263731	0.99975
sp|O70305|ATX2_MOUSE	O70305	Atxn2	Ataxin-2 OS=Mus musculus OX=10090 GN=Atxn2 PE=1 SV=1	12	7.52419e+06	6.86503e+06	6.65471e+06	7.03066e+06	7.06427e+06	7.05434e+06	6.51723e+06	7.04594e+06	6.49683e+06	6.51436e+06	7.03066e+06	6.51723e+06	-0.196718	0.263777	0.99975
sp|O09111|NDUBB_MOUSE	O09111	Ndufb11	NADH dehydrogenase [ubiquinone] 1 beta subcomplex subunit 11, mitochondrial OS=Mus musculus OX=10090 GN=Ndufb11 PE=1 SV=2	6	1.97111e+07	1.54163e+07	1.62558e+07	1.39627e+07	1.56457e+07	1.64376e+07	1.45779e+07	1.58735e+07	1.4145e+07	1.37649e+07	1.56457e+07	1.45779e+07	-0.20889	0.264131	0.99975
sp|A2ARP1|VIP1_MOUSE	A2ARP1	Ppip5k1	Inositol hexakisphosphate and diphosphoinositol-pentakisphosphate kinase 1 OS=Mus musculus OX=10090 GN=Ppip5k1 PE=1 SV=1	5	1.34288e+06	1.45157e+06	1.32817e+06	1.44423e+06	1.27053e+06	1.40379e+06	1.18266e+06	1.41461e+06	1.28198e+06	1.17723e+06	1.34288e+06	1.28198e+06	-0.172154	0.264555	0.99975
sp|O55098|STK10_MOUSE	O55098	Stk10	Serine/threonine-protein kinase 10 OS=Mus musculus OX=10090 GN=Stk10 PE=1 SV=2	3	1.37823e+06	1.2501e+06	1.39435e+06	1.17274e+06	1.30126e+06	1.25065e+06	1.17078e+06	1.23521e+06	1.2439e+06	1.27741e+06	1.30126e+06	1.2439e+06	-0.156198	0.265309	0.99975
sp|Q3UHD2|GFOD1_MOUSE	Q3UHD2	Gfod1	Glucose-fructose oxidoreductase domain-containing protein 1 OS=Mus musculus OX=10090 GN=Gfod1 PE=1 SV=1	2	626259	572100	517490	552369	562061	537533	607172	465853	534835	516826	562061	534835	-0.166608	0.265445	0.99975
sp|Q8R395|COMD5_MOUSE	Q8R395	Commd5	COMM domain-containing protein 5 OS=Mus musculus OX=10090 GN=Commd5 PE=1 SV=1	2	365932	333047	349966	355925	369922	360619	361444	353915	383083	395058	355925	361444	0.0341987	0.265462	0.99975
sp|Q9Z247|FKBP9_MOUSE	Q9Z247	Fkbp9	Peptidyl-prolyl cis-trans isomerase FKBP9 OS=Mus musculus OX=10090 GN=Fkbp9 PE=1 SV=1	12	8.63324e+06	7.03808e+06	7.84587e+06	6.85339e+06	8.48593e+06	7.41131e+06	7.17772e+06	7.69389e+06	6.79327e+06	7.31549e+06	7.84587e+06	7.31549e+06	-0.178104	0.265627	0.99975
sp|Q9CPU2|NDUB2_MOUSE	Q9CPU2	Ndufb2	NADH dehydrogenase [ubiquinone] 1 beta subcomplex subunit 2, mitochondrial OS=Mus musculus OX=10090 GN=Ndufb2 PE=1 SV=1	1	5.05895e+06	3.79116e+06	4.38353e+06	3.55783e+06	4.08199e+06	4.43898e+06	3.1863e+06	4.31005e+06	3.78616e+06	3.19406e+06	4.08199e+06	3.78616e+06	-0.231727	0.265901	0.99975
sp|Q8BGQ1|SPE39_MOUSE	Q8BGQ1	Vipas39	Spermatogenesis-defective protein 39 homolog OS=Mus musculus OX=10090 GN=Vipas39 PE=1 SV=1	4	1.22626e+06	1.10382e+06	1.20911e+06	1.19457e+06	1.14504e+06	1.07991e+06	1.1486e+06	1.13753e+06	1.09911e+06	1.17401e+06	1.19457e+06	1.13753e+06	-0.14972	0.265911	0.99975
sp|P19324|SERPH_MOUSE	P19324	Serpinh1	Serpin H1 OS=Mus musculus OX=10090 GN=Serpinh1 PE=1 SV=3	22	6.69283e+07	4.69831e+07	5.55942e+07	4.53701e+07	5.60943e+07	5.53656e+07	6.04216e+07	7.07694e+07	4.90011e+07	6.3587e+07	5.55942e+07	6.04216e+07	0.219035	0.265973	0.99975
sp|P61953|GBG11_MOUSE	P61953	Gng11	Guanine nucleotide-binding protein G(I)/G(S)/G(O) subunit gamma-11 OS=Mus musculus OX=10090 GN=Gng11 PE=1 SV=1	2	2.4417e+06	2.33418e+06	2.36488e+06	1.74521e+06	2.38441e+06	2.07922e+06	2.17208e+06	1.91253e+06	2.02066e+06	2.19511e+06	2.36488e+06	2.07922e+06	-0.344169	0.266211	0.99975
sp|Q6NXJ0|WWC2_MOUSE	Q6NXJ0	Wwc2	Protein WWC2 OS=Mus musculus OX=10090 GN=Wwc2 PE=1 SV=1	1	110906	161499	125238	164591	122026	148875	146842	147027	152357	142833	125238	147027	0.443032	0.266454	0.99975
sp|Q9CXF4|TBC15_MOUSE	Q9CXF4	Tbc1d15	TBC1 domain family member 15 OS=Mus musculus OX=10090 GN=Tbc1d15 PE=1 SV=1	6	2.64908e+06	2.56972e+06	2.73628e+06	2.69112e+06	2.55826e+06	2.62617e+06	2.43416e+06	2.60773e+06	2.49133e+06	2.55116e+06	2.64908e+06	2.55116e+06	-0.125058	0.266989	0.99975
sp|P27600|GNA12_MOUSE	P27600	Gna12	Guanine nucleotide-binding protein subunit alpha-12 OS=Mus musculus OX=10090 GN=Gna12 PE=1 SV=3	1	529975	622486	542451	718880	579925	596545	758559	542175	681766	695445	579925	681766	0.375216	0.267026	0.99975
sp|A2APT9|KLD7A_MOUSE	A2APT9	Klhdc7a	Kelch domain-containing protein 7A OS=Mus musculus OX=10090 GN=Klhdc7a PE=1 SV=3	18	1.00407e+07	1.23578e+07	1.01288e+07	1.3151e+07	1.00335e+07	1.37445e+07	1.0216e+07	13878473	1.14241e+07	1.17068e+07	1.01288e+07	1.17068e+07	0.381316	0.267166	0.99975
sp|Q924M7|MPI_MOUSE	Q924M7	Mpi	Mannose-6-phosphate isomerase OS=Mus musculus OX=10090 GN=Mpi PE=1 SV=1	7	1.82418e+06	1.94044e+06	1.74713e+06	1.97672e+06	1.80241e+06	1.83032e+06	2.05836e+06	1.77802e+06	2.05972e+06	2.08097e+06	1.82418e+06	2.05836e+06	0.281725	0.267297	0.99975
sp|Q8K1N4|SPAS2_MOUSE	Q8K1N4	Spats2	Spermatogenesis-associated serine-rich protein 2 OS=Mus musculus OX=10090 GN=Spats2 PE=1 SV=1	2	244553	238399	223136	248820	355519	238774	232311	241075	272329	178657	244553	238774	-0.0989504	0.267309	0.99975
sp|Q9R0L7|AKP8L_MOUSE	Q9R0L7	Akap8l	A-kinase anchor protein 8-like OS=Mus musculus OX=10090 GN=Akap8l PE=1 SV=1	2	231977	326997	264730	257836	213204	337484	274246	353302	215195	286151	257836	286151	0.247048	0.267575	0.99975
sp|Q9JIM1|S29A1_MOUSE	Q9JIM1	Slc29a1	Equilibrative nucleoside transporter 1 OS=Mus musculus OX=10090 GN=Slc29a1 PE=1 SV=3	3	238014	271077	296619	332123	249378	280269	242034	339613	403085	298763	271077	298763	0.245566	0.26793	0.99975
sp|Q60596|XRCC1_MOUSE	Q60596	Xrcc1	DNA repair protein XRCC1 OS=Mus musculus OX=10090 GN=Xrcc1 PE=1 SV=2	2	642211	466993	616387	479881	658603	527288	532860	550113	491573	503252	616387	527288	-0.411462	0.268235	0.99975
sp|P51910|APOD_MOUSE	P51910	Apod	Apolipoprotein D OS=Mus musculus OX=10090 GN=Apod PE=1 SV=1	1	433568	582946	528452	618597	447039	504077	573908	551454	552756	656580	528452	552756	0.102336	0.268493	0.99975
sp|Q8VCA8|SCRN2_MOUSE	Q8VCA8	Scrn2	Secernin-2 OS=Mus musculus OX=10090 GN=Scrn2 PE=1 SV=1	3	1.07756e+06	1.43057e+06	1.22741e+06	1.54415e+06	1.19337e+06	1.11337e+06	1.15353e+06	1.21775e+06	1.23698e+06	1.23036e+06	1.22741e+06	1.21775e+06	-0.0366419	0.268522	0.99975
sp|O88545|CSN6_MOUSE	O88545	Cops6	COP9 signalosome complex subunit 6 OS=Mus musculus OX=10090 GN=Cops6 PE=1 SV=1	4	3.61349e+06	4.17187e+06	3.83579e+06	4.10412e+06	3.32601e+06	4.01989e+06	3.97938e+06	4.16434e+06	3.80949e+06	4.11147e+06	3.83579e+06	4.01989e+06	0.109278	0.268657	0.99975
sp|P18052|PTPRA_MOUSE	P18052	Ptpra	Receptor-type tyrosine-protein phosphatase alpha OS=Mus musculus OX=10090 GN=Ptpra PE=1 SV=3	8	3.00066e+06	3.34468e+06	3.56995e+06	3.75164e+06	3.19911e+06	3.41594e+06	3.37934e+06	3.61198e+06	3.5563e+06	3.85163e+06	3.34468e+06	3.5563e+06	0.129505	0.268836	0.99975
sp|Q8C522|ENDD1_MOUSE	Q8C522	Endod1	Endonuclease domain-containing 1 protein OS=Mus musculus OX=10090 GN=Endod1 PE=1 SV=2	4	1.31524e+06	1.427e+06	1.61005e+06	1.58386e+06	1.41595e+06	1.38771e+06	1.15963e+06	1.58838e+06	1.3975e+06	1.32418e+06	1.427e+06	1.38771e+06	-0.101656	0.26886	0.99975
sp|Q8CH72|TRI32_MOUSE	Q8CH72	Trim32	E3 ubiquitin-protein ligase TRIM32 OS=Mus musculus OX=10090 GN=Trim32 PE=1 SV=2	4	1.75747e+06	1.84527e+06	1.73e+06	1.88572e+06	1.74849e+06	1.72248e+06	1.71677e+06	1.80938e+06	1.68067e+06	1.69177e+06	1.75747e+06	1.71677e+06	-0.092393	0.269105	0.99975
sp|Q01341|ADCY6_MOUSE	Q01341	Adcy6	Adenylate cyclase type 6 OS=Mus musculus OX=10090 GN=Adcy6 PE=1 SV=1	5	1.61551e+06	1.57022e+06	1.7179e+06	1.75237e+06	1.74764e+06	2.05044e+06	1.56015e+06	1.90948e+06	1.77933e+06	1.67924e+06	1.7179e+06	1.77933e+06	0.0747939	0.269143	0.99975
sp|Q61510|TRI25_MOUSE	Q61510	Trim25	E3 ubiquitin/ISG15 ligase TRIM25 OS=Mus musculus OX=10090 GN=Trim25 PE=1 SV=2	10	6.35882e+06	6.36492e+06	6.36691e+06	6.43218e+06	5.91021e+06	6.17605e+06	7.0569e+06	6.50234e+06	6.07311e+06	7.43663e+06	6.36492e+06	6.50234e+06	0.0246197	0.269283	0.99975
sp|Q9ERF3|WDR61_MOUSE	Q9ERF3	Wdr61	WD repeat-containing protein 61 OS=Mus musculus OX=10090 GN=Wdr61 PE=1 SV=1	3	519133	777750	553318	875045	523449	591370	841321	644688	685105	981174	553318	685105	0.615746	0.269331	0.99975
sp|Q07113|MPRI_MOUSE	Q07113	Igf2r	Cation-independent mannose-6-phosphate receptor OS=Mus musculus OX=10090 GN=Igf2r PE=1 SV=1	17	8.48053e+06	8.89022e+06	9.40134e+06	9.65267e+06	8.34321e+06	1.00995e+07	8.31109e+06	1.02411e+07	9.2596e+06	9.56506e+06	8.89022e+06	9.56506e+06	0.172592	0.269413	0.99975
sp|Q9WV02|RBMX_MOUSE	Q9WV02	Rbmx	RNA-binding motif protein, X chromosome OS=Mus musculus OX=10090 GN=Rbmx PE=1 SV=1	2	1.29403e+06	1.39366e+06	1.34076e+06	1.41416e+06	1.95805e+06	1.67472e+06	1.34504e+06	1.64445e+06	1.72724e+06	1.67537e+06	1.39366e+06	1.67472e+06	0.451012	0.269587	0.99975
sp|Q7TMS5|ABCG2_MOUSE	Q7TMS5	Abcg2	ATP-binding cassette sub-family G member 2 OS=Mus musculus OX=10090 GN=Abcg2 PE=1 SV=1	2	1.88228e+06	1.4637e+06	1.73968e+06	1.42051e+06	1.73287e+06	1.49518e+06	1.60159e+06	1.4699e+06	1.54088e+06	1.56526e+06	1.73287e+06	1.54088e+06	-0.311778	0.26984	0.99975
sp|P97434|MPRIP_MOUSE	P97434	Mprip	Myosin phosphatase Rho-interacting protein OS=Mus musculus OX=10090 GN=Mprip PE=1 SV=2	7	2.41221e+06	2.15685e+06	2.26408e+06	2.09211e+06	2.21859e+06	2.23985e+06	2.08102e+06	2.15888e+06	2.00975e+06	2.16124e+06	2.21859e+06	2.15888e+06	-0.117746	0.269997	0.99975
sp|Q9JLZ3|AUHM_MOUSE	Q9JLZ3	Auh	Methylglutaconyl-CoA hydratase, mitochondrial OS=Mus musculus OX=10090 GN=Auh PE=1 SV=1	8	2.16119e+07	1.63348e+07	1.73566e+07	1.23107e+07	1.21341e+07	1.63135e+07	1.261e+07	1.1319e+07	1.19962e+07	1.63032e+07	1.63348e+07	1.261e+07	-0.705364	0.270013	0.99975
sp|Q8K215|LYRM4_MOUSE	Q8K215	Lyrm4	LYR motif-containing protein 4 OS=Mus musculus OX=10090 GN=Lyrm4 PE=1 SV=1	1	529221	318053	406963	293042	449962	299879	460971	290044	338967	326581	406963	326581	-0.588094	0.270183	0.99975
sp|Q8CJ61|CKLF4_MOUSE	Q8CJ61	Cmtm4	CKLF-like MARVEL transmembrane domain-containing protein 4 OS=Mus musculus OX=10090 GN=Cmtm4 PE=1 SV=1	1	443845	530300	466889	574020	391979	472599	374544	503984	431929	404521	466889	431929	-0.206231	0.270466	0.99975
sp|P80317|TCPZ_MOUSE	P80317	Cct6a	T-complex protein 1 subunit zeta OS=Mus musculus OX=10090 GN=Cct6a PE=1 SV=3	19	6.35336e+07	5.70185e+07	6.00961e+07	5.52027e+07	5.95931e+07	5.80192e+07	5.46842e+07	5.84438e+07	5.45434e+07	5.70691e+07	5.95931e+07	5.70691e+07	-0.129996	0.270682	0.99975
sp|Q9CWS0|DDAH1_MOUSE	Q9CWS0	Ddah1	N(G),N(G)-dimethylarginine dimethylaminohydrolase 1 OS=Mus musculus OX=10090 GN=Ddah1 PE=1 SV=3	4	2.49316e+06	1.58291e+06	3.21418e+06	1.71147e+06	3.16783e+06	1.51834e+06	1.62177e+06	3.20769e+06	1.44122e+06	2.06843e+06	2.49316e+06	1.62177e+06	-0.739984	0.270783	0.99975
sp|E9PVA8|GCN1_MOUSE	E9PVA8	Gcn1	eIF-2-alpha kinase activator GCN1 OS=Mus musculus OX=10090 GN=Gcn1 PE=1 SV=1	45	1.99862e+07	2.11381e+07	1.99086e+07	2.18644e+07	1.9516e+07	2.19368e+07	1.99694e+07	2.29156e+07	2.07135e+07	2.16961e+07	1.99862e+07	2.16961e+07	0.198786	0.270894	0.99975
sp|Q8K2Z2|PRP39_MOUSE	Q8K2Z2	Prpf39	Pre-mRNA-processing factor 39 OS=Mus musculus OX=10090 GN=Prpf39 PE=1 SV=3	2	506245	377169	480751	400837	490442	410256	411974	421425	418860	429466	480751	418860	-0.354471	0.271377	0.99975
sp|Q8K1E6|ALKB3_MOUSE	Q8K1E6	Alkbh3	Alpha-ketoglutarate-dependent dioxygenase alkB homolog 3 OS=Mus musculus OX=10090 GN=Alkbh3 PE=1 SV=1	4	1.69245e+06	1.2825e+06	1.43787e+06	1.27642e+06	1.77726e+06	1.46264e+06	1.31292e+06	1.42281e+06	1.38616e+06	1.23887e+06	1.43787e+06	1.38616e+06	-0.101281	0.271449	0.99975
sp|Q8R480|NUP85_MOUSE	Q8R480	Nup85	Nuclear pore complex protein Nup85 OS=Mus musculus OX=10090 GN=Nup85 PE=1 SV=1	2	527700	609460	555821	584779	456874	582522	599076	585617	498550	704786	555821	585617	0.116984	0.272054	0.99975
sp|Q91VJ4|STK38_MOUSE	Q91VJ4	Stk38	Serine/threonine-protein kinase 38 OS=Mus musculus OX=10090 GN=Stk38 PE=1 SV=1	4	1.78854e+06	1.98045e+06	1.89393e+06	1.98663e+06	1.7642e+06	1.84469e+06	1.99213e+06	2.00758e+06	1.85023e+06	2.28878e+06	1.89393e+06	1.99213e+06	0.130464	0.272224	0.99975
sp|Q99J09|MEP50_MOUSE	Q99J09	Wdr77	Methylosome protein 50 OS=Mus musculus OX=10090 GN=Wdr77 PE=1 SV=1	3	950581	990074	1.00515e+06	1.13426e+06	901400	1.05802e+06	987409	1.12877e+06	982470	1.11746e+06	990074	1.05802e+06	0.141342	0.272511	0.99975
sp|Q8BYN3|ITPK1_MOUSE	Q8BYN3	Itpk1	Inositol-tetrakisphosphate 1-kinase OS=Mus musculus OX=10090 GN=Itpk1 PE=2 SV=1	4	1.42301e+06	1.48966e+06	1.31506e+06	1.328e+06	1.46829e+06	1.38804e+06	1.30375e+06	1.32489e+06	1.21166e+06	1.44803e+06	1.42301e+06	1.32489e+06	-0.230626	0.272546	0.99975
sp|O35607|BMPR2_MOUSE	O35607	Bmpr2	Bone morphogenetic protein receptor type-2 OS=Mus musculus OX=10090 GN=Bmpr2 PE=1 SV=1	4	767973	909123	885668	1.06819e+06	780970	1.01234e+06	836181	1.03556e+06	957995	909549	885668	957995	0.180773	0.272605	0.99975
sp|Q5SSZ5|TENS3_MOUSE	Q5SSZ5	Tns3	Tensin-3 OS=Mus musculus OX=10090 GN=Tns3 PE=1 SV=1	3	4.69743e+06	5.31465e+06	5.28459e+06	5.6332e+06	4.69287e+06	5.05377e+06	4.49363e+06	5.23389e+06	4.64483e+06	4.7676e+06	5.28459e+06	4.7676e+06	-0.258283	0.272717	0.99975
sp|P17439|GLCM_MOUSE	P17439	Gba	Lysosomal acid glucosylceramidase OS=Mus musculus OX=10090 GN=Gba PE=1 SV=1	8	4.09821e+06	3.99991e+06	4.07709e+06	4.1766e+06	3.89365e+06	4.11424e+06	4.40831e+06	4.5966e+06	3.81465e+06	4.32775e+06	4.07709e+06	4.32775e+06	0.152031	0.272751	0.99975
sp|Q60680|IKKA_MOUSE	Q60680	Chuk	Inhibitor of nuclear factor kappa-B kinase subunit alpha OS=Mus musculus OX=10090 GN=Chuk PE=1 SV=1	1	342028	322962	341671	349394	341178	386361	310927	389044	335944	381490	341671	381490	0.254298	0.272785	0.99975
sp|P30415|NKTR_MOUSE	P30415	Nktr	NK-tumor recognition protein OS=Mus musculus OX=10090 GN=Nktr PE=1 SV=4	1	310238	219137	277128	234738	310569	241699	261772	228926	249832	251829	277128	249832	-0.270777	0.272844	0.99975
sp|Q08639|TFDP1_MOUSE	Q08639	Tfdp1	Transcription factor Dp-1 OS=Mus musculus OX=10090 GN=Tfdp1 PE=1 SV=1	1	376115	326906	514228	328713	389012	327972	323254	381331	358642	348569	376115	348569	-0.224466	0.272913	0.99975
sp|Q8CEI1|BOLA3_MOUSE	Q8CEI1	Bola3	BolA-like protein 3 OS=Mus musculus OX=10090 GN=Bola3 PE=1 SV=1	2	508881	597269	336811	376313	446216	374508	519451	305555	368353	393585	446216	374508	-0.525324	0.272915	0.99975
sp|Q9WUK4|RFC2_MOUSE	Q9WUK4	Rfc2	Replication factor C subunit 2 OS=Mus musculus OX=10090 GN=Rfc2 PE=1 SV=1	2	875822	1.41525e+06	1.01508e+06	1.3886e+06	785475	1.07491e+06	1.16028e+06	1.30944e+06	1.07608e+06	1.62784e+06	1.01508e+06	1.16028e+06	0.375319	0.272956	0.99975
sp|Q8BHC0|LYVE1_MOUSE	Q8BHC0	Lyve1	Lymphatic vessel endothelial hyaluronic acid receptor 1 OS=Mus musculus OX=10090 GN=Lyve1 PE=1 SV=1	2	2.15978e+06	1.82449e+06	2.55011e+06	1.92883e+06	2.02124e+06	1.82602e+06	1.82543e+06	2.05563e+06	2.01468e+06	1.98925e+06	2.02124e+06	1.98925e+06	-0.0699733	0.273401	0.99975
sp|Q62446|FKBP3_MOUSE	Q62446	Fkbp3	Peptidyl-prolyl cis-trans isomerase FKBP3 OS=Mus musculus OX=10090 GN=Fkbp3 PE=1 SV=2	10	1.68232e+07	1.20861e+07	1.34818e+07	1.11092e+07	1.56436e+07	1.13768e+07	1.52314e+07	1.0731e+07	1.24576e+07	1.22795e+07	1.34818e+07	1.22795e+07	-0.245071	0.273448	0.99975
sp|Q61823|PDCD4_MOUSE	Q61823	Pdcd4	Programmed cell death protein 4 OS=Mus musculus OX=10090 GN=Pdcd4 PE=1 SV=1	5	2.48345e+06	2.17056e+06	2.59404e+06	2.6316e+06	2.58232e+06	2.91591e+06	2.25715e+06	3.40774e+06	2.47357e+06	2.63085e+06	2.58232e+06	2.63085e+06	0.0364296	0.273479	0.99975
sp|Q64310|SURF4_MOUSE	Q64310	Surf4	Surfeit locus protein 4 OS=Mus musculus OX=10090 GN=Surf4 PE=1 SV=1	3	5.5739e+06	6.81679e+06	5.8674e+06	7.38862e+06	5.55504e+06	6.42049e+06	4.9981e+06	5.72597e+06	5.8614e+06	5.76721e+06	5.8674e+06	5.76721e+06	-0.0425324	0.27352	0.99975
sp|Q8BTU1|CFA20_MOUSE	Q8BTU1	Cfap20	Cilia- and flagella-associated protein 20 OS=Mus musculus OX=10090 GN=Cfap20 PE=1 SV=1	2	1.11816e+06	1.04423e+06	1.17329e+06	1.07685e+06	1.05897e+06	1.09484e+06	1.04632e+06	1.1934e+06	1.16693e+06	1.26232e+06	1.07685e+06	1.16693e+06	0.168502	0.273591	0.99975
sp|Q9R0P9|UCHL1_MOUSE	Q9R0P9	Uchl1	Ubiquitin carboxyl-terminal hydrolase isozyme L1 OS=Mus musculus OX=10090 GN=Uchl1 PE=1 SV=1	7	7.17839e+06	5.96332e+06	8.92277e+06	6.25256e+06	7.74232e+06	7.0012e+06	6.26115e+06	6.88519e+06	6.47302e+06	6.23212e+06	7.17839e+06	6.47302e+06	-0.30202	0.273635	0.99975
sp|Q5M8N4|D39U1_MOUSE	Q5M8N4	Sdr39u1	Epimerase family protein SDR39U1 OS=Mus musculus OX=10090 GN=Sdr39u1 PE=1 SV=2	5	3.08051e+06	3.52186e+06	2.98828e+06	3.77481e+06	2.76877e+06	3.41945e+06	3.29969e+06	3.21611e+06	3.58099e+06	3.70181e+06	3.08051e+06	3.41945e+06	0.253889	0.27382	0.99975
sp|Q9WVB0|RBPMS_MOUSE	Q9WVB0	Rbpms	RNA-binding protein with multiple splicing OS=Mus musculus OX=10090 GN=Rbpms PE=1 SV=2	5	3.46784e+06	2.44939e+06	2.99001e+06	2.20853e+06	3.46096e+06	2.8165e+06	2.7247e+06	2.45727e+06	2.73119e+06	2.20779e+06	2.99001e+06	2.7247e+06	-0.236724	0.274074	0.99975
sp|P01648|KV5AF_MOUSE	P01648	NA	Ig kappa chain V-V region HP 91A3 OS=Mus musculus OX=10090 PE=1 SV=1	1	194582	195283	177657	488876	188536	177061	139090	229375	231086	159831	194582	177061	-0.294443	0.274187	0.99975
sp|Q921H8|THIKA_MOUSE	Q921H8	Acaa1a	3-ketoacyl-CoA thiolase A, peroxisomal OS=Mus musculus OX=10090 GN=Acaa1a PE=1 SV=1	9	2.19991e+07	1.57647e+07	1.80544e+07	1.62348e+07	1.9632e+07	1.6679e+07	1.78711e+07	1.72194e+07	1.67042e+07	1.62944e+07	1.80544e+07	1.67042e+07	-0.205158	0.274221	0.99975
sp|Q8VE18|SMG8_MOUSE	Q8VE18	Smg8	Protein SMG8 OS=Mus musculus OX=10090 GN=Smg8 PE=1 SV=1	1	12221.7	17802.4	15872.8	21752.2	20674.3	22824	16281.8	23022	19389.2	17772.8	17802.4	19389.2	0.22524	0.274267	0.99975
sp|Q9D0M0|EXOS7_MOUSE	Q9D0M0	Exosc7	Exosome complex exonuclease RRP42 OS=Mus musculus OX=10090 GN=Exosc7 PE=1 SV=2	2	403522	430750	426994	404426	403065	435121	447711	395294	432992	448470	404426	435121	0.152412	0.274448	0.99975
sp|Q9CPZ6|ORML3_MOUSE	Q9CPZ6	Ormdl3	ORM1-like protein 3 OS=Mus musculus OX=10090 GN=Ormdl3 PE=2 SV=1	1	31544.1	33615.5	34161.1	37905.4	26759.4	35203.9	30998.2	40795.7	33293.7	37151.5	33615.5	35203.9	0.0999829	0.274601	0.99975
sp|P12367|KAP2_MOUSE	P12367	Prkar2a	cAMP-dependent protein kinase type II-alpha regulatory subunit OS=Mus musculus OX=10090 GN=Prkar2a PE=1 SV=2	5	681885	758151	730510	810310	710633	741456	753839	796218	783368	783680	730510	783368	0.164579	0.274688	0.99975
sp|O70503|DHB12_MOUSE	O70503	Hsd17b12	Very-long-chain 3-oxoacyl-CoA reductase OS=Mus musculus OX=10090 GN=Hsd17b12 PE=1 SV=1	12	3.25854e+07	3.20129e+07	2.85253e+07	3.14004e+07	2.60472e+07	3.3209e+07	3.27343e+07	3.10572e+07	3.0541e+07	3.11668e+07	3.14004e+07	3.11668e+07	-0.0273404	0.274702	0.99975
sp|P63323|RS12_MOUSE	P63323	Rps12	40S ribosomal protein S12 OS=Mus musculus OX=10090 GN=Rps12 PE=1 SV=2	6	3.36013e+07	1.77426e+07	2.4933e+07	1.64754e+07	3.2476e+07	2.12849e+07	2.25467e+07	2.0361e+07	1.96784e+07	1.90909e+07	2.4933e+07	2.0361e+07	-0.544229	0.274759	0.99975
sp|P50518|VATE1_MOUSE	P50518	Atp6v1e1	V-type proton ATPase subunit E 1 OS=Mus musculus OX=10090 GN=Atp6v1e1 PE=1 SV=2	11	2.37608e+07	1.93585e+07	2.19872e+07	1.7973e+07	21360798	2.07043e+07	1.91726e+07	2.00695e+07	1.91393e+07	1.87299e+07	21360798	1.91726e+07	-0.305178	0.275017	0.99975
sp|Q2TPA8|HSDL2_MOUSE	Q2TPA8	Hsdl2	Hydroxysteroid dehydrogenase-like protein 2 OS=Mus musculus OX=10090 GN=Hsdl2 PE=1 SV=1	26	4.73118e+07	4.52076e+07	4.21664e+07	4.1061e+07	4.19819e+07	5.38807e+07	4.35464e+07	4.49419e+07	4.42462e+07	4.44239e+07	4.21664e+07	4.44239e+07	0.110127	0.275113	0.99975
sp|Q91VX9|TM168_MOUSE	Q91VX9	Tmem168	Transmembrane protein 168 OS=Mus musculus OX=10090 GN=Tmem168 PE=1 SV=1	2	707782	579816	668744	567045	716470	609273	621762	607802	570689	624899	668744	609273	-0.256417	0.275397	0.99975
sp|Q9CRD2|EMC2_MOUSE	Q9CRD2	Emc2	ER membrane protein complex subunit 2 OS=Mus musculus OX=10090 GN=Emc2 PE=1 SV=1	6	5.21327e+06	6.14534e+06	5.54633e+06	6.34861e+06	5.21764e+06	6.02286e+06	5.79127e+06	6.34645e+06	6.17353e+06	5.69368e+06	5.54633e+06	6.02286e+06	0.196962	0.275647	0.99975
sp|P0DP28|CALM3_MOUSE,sp|P0DP27|CALM2_MOUSE,sp|P0DP26|CALM1_MOUSE	P0DP28	Calm1	Calmodulin-1 OS=Mus musculus OX=10090 GN=Calm1 PE=1 SV=1	12	4.25368e+07	4.41381e+07	4.19053e+07	3.32431e+07	5.62211e+07	3.96799e+07	4.19929e+07	3.83557e+07	3.71938e+07	3.91184e+07	4.25368e+07	3.91184e+07	-0.225728	0.275924	0.99975
sp|Q8BTM8|FLNA_MOUSE	Q8BTM8	Flna	Filamin-A OS=Mus musculus OX=10090 GN=Flna PE=1 SV=5	91	1.79308e+08	161472419	1.69496e+08	1.40828e+08	1.62301e+08	1.56302e+08	1.4026e+08	1.69353e+08	1.34193e+08	1.60963e+08	1.62301e+08	1.56302e+08	-0.141772	0.276218	0.99975
sp|Q9WV95|PHLA3_MOUSE	Q9WV95	Phlda3	Pleckstrin homology-like domain family A member 3 OS=Mus musculus OX=10090 GN=Phlda3 PE=1 SV=1	3	3.0934e+06	6.32156e+06	3.77051e+06	5.06128e+06	3.4095e+06	5.59412e+06	4.30876e+06	4.99402e+06	4.2863e+06	5.09974e+06	3.77051e+06	4.99402e+06	0.719139	0.27635	0.99975
sp|P47740|AL3A2_MOUSE	P47740	Aldh3a2	Fatty aldehyde dehydrogenase OS=Mus musculus OX=10090 GN=Aldh3a2 PE=1 SV=2	13	1.44872e+07	1.20591e+07	1.45669e+07	1.20361e+07	1.45286e+07	1.28576e+07	1.30937e+07	1.2433e+07	1.278e+07	1.25322e+07	1.44872e+07	1.278e+07	-0.33409	0.27641	0.99975
sp|Q62318|TIF1B_MOUSE	Q62318	Trim28	Transcription intermediary factor 1-beta OS=Mus musculus OX=10090 GN=Trim28 PE=1 SV=3	15	1.14858e+07	1.32392e+07	1.2171e+07	1.17393e+07	1.1686e+07	1.28356e+07	1.21237e+07	1.36289e+07	1.18678e+07	1.27903e+07	1.17393e+07	1.27903e+07	0.164992	0.276695	0.99975
sp|O54750|CP2J6_MOUSE	O54750	Cyp2j6	Cytochrome P450 2J6 OS=Mus musculus OX=10090 GN=Cyp2j6 PE=2 SV=2	1	193566	184567	163054	189054	191348	175208	226629	165602	213787	222021	189054	213787	0.269253	0.276719	0.99975
sp|P10637|TAU_MOUSE	P10637	Mapt	Microtubule-associated protein tau OS=Mus musculus OX=10090 GN=Mapt PE=1 SV=3	4	961111	981984	1.0222e+06	1.11737e+06	1.05137e+06	970001	923947	1.05106e+06	1.05017e+06	867230	1.0222e+06	970001	-0.150989	0.276912	0.99975
sp|Q3URF8|KCD21_MOUSE	Q3URF8	Kctd21	BTB/POZ domain-containing protein KCTD21 OS=Mus musculus OX=10090 GN=Kctd21 PE=1 SV=1	2	280162	352707	295483	347279	257815	314688	334087	327259	300247	373228	295483	327259	0.250686	0.27702	0.99975
sp|Q9D902|T2EB_MOUSE	Q9D902	Gtf2e2	General transcription factor IIE subunit 2 OS=Mus musculus OX=10090 GN=Gtf2e2 PE=1 SV=2	1	479055	322701	416721	319162	468359	359415	352462	388054	384678	303924	416721	359415	-0.395752	0.277141	0.99975
sp|Q9CR61|NDUB7_MOUSE	Q9CR61	Ndufb7	NADH dehydrogenase [ubiquinone] 1 beta subcomplex subunit 7 OS=Mus musculus OX=10090 GN=Ndufb7 PE=1 SV=3	10	1.9565e+07	1.75725e+07	1.61584e+07	1.74009e+07	16893607	1.77959e+07	2.15126e+07	1.79679e+07	1.67134e+07	1.93997e+07	1.74009e+07	1.79679e+07	0.0299096	0.277147	0.99975
sp|Q99LD4|CSN1_MOUSE	Q99LD4	Gps1	COP9 signalosome complex subunit 1 OS=Mus musculus OX=10090 GN=Gps1 PE=1 SV=1	10	5.83315e+06	7104453	5.95204e+06	6.83705e+06	6.00542e+06	6.28281e+06	7.01782e+06	6.66582e+06	6.66502e+06	6.78619e+06	6.00542e+06	6.66582e+06	0.239452	0.277202	0.99975
sp|Q64331|MYO6_MOUSE	Q64331	Myo6	Unconventional myosin-VI OS=Mus musculus OX=10090 GN=Myo6 PE=1 SV=1	14	6.00995e+06	5.48186e+06	6.21774e+06	6.04637e+06	5.7978e+06	5.93662e+06	6.14373e+06	6.01423e+06	6.219e+06	6.47499e+06	6.00995e+06	6.14373e+06	0.0497878	0.277555	0.99975
sp|Q8BH35|CO8B_MOUSE	Q8BH35	C8b	Complement component C8 beta chain OS=Mus musculus OX=10090 GN=C8b PE=1 SV=1	11	5.09786e+06	4.90472e+06	5.25336e+06	5.14647e+06	4.70751e+06	5.08604e+06	5.44584e+06	5.85188e+06	4.517e+06	5.93984e+06	5.09786e+06	5.44584e+06	0.168061	0.277609	0.99975
sp|P62257|UBE2H_MOUSE	P62257	Ube2h	Ubiquitin-conjugating enzyme E2 H OS=Mus musculus OX=10090 GN=Ube2h PE=1 SV=1	3	2.62806e+06	2.66046e+06	2.4919e+06	2.81228e+06	2.49553e+06	2.79962e+06	2.80467e+06	2.64488e+06	2.4984e+06	3.03914e+06	2.62806e+06	2.79962e+06	0.129474	0.277613	0.99975
sp|Q9CQE7|ERGI3_MOUSE	Q9CQE7	Ergic3	Endoplasmic reticulum-Golgi intermediate compartment protein 3 OS=Mus musculus OX=10090 GN=Ergic3 PE=1 SV=1	3	551829	841990	584651	702409	466448	727973	738015	729063	538680	788827	584651	729063	0.56058	0.277677	0.99975
sp|P15864|H12_MOUSE	P15864	Hist1h1c	Histone H1.2 OS=Mus musculus OX=10090 GN=Hist1h1c PE=1 SV=2	4	3.95704e+06	3.03986e+06	4.17829e+06	2.73844e+06	5.34586e+06	4.98964e+06	3.79942e+06	3.94499e+06	4.7107e+06	4.0707e+06	3.95704e+06	4.0707e+06	0.065146	0.277705	0.99975
sp|Q99LC8|EI2BA_MOUSE	Q99LC8	Eif2b1	Translation initiation factor eIF-2B subunit alpha OS=Mus musculus OX=10090 GN=Eif2b1 PE=1 SV=1	6	3.72809e+06	2.78191e+06	3.3006e+06	2.7451e+06	3.41868e+06	2.92478e+06	3.2061e+06	2.7996e+06	2.88232e+06	2.97454e+06	3.3006e+06	2.92478e+06	-0.329934	0.278033	0.99975
sp|Q8R361|RFIP5_MOUSE	Q8R361	Rab11fip5	Rab11 family-interacting protein 5 OS=Mus musculus OX=10090 GN=Rab11fip5 PE=1 SV=2	10	3.88464e+06	2.895e+06	3.9376e+06	2.93392e+06	3.57916e+06	3.20158e+06	3.04708e+06	3.45184e+06	2.97603e+06	3.14251e+06	3.57916e+06	3.14251e+06	-0.353843	0.2783	0.99975
sp|P49722|PSA2_MOUSE	P49722	Psma2	Proteasome subunit alpha type-2 OS=Mus musculus OX=10090 GN=Psma2 PE=1 SV=3	10	2.04352e+07	1.79257e+07	2.09384e+07	1.75597e+07	2.08147e+07	1.83481e+07	1.89658e+07	1.86123e+07	1.79544e+07	1.87151e+07	2.04352e+07	1.86123e+07	-0.290052	0.278693	0.99975
sp|P62484|ABI2_MOUSE	P62484	Abi2	Abl interactor 2 OS=Mus musculus OX=10090 GN=Abi2 PE=1 SV=1	1	505684	433126	528355	380387	538885	448137	440965	444626	434230	429697	505684	440965	-0.383035	0.278798	0.99975
sp|P62774|MTPN_MOUSE	P62774	Mtpn	Myotrophin OS=Mus musculus OX=10090 GN=Mtpn PE=1 SV=2	5	8.98184e+06	6.57771e+06	8.54865e+06	6.44709e+06	8.27036e+06	6.76896e+06	7.69354e+06	7.09182e+06	6.96869e+06	7.05772e+06	8.27036e+06	7.05772e+06	-0.442176	0.278803	0.99975
sp|Q9D1C8|VPS28_MOUSE	Q9D1C8	Vps28	Vacuolar protein sorting-associated protein 28 homolog OS=Mus musculus OX=10090 GN=Vps28 PE=1 SV=1	7	1.05674e+06	1.35397e+06	1.11424e+06	1.54878e+06	1.08136e+06	1.26476e+06	1.24747e+06	1.36386e+06	1.30322e+06	1.45941e+06	1.11424e+06	1.30322e+06	0.407766	0.278804	0.99975
sp|Q922H4|GMPPA_MOUSE	Q922H4	Gmppa	Mannose-1-phosphate guanyltransferase alpha OS=Mus musculus OX=10090 GN=Gmppa PE=1 SV=1	6	1.45131e+06	1.41556e+06	1.38342e+06	1.43235e+06	1.44575e+06	1.39827e+06	1.32955e+06	1.40184e+06	1.39637e+06	1.36028e+06	1.43235e+06	1.39637e+06	-0.0876501	0.278841	0.99975
sp|P53995|APC1_MOUSE	P53995	Anapc1	Anaphase-promoting complex subunit 1 OS=Mus musculus OX=10090 GN=Anapc1 PE=1 SV=2	5	1.02741e+06	992891	1.06676e+06	1.04474e+06	1.06261e+06	1.18226e+06	957034	1.21039e+06	1.09442e+06	1.05636e+06	1.04474e+06	1.09442e+06	0.0878727	0.278989	0.99975
sp|Q61411|RASH_MOUSE	Q61411	Hras	GTPase HRas OS=Mus musculus OX=10090 GN=Hras PE=1 SV=2	2	761101	807464	836751	857579	845506	837906	717968	826039	769427	770112	836751	770112	-0.210698	0.27951	0.99975
sp|Q9Z1M4|KS6B2_MOUSE	Q9Z1M4	Rps6kb2	Ribosomal protein S6 kinase beta-2 OS=Mus musculus OX=10090 GN=Rps6kb2 PE=1 SV=1	2	520595	540328	502781	491465	586057	628622	510123	569346	529931	558609	520595	558609	0.171998	0.279642	0.99975
sp|Q02819|NUCB1_MOUSE	Q02819	Nucb1	Nucleobindin-1 OS=Mus musculus OX=10090 GN=Nucb1 PE=1 SV=2	29	4.47448e+07	3.38546e+07	4.13441e+07	3.36607e+07	4.2736e+07	3.7558e+07	37115235	3.80659e+07	3.54329e+07	3.35492e+07	4.13441e+07	37115235	-0.26018	0.280061	0.99975
sp|Q8R3V5|SHLB2_MOUSE	Q8R3V5	Sh3glb2	Endophilin-B2 OS=Mus musculus OX=10090 GN=Sh3glb2 PE=1 SV=2	15	1.93401e+07	1.84899e+07	1.88307e+07	1.74795e+07	1.96789e+07	1.97963e+07	1.66099e+07	2.02015e+07	1.55818e+07	1.61227e+07	1.88307e+07	1.66099e+07	-0.312248	0.280129	0.99975
sp|Q91X52|DCXR_MOUSE	Q91X52	Dcxr	L-xylulose reductase OS=Mus musculus OX=10090 GN=Dcxr PE=1 SV=2	11	6.73755e+06	6.30148e+06	7.06983e+06	7.40206e+06	6.2545e+06	7.13684e+06	6.49976e+06	8.02655e+06	7.05799e+06	7.00831e+06	6.73755e+06	7.05799e+06	0.0884739	0.280375	0.99975
sp|Q61074|PPM1G_MOUSE	Q61074	Ppm1g	Protein phosphatase 1G OS=Mus musculus OX=10090 GN=Ppm1g PE=1 SV=3	4	5.92957e+06	4.79245e+06	5.9374e+06	5.01581e+06	6.00147e+06	5.19402e+06	4.97948e+06	5.42785e+06	5.26705e+06	5.11159e+06	5.92957e+06	5.19402e+06	-0.352527	0.280474	0.99975
sp|P28828|PTPRM_MOUSE	P28828	Ptprm	Receptor-type tyrosine-protein phosphatase mu OS=Mus musculus OX=10090 GN=Ptprm PE=1 SV=2	4	638789	724671	661175	791522	662552	757401	696161	747845	718246	735615	662552	735615	0.252062	0.280847	0.99975
sp|Q148V7|RELCH_MOUSE	Q148V7	Relch	RAB11-binding protein RELCH OS=Mus musculus OX=10090 GN=Relch PE=1 SV=1	6	2.22667e+06	1.86438e+06	2.77984e+06	1.80878e+06	2.24797e+06	2.08899e+06	2.02345e+06	2.05946e+06	1.88602e+06	1.86012e+06	2.22667e+06	2.02345e+06	-0.271858	0.280893	0.99975
sp|P61750|ARF4_MOUSE	P61750	Arf4	ADP-ribosylation factor 4 OS=Mus musculus OX=10090 GN=Arf4 PE=1 SV=2	3	9.01588e+06	7.19818e+06	8.06962e+06	7.54299e+06	8.45551e+06	7.40293e+06	7.80473e+06	7.15978e+06	7.34469e+06	8.27648e+06	8.06962e+06	7.40293e+06	-0.242595	0.28094	0.99975
sp|P28474|ADHX_MOUSE	P28474	Adh5	Alcohol dehydrogenase class-3 OS=Mus musculus OX=10090 GN=Adh5 PE=1 SV=3	13	3.50245e+07	4.15354e+07	3.10135e+07	3.7668e+07	3.67462e+07	4.13436e+07	3.65006e+07	4.25111e+07	3.42583e+07	4.02465e+07	3.67462e+07	4.02465e+07	0.206827	0.280971	0.99975
sp|Q9DBZ5|EIF3K_MOUSE	Q9DBZ5	Eif3k	Eukaryotic translation initiation factor 3 subunit K OS=Mus musculus OX=10090 GN=Eif3k PE=1 SV=1	5	3.71047e+06	4.18832e+06	3.76586e+06	4.77556e+06	3.50377e+06	3.96582e+06	4.10571e+06	4.33318e+06	4.38047e+06	4.40621e+06	3.76586e+06	4.33318e+06	0.342682	0.280976	0.99975
sp|Q3TJD7|PDLI7_MOUSE	Q3TJD7	Pdlim7	PDZ and LIM domain protein 7 OS=Mus musculus OX=10090 GN=Pdlim7 PE=1 SV=1	7	2.7023e+06	2.9778e+06	2.9334e+06	3.42471e+06	2.88414e+06	2.75497e+06	2.75012e+06	2.68677e+06	3.04573e+06	2.86577e+06	2.9334e+06	2.75497e+06	-0.158529	0.281339	0.99975
sp|P63017|HSP7C_MOUSE	P63017	Hspa8	Heat shock cognate 71 kDa protein OS=Mus musculus OX=10090 GN=Hspa8 PE=1 SV=1	28	4.84271e+08	3.675e+08	4.07391e+08	3.31036e+08	4.40702e+08	3.83485e+08	4.10213e+08	3.65031e+08	3.36931e+08	3.66908e+08	4.07391e+08	3.66908e+08	-0.258579	0.281339	0.99975
sp|Q640N1|AEBP1_MOUSE	Q640N1	Aebp1	Adipocyte enhancer-binding protein 1 OS=Mus musculus OX=10090 GN=Aebp1 PE=1 SV=1	10	4.20107e+06	3.75645e+06	4.36208e+06	4.04852e+06	3.94799e+06	3.68237e+06	3.62154e+06	4.20646e+06	3.93389e+06	3.91476e+06	4.04852e+06	3.91476e+06	-0.095912	0.281493	0.99975
sp|Q91W90|TXND5_MOUSE	Q91W90	Txndc5	Thioredoxin domain-containing protein 5 OS=Mus musculus OX=10090 GN=Txndc5 PE=1 SV=2	12	1.69727e+07	1.30786e+07	1.53613e+07	1.37055e+07	1.41025e+07	1.46789e+07	1.57574e+07	1.65501e+07	1.45059e+07	1.61086e+07	1.41025e+07	1.57574e+07	0.284097	0.281536	0.99975
sp|Q9D6S7|RRFM_MOUSE	Q9D6S7	Mrrf	Ribosome-recycling factor, mitochondrial OS=Mus musculus OX=10090 GN=Mrrf PE=1 SV=1	5	7.09517e+06	5.77514e+06	6.4234e+06	5.722e+06	7.0837e+06	6.35929e+06	5.89096e+06	5.97845e+06	6.22467e+06	5.68558e+06	6.4234e+06	5.97845e+06	-0.199675	0.281856	0.99975
sp|Q9WVE8|PACN2_MOUSE	Q9WVE8	Pacsin2	Protein kinase C and casein kinase substrate in neurons protein 2 OS=Mus musculus OX=10090 GN=Pacsin2 PE=1 SV=1	13	1.4711e+07	1.46781e+07	1.4877e+07	1.43757e+07	1.42302e+07	1.6226e+07	1.48657e+07	1.55695e+07	1.38726e+07	1.55553e+07	1.46781e+07	1.55553e+07	0.116015	0.282351	0.99975
sp|Q8CG72|ARHL2_MOUSE	Q8CG72	Adprhl2	ADP-ribose glycohydrolase ARH3 OS=Mus musculus OX=10090 GN=Adprhl2 PE=1 SV=1	9	6.27893e+06	5.77992e+06	6.53095e+06	5.47235e+06	6.54441e+06	6.07032e+06	5.47918e+06	6.29508e+06	5.62424e+06	5.48088e+06	6.27893e+06	5.62424e+06	-0.322158	0.282489	0.99975
sp|Q8R1V4|TMED4_MOUSE	Q8R1V4	Tmed4	Transmembrane emp24 domain-containing protein 4 OS=Mus musculus OX=10090 GN=Tmed4 PE=1 SV=1	3	1.9445e+07	14657743	1.71968e+07	1.40002e+07	1.81379e+07	1.54048e+07	1.66293e+07	1.46411e+07	1.51132e+07	1.52909e+07	1.71968e+07	1.52909e+07	-0.299465	0.282649	0.99975
sp|Q8BR92|PALM2_MOUSE	Q8BR92	Palm2	Paralemmin-2 OS=Mus musculus OX=10090 GN=Palm2 PE=1 SV=1	6	3.49672e+06	3.11204e+06	2.81117e+06	2.64826e+06	3.38744e+06	2.93608e+06	3.2298e+06	2.84955e+06	2.58881e+06	2.751e+06	3.11204e+06	2.84955e+06	-0.255651	0.282662	0.99975
sp|P47226|TES_MOUSE	P47226	Tes	Testin OS=Mus musculus OX=10090 GN=Tes PE=1 SV=1	1	904986	614612	903926	540748	833299	663366	583987	738331	627980	703376	833299	663366	-0.634621	0.283072	0.99975
sp|P40630|TFAM_MOUSE	P40630	Tfam	Transcription factor A, mitochondrial OS=Mus musculus OX=10090 GN=Tfam PE=1 SV=2	5	3.63581e+06	2.31913e+06	2.84294e+06	2.35712e+06	3.99927e+06	2.58618e+06	3.10094e+06	2.2199e+06	2.65979e+06	2.55413e+06	2.84294e+06	2.58618e+06	-0.277095	0.283103	0.99975
sp|Q8VCB1|NDC1_MOUSE	Q8VCB1	Ndc1	Nucleoporin NDC1 OS=Mus musculus OX=10090 GN=Ndc1 PE=1 SV=1	1	1.1684e+06	906358	1.15645e+06	846838	1.23662e+06	950268	1.00705e+06	954082	952967	979043	1.15645e+06	954082	-0.489541	0.283158	0.99975
sp|Q6SKR2|N6MT1_MOUSE	Q6SKR2	N6amt1	Methyltransferase N6AMT1 OS=Mus musculus OX=10090 GN=N6amt1 PE=1 SV=1	2	1.38491e+06	1.44589e+06	1.45571e+06	1.3784e+06	1.40458e+06	1.29408e+06	1.34313e+06	1.40101e+06	1.43086e+06	1.34154e+06	1.40458e+06	1.34313e+06	-0.136336	0.283595	0.99975
sp|Q5XJY4|PARL_MOUSE	Q5XJY4	Parl	Presenilins-associated rhomboid-like protein, mitochondrial OS=Mus musculus OX=10090 GN=Parl PE=1 SV=1	1	740253	728311	750734	640699	633392	739806	739911	772858	660721	777660	728311	739911	0.0415612	0.283641	0.99975
sp|P11247|PERM_MOUSE	P11247	Mpo	Myeloperoxidase OS=Mus musculus OX=10090 GN=Mpo PE=1 SV=2	2	429487	518074	539354	658832	470382	840822	385230	812315	658237	492619	518074	658237	0.554984	0.283798	0.99975
sp|Q9WTX8|MD1L1_MOUSE	Q9WTX8	Mad1l1	Mitotic spindle assembly checkpoint protein MAD1 OS=Mus musculus OX=10090 GN=Mad1l1 PE=1 SV=1	6	1.88911e+06	1.87336e+06	2.0583e+06	2.01651e+06	1.85917e+06	1.90338e+06	1.69099e+06	2.13451e+06	1.68047e+06	1.77222e+06	1.88911e+06	1.77222e+06	-0.190986	0.283817	0.99975
sp|Q8VHL1|SETD7_MOUSE	Q8VHL1	Setd7	Histone-lysine N-methyltransferase SETD7 OS=Mus musculus OX=10090 GN=Setd7 PE=1 SV=2	7	4.19155e+06	4.02301e+06	4.18409e+06	3.81571e+06	4.1988e+06	4.06366e+06	3.96909e+06	3.8536e+06	4.00446e+06	3.72948e+06	4.18409e+06	3.96909e+06	-0.121361	0.284032	0.99975
sp|O89053|COR1A_MOUSE	O89053	Coro1a	Coronin-1A OS=Mus musculus OX=10090 GN=Coro1a PE=1 SV=5	14	3.82851e+07	2.59026e+07	3.65569e+07	2.45346e+07	3.16009e+07	2.34948e+07	2.59523e+07	2.67074e+07	2.6375e+07	3.63385e+07	3.16009e+07	2.6375e+07	-0.505456	0.284463	0.99975
sp|Q9DBG5|PLIN3_MOUSE	Q9DBG5	Plin3	Perilipin-3 OS=Mus musculus OX=10090 GN=Plin3 PE=1 SV=1	12	1.32782e+07	1.03421e+07	1.24973e+07	1.07374e+07	1.23668e+07	1.20032e+07	1.04527e+07	1.21865e+07	1.06784e+07	9.87609e+06	1.23668e+07	1.06784e+07	-0.402351	0.284517	0.99975
sp|Q91ZX7|LRP1_MOUSE	Q91ZX7	Lrp1	Prolow-density lipoprotein receptor-related protein 1 OS=Mus musculus OX=10090 GN=Lrp1 PE=1 SV=1	69	6.38233e+07	6.8602e+07	6.94585e+07	6.17859e+07	6.11325e+07	6.1668e+07	6.09626e+07	6.56804e+07	6.00546e+07	6.23432e+07	6.38233e+07	6.1668e+07	-0.128229	0.284901	0.99975
sp|P36371|TAP2_MOUSE	P36371	Tap2	Antigen peptide transporter 2 OS=Mus musculus OX=10090 GN=Tap2 PE=1 SV=1	12	9.35136e+06	1.1161e+07	1.01934e+07	9.58835e+06	9.32875e+06	1.06277e+07	1.07199e+07	1.05903e+07	9.34086e+06	1.10565e+07	9.58835e+06	1.06277e+07	0.224834	0.284931	0.99975
sp|Q8R1S4|MTSS1_MOUSE	Q8R1S4	Mtss1	Metastasis suppressor protein 1 OS=Mus musculus OX=10090 GN=Mtss1 PE=1 SV=1	8	2.52366e+06	2.17554e+06	2.3322e+06	2.1554e+06	2.2963e+06	2.20321e+06	2.21952e+06	2.15626e+06	2.28376e+06	2.11281e+06	2.2963e+06	2.20321e+06	-0.155118	0.284978	0.99975
sp|Q3UMC0|AFG2H_MOUSE	Q3UMC0	Spata5	ATPase family protein 2 homolog OS=Mus musculus OX=10090 GN=Spata5 PE=1 SV=2	2	912195	1.01229e+06	865578	882467	940759	975206	1.06815e+06	833778	1.03261e+06	992891	912195	992891	0.209318	0.285226	0.99975
sp|Q91YX5|LGAT1_MOUSE	Q91YX5	Lpgat1	Acyl-CoA:lysophosphatidylglycerol acyltransferase 1 OS=Mus musculus OX=10090 GN=Lpgat1 PE=1 SV=1	11	8.22641e+06	9.53105e+06	7.09289e+06	8.03587e+06	1.05705e+07	1.09667e+07	1.09718e+07	8.14457e+06	8.03544e+06	9.92911e+06	8.22641e+06	9.92911e+06	0.508064	0.285693	0.99975
sp|Q8JZR0|ACSL5_MOUSE	Q8JZR0	Acsl5	Long-chain-fatty-acid--CoA ligase 5 OS=Mus musculus OX=10090 GN=Acsl5 PE=1 SV=1	6	3.14557e+06	2.6475e+06	2.70078e+06	2.33429e+06	2.80059e+06	2.59319e+06	2.76057e+06	2.59447e+06	2.46439e+06	2.35194e+06	2.70078e+06	2.59319e+06	-0.121389	0.285768	0.99975
sp|Q61210|ARHG1_MOUSE	Q61210	Arhgef1	Rho guanine nucleotide exchange factor 1 OS=Mus musculus OX=10090 GN=Arhgef1 PE=1 SV=2	20	1.19391e+07	1.06178e+07	1.14232e+07	1.01396e+07	1.15777e+07	1.05493e+07	1.04976e+07	1.08436e+07	1.05541e+07	1.07905e+07	1.14232e+07	1.05541e+07	-0.207318	0.285791	0.99975
sp|Q8BWB1|SYP2L_MOUSE	Q8BWB1	Synpo2l	Synaptopodin 2-like protein OS=Mus musculus OX=10090 GN=Synpo2l PE=1 SV=1	1	123613	174827	135716	153764	160662	137992	215627	125976	207854	173680	153764	173680	0.289874	0.285813	0.99975
sp|Q9Z329|ITPR2_MOUSE	Q9Z329	Itpr2	Inositol 1,4,5-trisphosphate receptor type 2 OS=Mus musculus OX=10090 GN=Itpr2 PE=1 SV=4	6	1.70381e+06	2.04933e+06	1.61215e+06	1.87693e+06	1.45197e+06	1.9879e+06	1.76126e+06	2.11043e+06	1.64262e+06	1.8761e+06	1.70381e+06	1.8761e+06	0.237132	0.285886	0.99975
sp|Q80VL3|PRIC3_MOUSE	Q80VL3	Prickle3	Prickle planar cell polarity protein 3 OS=Mus musculus OX=10090 GN=Prickle3 PE=1 SV=1	1	64356	87839.9	80697.5	94399.8	69517.8	93945.2	69137.7	114904	84144.6	83295.8	80697.5	84144.6	0.0960987	0.285953	0.99975
sp|O70591|PFD2_MOUSE	O70591	Pfdn2	Prefoldin subunit 2 OS=Mus musculus OX=10090 GN=Pfdn2 PE=1 SV=2	5	3.16096e+06	3.0143e+06	2.94276e+06	2.85343e+06	3.09089e+06	2.82311e+06	2.88777e+06	2.98797e+06	2.90869e+06	2.89954e+06	3.0143e+06	2.89954e+06	-0.113442	0.28602	0.99975
sp|Q61549|AGRE1_MOUSE	Q61549	Adgre1	Adhesion G protein-coupled receptor E1 OS=Mus musculus OX=10090 GN=Adgre1 PE=1 SV=1	1	242674	286480	316387	390933	206075	231353	249055	257073	240960	278205	286480	249055	-0.365517	0.286148	0.99975
sp|D3YZP9|CCDC6_MOUSE	D3YZP9	Ccdc6	Coiled-coil domain-containing protein 6 OS=Mus musculus OX=10090 GN=Ccdc6 PE=1 SV=1	6	2.67797e+06	2.12617e+06	2.66004e+06	2.15359e+06	2.57874e+06	2.31091e+06	2.29152e+06	2.39218e+06	2.195e+06	2.22651e+06	2.57874e+06	2.29152e+06	-0.331093	0.286156	0.99975
sp|Q8VHN8|TIRR_MOUSE	Q8VHN8	Nudt16l1	Tudor-interacting repair regulator protein OS=Mus musculus OX=10090 GN=Nudt16l1 PE=1 SV=2	2	213689	240703	220321	241805	197043	213399	227073	248446	231893	260642	220321	231893	0.122281	0.286303	0.99975
sp|Q9Z0M5|LICH_MOUSE	Q9Z0M5	Lipa	Lysosomal acid lipase/cholesteryl ester hydrolase OS=Mus musculus OX=10090 GN=Lipa PE=1 SV=2	2	1.7511e+06	1.55248e+06	1.95124e+06	1.43091e+06	1.701e+06	1.57919e+06	1.8949e+06	1.70439e+06	1.7269e+06	2.22152e+06	1.701e+06	1.7269e+06	0.00903483	0.286541	0.99975
sp|Q8BU14|SEC62_MOUSE	Q8BU14	Sec62	Translocation protein SEC62 OS=Mus musculus OX=10090 GN=Sec62 PE=1 SV=1	5	3.6782e+06	3.7514e+06	3.75785e+06	3.93968e+06	3.27367e+06	3.72437e+06	3.69648e+06	3.89824e+06	3.89662e+06	4.03018e+06	3.7514e+06	3.89662e+06	0.0738472	0.286682	0.99975
sp|Q8CCT4|TCAL5_MOUSE,sp|Q8R0A5|TCAL3_MOUSE	Q8CCT4	Tceal5	Transcription elongation factor A protein-like 5 OS=Mus musculus OX=10090 GN=Tceal5 PE=1 SV=1	1	31050.4	40705.5	31324.2	49878	31708	43221.7	35686.6	49706.3	44402.9	33570.4	31708	43221.7	0.868093	0.286891	0.99975
sp|P63325|RS10_MOUSE	P63325	Rps10	40S ribosomal protein S10 OS=Mus musculus OX=10090 GN=Rps10 PE=1 SV=1	7	1.00804e+07	1.0354e+07	9.135e+06	8.97053e+06	1.12067e+07	1.14645e+07	1.10293e+07	1.04656e+07	1.00949e+07	9.64205e+06	1.00804e+07	1.04656e+07	0.0588868	0.287027	0.99975
sp|O35350|CAN1_MOUSE	O35350	Capn1	Calpain-1 catalytic subunit OS=Mus musculus OX=10090 GN=Capn1 PE=1 SV=1	23	1.59817e+07	1.8224e+07	1.67753e+07	1.77424e+07	1.58985e+07	1.76516e+07	1.71627e+07	1.86031e+07	1.70502e+07	1.78622e+07	1.67753e+07	1.76516e+07	0.115349	0.287034	0.99975
sp|P55012|S12A2_MOUSE	P55012	Slc12a2	Solute carrier family 12 member 2 OS=Mus musculus OX=10090 GN=Slc12a2 PE=1 SV=2	10	4.71903e+06	4.84496e+06	4.38027e+06	4.88707e+06	5.68426e+06	4.64257e+06	5.34232e+06	6.70264e+06	5.16055e+06	4.8578e+06	4.84496e+06	5.16055e+06	0.139755	0.287615	0.99975
sp|Q9ER00|STX12_MOUSE	Q9ER00	Stx12	Syntaxin-12 OS=Mus musculus OX=10090 GN=Stx12 PE=1 SV=1	9	1.29596e+07	1.10622e+07	1.24867e+07	1.07565e+07	1.31988e+07	1.19017e+07	1.17419e+07	1.14265e+07	1.11245e+07	1.09398e+07	1.24867e+07	1.14265e+07	-0.240653	0.287641	0.99975
sp|Q9DD06|RARR2_MOUSE	Q9DD06	Rarres2	Retinoic acid receptor responder protein 2 OS=Mus musculus OX=10090 GN=Rarres2 PE=1 SV=1	1	139253	138225	149205	171840	148792	147676	164011	159358	155882	158356	148792	158356	0.151476	0.287649	0.99975
sp|Q6P8M1|TATD1_MOUSE	Q6P8M1	Tatdn1	Putative deoxyribonuclease TATDN1 OS=Mus musculus OX=10090 GN=Tatdn1 PE=1 SV=1	1	870933	772125	768069	688931	812941	771383	757955	709343	761454	705678	772125	757955	-0.0597261	0.287814	0.99975
sp|Q9CRB6|TPPP3_MOUSE	Q9CRB6	Tppp3	Tubulin polymerization-promoting protein family member 3 OS=Mus musculus OX=10090 GN=Tppp3 PE=1 SV=1	9	3.42219e+07	2.33744e+07	3.12717e+07	2.19099e+07	3.31773e+07	2.41749e+07	2.82122e+07	2.38869e+07	2.67671e+07	2.52158e+07	3.12717e+07	2.52158e+07	-0.545353	0.287928	0.99975
sp|A2AGH6|MED12_MOUSE	A2AGH6	Med12	Mediator of RNA polymerase II transcription subunit 12 OS=Mus musculus OX=10090 GN=Med12 PE=1 SV=1	2	174076	166659	187915	183261	151172	173064	132202	192611	155490	148051	174076	155490	-0.337428	0.288088	0.99975
sp|Q8VCN9|TBCC_MOUSE	Q8VCN9	Tbcc	Tubulin-specific chaperone C OS=Mus musculus OX=10090 GN=Tbcc PE=1 SV=1	4	1.08905e+06	1.43234e+06	1.32677e+06	1.69348e+06	1.38778e+06	1.76079e+06	1.241e+06	1.8227e+06	1.5571e+06	1.32928e+06	1.38778e+06	1.5571e+06	0.242678	0.288308	0.99975
sp|Q8CAK1|CAF17_MOUSE	Q8CAK1	Iba57	Putative transferase CAF17 homolog, mitochondrial OS=Mus musculus OX=10090 GN=Iba57 PE=1 SV=1	4	1.64755e+06	1.23329e+06	1.58712e+06	1.18756e+06	2.42289e+06	2.46733e+06	1.50252e+06	2.38873e+06	1.46977e+06	1.65874e+06	1.58712e+06	1.65874e+06	-0.108055	0.288319	0.99975
sp|Q04447|KCRB_MOUSE	Q04447	Ckb	Creatine kinase B-type OS=Mus musculus OX=10090 GN=Ckb PE=1 SV=1	17	3.08397e+07	3.03864e+07	3.78622e+07	3.40495e+07	3.17687e+07	3.10721e+07	2.85847e+07	3.52418e+07	2.95989e+07	3.05454e+07	3.17687e+07	3.05454e+07	-0.152484	0.288596	0.99975
sp|Q91WC9|DGLB_MOUSE	Q91WC9	Daglb	Sn1-specific diacylglycerol lipase beta OS=Mus musculus OX=10090 GN=Daglb PE=1 SV=2	3	804486	618155	881378	645654	776954	676792	658915	743418	639400	705903	776954	676792	-0.410006	0.288602	0.99975
sp|Q7TSV4|PGM2_MOUSE	Q7TSV4	Pgm2	Phosphoglucomutase-2 OS=Mus musculus OX=10090 GN=Pgm2 PE=1 SV=1	9	8.48737e+06	7.91018e+06	8.46565e+06	7.22406e+06	8.09966e+06	7.15482e+06	7.83708e+06	7.77051e+06	7.55458e+06	8.01135e+06	8.09966e+06	7.77051e+06	-0.154446	0.288652	0.99975
sp|Q8VDW0|DX39A_MOUSE	Q8VDW0	Ddx39a	ATP-dependent RNA helicase DDX39A OS=Mus musculus OX=10090 GN=Ddx39a PE=1 SV=1	1	116328	189727	185432	476015	97196.4	164894	95399.4	174623	120512	134419	185432	134419	-0.847836	0.288871	0.99975
sp|P03930|ATP8_MOUSE	P03930	Mtatp8	ATP synthase protein 8 OS=Mus musculus OX=10090 GN=Mtatp8 PE=1 SV=1	3	1.8054e+07	1.05232e+07	1.61203e+07	1.25518e+07	1.63399e+07	1.31048e+07	1.19658e+07	1.28987e+07	1.39692e+07	1.32078e+07	1.61203e+07	1.31048e+07	-0.535494	0.28892	0.99975
sp|Q8K330|SSH3_MOUSE	Q8K330	Ssh3	Protein phosphatase Slingshot homolog 3 OS=Mus musculus OX=10090 GN=Ssh3 PE=1 SV=1	2	346577	412037	426266	406690	340687	422560	336054	474847	416273	446316	406690	422560	0.0721531	0.288947	0.99975
sp|Q9DCI9|RM32_MOUSE	Q9DCI9	Mrpl32	39S ribosomal protein L32, mitochondrial OS=Mus musculus OX=10090 GN=Mrpl32 PE=1 SV=1	3	1.5641e+06	1.73335e+06	1.37797e+06	1.54708e+06	1.38368e+06	1.64449e+06	1.68778e+06	1.5932e+06	1.48887e+06	1.60611e+06	1.54708e+06	1.60611e+06	0.079449	0.28914	0.99975
sp|Q9D1G2|PMVK_MOUSE	Q9D1G2	Pmvk	Phosphomevalonate kinase OS=Mus musculus OX=10090 GN=Pmvk PE=1 SV=3	6	3.79148e+06	5.73376e+06	3.03487e+06	5.13782e+06	3.23571e+06	3.78685e+06	3.5192e+06	3.93733e+06	2.77617e+06	3.74587e+06	3.79148e+06	3.74587e+06	-0.055295	0.289147	0.99975
sp|P97798|NEO1_MOUSE	P97798	Neo1	Neogenin OS=Mus musculus OX=10090 GN=Neo1 PE=1 SV=1	2	780216	628448	713414	628481	761121	657636	683862	630057	672486	663655	713414	663655	-0.184587	0.289958	0.99975
sp|P40142|TKT_MOUSE	P40142	Tkt	Transketolase OS=Mus musculus OX=10090 GN=Tkt PE=1 SV=1	42	2749395162	2358912870	1784556306	1931428006	2018947345	2268065439	2134865050	1814621678	1644025023	1912526984	2018947345	1912526984	-0.174295	0.290026	0.99975
sp|Q9JI75|NQO2_MOUSE	Q9JI75	Nqo2	Ribosyldihydronicotinamide dehydrogenase [quinone] OS=Mus musculus OX=10090 GN=Nqo2 PE=1 SV=3	9	1.02136e+07	8.66574e+06	9.62257e+06	8.25581e+06	1.02233e+07	8.32777e+06	9.71839e+06	8.33089e+06	8.82875e+06	8.98095e+06	9.62257e+06	8.82875e+06	-0.22554	0.290226	0.99975
sp|Q5Y5T1|ZDH20_MOUSE	Q5Y5T1	Zdhhc20	Palmitoyltransferase ZDHHC20 OS=Mus musculus OX=10090 GN=Zdhhc20 PE=1 SV=1	1	254744	147088	209351	138858	236119	161160	189770	162612	152843	177359	209351	162612	-0.674544	0.290319	0.99975
sp|Q05421|CP2E1_MOUSE	Q05421	Cyp2e1	Cytochrome P450 2E1 OS=Mus musculus OX=10090 GN=Cyp2e1 PE=1 SV=1	12	2.13153e+07	1.60598e+07	2.57586e+07	1.56623e+07	2.18542e+07	1.53668e+07	1.88569e+07	2.1579e+07	1.59265e+07	1.7108e+07	2.13153e+07	1.7108e+07	-0.58326	0.290361	0.99975
sp|P20152|VIME_MOUSE	P20152	Vim	Vimentin OS=Mus musculus OX=10090 GN=Vim PE=1 SV=3	55	7.40237e+08	6.2124e+08	7.21813e+08	5.28814e+08	7.66143e+08	6.39634e+08	6.11907e+08	6.8568e+08	552781571	6.04252e+08	7.21813e+08	6.11907e+08	-0.393877	0.290903	0.99975
sp|Q68FD5|CLH1_MOUSE	Q68FD5	Cltc	Clathrin heavy chain 1 OS=Mus musculus OX=10090 GN=Cltc PE=1 SV=3	71	1.59388e+08	1.54049e+08	1.63235e+08	1.45926e+08	1.55543e+08	1.55324e+08	1.68891e+08	173099825	1.43797e+08	1.83055e+08	1.55543e+08	1.68891e+08	0.217456	0.291125	0.99975
sp|E9PYH6|SET1A_MOUSE	E9PYH6	Setd1a	Histone-lysine N-methyltransferase SETD1A OS=Mus musculus OX=10090 GN=Setd1a PE=1 SV=1	1	47792.4	52175.9	78309	51936.1	39594	41821	39539.1	55141.4	48582.6	48346.6	51936.1	48346.6	-0.196846	0.291416	0.99975
sp|Q61462|CY24A_MOUSE	Q61462	Cyba	Cytochrome b-245 light chain OS=Mus musculus OX=10090 GN=Cyba PE=1 SV=3	3	1.24798e+06	1.11111e+06	1.45292e+06	1.20776e+06	1.18623e+06	1.19936e+06	991835	1.31176e+06	1.08806e+06	1.19619e+06	1.20776e+06	1.19619e+06	-0.0461698	0.291492	0.99975
sp|Q80YA3|DDHD1_MOUSE	Q80YA3	Ddhd1	Phospholipase DDHD1 OS=Mus musculus OX=10090 GN=Ddhd1 PE=1 SV=1	1	30180.9	36808.9	39941.2	38789.1	34407.8	41110.8	32902.4	37375.5	38972.3	43285.9	36808.9	38972.3	0.125139	0.291736	0.99975
sp|Q8BFW4|TRI65_MOUSE	Q8BFW4	Trim65	Tripartite motif-containing protein 65 OS=Mus musculus OX=10090 GN=Trim65 PE=1 SV=1	3	639703	471320	574133	441481	654260	479505	542950	489895	485447	525026	574133	489895	-0.428185	0.292027	0.99975
sp|P97393|RHG05_MOUSE	P97393	Arhgap5	Rho GTPase-activating protein 5 OS=Mus musculus OX=10090 GN=Arhgap5 PE=1 SV=2	9	4.1205e+06	3.45276e+06	3.50989e+06	2.96373e+06	4.00347e+06	3.49365e+06	3.62444e+06	3.21592e+06	3.05966e+06	3.3363e+06	3.50989e+06	3.3363e+06	-0.131531	0.292176	0.99975
sp|Q8BL66|EEA1_MOUSE	Q8BL66	Eea1	Early endosome antigen 1 OS=Mus musculus OX=10090 GN=Eea1 PE=1 SV=2	54	4.24161e+07	3.27383e+07	4.04265e+07	3.24233e+07	4.07239e+07	3.53869e+07	3.6865e+07	3.54117e+07	3.32975e+07	3.46712e+07	4.04265e+07	3.53869e+07	-0.352378	0.292361	0.99975
sp|Q921M7|FA49B_MOUSE	Q921M7	Fam49b	Protein FAM49B OS=Mus musculus OX=10090 GN=Fam49b PE=1 SV=1	8	7.45898e+06	9.95575e+06	7.77315e+06	9.29578e+06	9.43181e+06	9.63615e+06	8.34229e+06	1.02346e+07	8.48046e+06	1.08318e+07	9.29578e+06	9.63615e+06	0.0640342	0.292634	0.99975
sp|P32921|SYWC_MOUSE	P32921	Wars	Tryptophan--tRNA ligase, cytoplasmic OS=Mus musculus OX=10090 GN=Wars PE=1 SV=2	13	1.12367e+07	1.58268e+07	1.29151e+07	1.55369e+07	1.24877e+07	1.7659e+07	1.41079e+07	1.6672e+07	1.26522e+07	1.35199e+07	1.29151e+07	1.41079e+07	0.247498	0.292796	0.99975
sp|Q6P6M7|SPCS_MOUSE	Q6P6M7	Sepsecs	O-phosphoseryl-tRNA(Sec) selenium transferase OS=Mus musculus OX=10090 GN=Sepsecs PE=1 SV=2	4	1.79343e+06	2.33086e+06	1.97132e+06	2.53893e+06	2.09968e+06	2.575e+06	1.82459e+06	2.62016e+06	2.57217e+06	2.2199e+06	2.09968e+06	2.57217e+06	0.450172	0.293061	0.99975
sp|Q71FD7|FBLI1_MOUSE	Q71FD7	Fblim1	Filamin-binding LIM protein 1 OS=Mus musculus OX=10090 GN=Fblim1 PE=1 SV=2	2	647503	659138	787815	669346	624829	616421	670018	623154	636881	661932	659138	636881	-0.109258	0.293616	0.99975
sp|P56213|ALR_MOUSE	P56213	Gfer	FAD-linked sulfhydryl oxidase ALR OS=Mus musculus OX=10090 GN=Gfer PE=1 SV=2	5	2.45474e+06	2.46618e+06	2.50105e+06	2.59529e+06	2.26469e+06	2.60169e+06	2.14681e+06	2.44625e+06	2.26594e+06	2.23795e+06	2.46618e+06	2.26594e+06	-0.243003	0.293657	0.99975
sp|Q99PP7|TRI33_MOUSE	Q99PP7	Trim33	E3 ubiquitin-protein ligase TRIM33 OS=Mus musculus OX=10090 GN=Trim33 PE=1 SV=2	2	513569	352635	406831	388028	447970	399511	397772	387794	397735	367051	406831	397735	-0.0660371	0.293764	0.99975
sp|Q9Z1Z0|USO1_MOUSE	Q9Z1Z0	Uso1	General vesicular transport factor p115 OS=Mus musculus OX=10090 GN=Uso1 PE=1 SV=2	20	2.14852e+07	1.89528e+07	1.95968e+07	1.77605e+07	1.97035e+07	1.82731e+07	2.01337e+07	1.83541e+07	1.75849e+07	1.8515e+07	1.95968e+07	1.83541e+07	-0.18284	0.294087	0.99975
sp|P21126|UBL4A_MOUSE	P21126	Ubl4a	Ubiquitin-like protein 4A OS=Mus musculus OX=10090 GN=Ubl4a PE=1 SV=1	7	6.7008e+06	5.58278e+06	5.95793e+06	5.50035e+06	6.57273e+06	5.98627e+06	5.62199e+06	5.74563e+06	5.84148e+06	5.51054e+06	5.95793e+06	5.74563e+06	-0.108771	0.294385	0.99975
sp|Q91WM2|HDHD5_MOUSE	Q91WM2	Hdhd5	Haloacid dehalogenase-like hydrolase domain-containing 5 OS=Mus musculus OX=10090 GN=Hdhd5 PE=1 SV=1	5	2.65986e+06	2.95842e+06	2.70756e+06	3.00397e+06	2.45793e+06	2.89804e+06	2.76631e+06	2.8174e+06	2.92021e+06	3.05735e+06	2.70756e+06	2.89804e+06	0.159914	0.294503	0.99975
sp|Q9CY28|GTPB8_MOUSE	Q9CY28	Gtpbp8	GTP-binding protein 8 OS=Mus musculus OX=10090 GN=Gtpbp8 PE=2 SV=1	2	204833	271972	227555	267762	233423	260985	216437	245447	362734	261314	233423	260985	0.260059	0.294627	0.99975
sp|P31809|CEAM1_MOUSE	P31809	Ceacam1	Carcinoembryonic antigen-related cell adhesion molecule 1 OS=Mus musculus OX=10090 GN=Ceacam1 PE=1 SV=1	2	685102	715963	906222	781886	639331	694356	593026	760176	676252	716264	715963	694356	-0.109519	0.294643	0.99975
sp|Q6QI06|RICTR_MOUSE	Q6QI06	Rictor	Rapamycin-insensitive companion of mTOR OS=Mus musculus OX=10090 GN=Rictor PE=1 SV=2	1	88825.2	111466	84686.1	114426	103332	96176.5	116315	93108.6	109734	140293	103332	109734	0.117152	0.29491	0.99975
sp|Q9DCW4|ETFB_MOUSE	Q9DCW4	Etfb	Electron transfer flavoprotein subunit beta OS=Mus musculus OX=10090 GN=Etfb PE=1 SV=3	16	4.28766e+08	379091555	3.59254e+08	3.11776e+08	3.95336e+08	3.71557e+08	3.70189e+08	3.3363e+08	3.33765e+08	3.41269e+08	379091555	3.41269e+08	-0.286987	0.295006	0.99975
sp|Q8VCW8|ACSF2_MOUSE	Q8VCW8	Acsf2	Acyl-CoA synthetase family member 2, mitochondrial OS=Mus musculus OX=10090 GN=Acsf2 PE=1 SV=1	21	5.01366e+07	4.37802e+07	4.44024e+07	4.06195e+07	3.96533e+07	5.07586e+07	4.6648e+07	4.59109e+07	4.25321e+07	4.51512e+07	4.37802e+07	4.59109e+07	0.0762442	0.295287	0.99975
sp|P82347|SGCD_MOUSE	P82347	Sgcd	Delta-sarcoglycan OS=Mus musculus OX=10090 GN=Sgcd PE=1 SV=1	12	1.39111e+07	1.45518e+07	1.52167e+07	1.37598e+07	1.53372e+07	1.48302e+07	1.40344e+07	1.38644e+07	1.34736e+07	1.36431e+07	1.45518e+07	1.38644e+07	-0.153636	0.295515	0.99975
sp|P70202|LXN_MOUSE	P70202	Lxn	Latexin OS=Mus musculus OX=10090 GN=Lxn PE=1 SV=2	3	1.65541e+06	1.90154e+06	1.91986e+06	2.20262e+06	1.68295e+06	1.9079e+06	1.80207e+06	2.24377e+06	1.96944e+06	2.07521e+06	1.90154e+06	1.96944e+06	0.0607396	0.295885	0.99975
sp|B1ARW8|CA122_MOUSE	B1ARW8	NA	Uncharacterized protein C1orf122 homolog OS=Mus musculus OX=10090 PE=4 SV=1	1	32534.8	42530.8	41427	52902.7	41017.5	55366.2	35334.1	51708.7	42839.3	49920.6	41427	49920.6	0.488013	0.29625	0.99975
sp|Q99LG0|UBP16_MOUSE	Q99LG0	Usp16	Ubiquitin carboxyl-terminal hydrolase 16 OS=Mus musculus OX=10090 GN=Usp16 PE=1 SV=2	2	248062	326888	289313	365527	243678	310499	284760	372639	335457	300111	289313	310499	0.169412	0.296347	0.99975
sp|P62852|RS25_MOUSE	P62852	Rps25	40S ribosomal protein S25 OS=Mus musculus OX=10090 GN=Rps25 PE=1 SV=1	5	1.36287e+07	1.84708e+07	1.11258e+07	1.00892e+07	1.16283e+07	1.8294e+07	1.37548e+07	1.61621e+07	1.49411e+07	1.06855e+07	1.16283e+07	1.49411e+07	0.63235	0.296369	0.99975
sp|Q66JX5|FR1OP_MOUSE	Q66JX5	Fgfr1op	FGFR1 oncogene partner OS=Mus musculus OX=10090 GN=Fgfr1op PE=1 SV=1	1	368135	294331	328342	280755	360014	305732	290544	322280	299641	307840	328342	305732	-0.201021	0.296935	0.99975
sp|Q91WG0|EST2C_MOUSE	Q91WG0	Ces2c	Acylcarnitine hydrolase OS=Mus musculus OX=10090 GN=Ces2c PE=1 SV=1	2	1.08401e+06	1.33771e+06	1.3181e+06	1.51309e+06	1.0636e+06	1.39862e+06	1.11915e+06	1.58833e+06	1.33318e+06	1.45643e+06	1.3181e+06	1.39862e+06	0.132757	0.29703	0.99975
sp|Q6ZQ88|KDM1A_MOUSE	Q6ZQ88	Kdm1a	Lysine-specific histone demethylase 1A OS=Mus musculus OX=10090 GN=Kdm1a PE=1 SV=2	4	770455	561914	664752	545781	739890	570761	687980	582827	602555	561482	664752	582827	-0.359742	0.297121	0.99975
sp|Q9CW46|RAVR1_MOUSE	Q9CW46	Raver1	Ribonucleoprotein PTB-binding 1 OS=Mus musculus OX=10090 GN=Raver1 PE=1 SV=2	5	1.5582e+06	1.9028e+06	1.86982e+06	2.09646e+06	1.64896e+06	1.86514e+06	1.68744e+06	2.17494e+06	2.01778e+06	1.98521e+06	1.86982e+06	1.98521e+06	0.149219	0.297493	0.99975
sp|Q6ZWU9|RS27_MOUSE	Q6ZWU9	Rps27	40S ribosomal protein S27 OS=Mus musculus OX=10090 GN=Rps27 PE=1 SV=3	1	3.38567e+06	2.98985e+06	4.3195e+06	5.08187e+06	3.67305e+06	3.94253e+06	3.83938e+06	3.4492e+06	3.07682e+06	2.95257e+06	3.67305e+06	3.4492e+06	-0.208282	0.297643	0.99975
sp|Q8BQH4|UBAD2_MOUSE	Q8BQH4	Ubald2	UBA-like domain-containing protein 2 OS=Mus musculus OX=10090 GN=Ubald2 PE=2 SV=1	1	43738.4	46601.7	51793.7	56689.7	42314.4	62660.7	42169.9	70339.5	50029.3	46780.3	46601.7	50029.3	0.174814	0.298039	0.99975
sp|Q8R3B1|PLCD1_MOUSE	Q8R3B1	Plcd1	1-phosphatidylinositol 4,5-bisphosphate phosphodiesterase delta-1 OS=Mus musculus OX=10090 GN=Plcd1 PE=1 SV=2	15	8.79122e+06	1.10164e+07	9.45576e+06	1.04494e+07	9.75462e+06	1.16402e+07	9.01962e+06	1.21825e+07	1.01599e+07	10201131	9.75462e+06	10201131	0.132154	0.298341	0.99975
sp|Q9D706|RPAP3_MOUSE	Q9D706	Rpap3	RNA polymerase II-associated protein 3 OS=Mus musculus OX=10090 GN=Rpap3 PE=1 SV=1	7	1.41253e+06	1.28203e+06	1.29544e+06	1.24554e+06	1.38114e+06	1.3376e+06	1.29434e+06	1.31732e+06	1.17669e+06	1.19938e+06	1.29544e+06	1.29434e+06	0.0108116	0.298359	0.99975
sp|Q99P72|RTN4_MOUSE	Q99P72	Rtn4	Reticulon-4 OS=Mus musculus OX=10090 GN=Rtn4 PE=1 SV=2	8	2.14786e+07	2.39147e+07	2.01238e+07	2.11415e+07	2.00657e+07	1.98609e+07	2.06667e+07	1.74672e+07	1.99036e+07	2.2835e+07	2.11415e+07	1.99036e+07	-0.170468	0.298424	0.99975
sp|Q9D1I2|CAR19_MOUSE	Q9D1I2	Card19	Caspase recruitment domain-containing protein 19 OS=Mus musculus OX=10090 GN=Card19 PE=1 SV=1	3	1.21028e+06	1.2265e+06	1.23151e+06	1.27772e+06	1.15227e+06	1.19663e+06	1.10363e+06	1.19868e+06	1.19393e+06	1.18023e+06	1.2265e+06	1.19393e+06	-0.0897878	0.298506	0.99975
sp|Q9CR67|TMM33_MOUSE	Q9CR67	Tmem33	Transmembrane protein 33 OS=Mus musculus OX=10090 GN=Tmem33 PE=1 SV=1	4	1.64048e+06	2.27626e+06	2.12439e+06	2.9322e+06	1.57126e+06	2.20268e+06	1.95096e+06	2.59105e+06	2.3777e+06	2.55644e+06	2.12439e+06	2.3777e+06	0.260078	0.298663	0.99975
sp|Q9DCH4|EIF3F_MOUSE	Q9DCH4	Eif3f	Eukaryotic translation initiation factor 3 subunit F OS=Mus musculus OX=10090 GN=Eif3f PE=1 SV=2	11	1.13006e+07	1.48043e+07	1.15902e+07	1.40577e+07	1.23129e+07	1.30712e+07	1.29471e+07	13690343	1.32961e+07	1.50343e+07	1.23129e+07	1.32961e+07	0.166069	0.299046	0.99975
sp|Q8BSL7|ARF2_MOUSE	Q8BSL7	Arf2	ADP-ribosylation factor 2 OS=Mus musculus OX=10090 GN=Arf2 PE=1 SV=2	2	570693	765306	809248	915317	594951	767804	608120	1.00644e+06	800203	954194	765306	800203	0.0814675	0.299618	0.99975
sp|P18181|CD48_MOUSE	P18181	Cd48	CD48 antigen OS=Mus musculus OX=10090 GN=Cd48 PE=1 SV=1	1	291695	278899	321781	297984	291112	260637	262970	305492	293601	290267	291695	290267	-0.037573	0.299674	0.99975
sp|O35963|RB33B_MOUSE	O35963	Rab33b	Ras-related protein Rab-33B OS=Mus musculus OX=10090 GN=Rab33b PE=1 SV=1	2	611267	671773	628754	677686	622038	636839	687602	640676	667833	716633	628754	667833	0.143841	0.300124	0.99975
sp|Q810U5|CCD50_MOUSE	Q810U5	Ccdc50	Coiled-coil domain-containing protein 50 OS=Mus musculus OX=10090 GN=Ccdc50 PE=1 SV=1	3	2.44677e+06	2.26811e+06	2.36471e+06	2.17643e+06	2.29207e+06	2.25769e+06	2.06722e+06	2.46988e+06	2.11347e+06	2.12428e+06	2.29207e+06	2.12428e+06	-0.228177	0.300201	0.99975
sp|O09131|GSTO1_MOUSE	O09131	Gsto1	Glutathione S-transferase omega-1 OS=Mus musculus OX=10090 GN=Gsto1 PE=1 SV=2	14	4.48768e+07	4.01395e+07	4.10059e+07	3.63148e+07	3.79445e+07	4.25079e+07	4.65554e+07	4.52931e+07	3.59259e+07	4.3238e+07	4.01395e+07	4.3238e+07	0.176673	0.300259	0.99975
sp|Q923G2|RPAB3_MOUSE	Q923G2	Polr2h	DNA-directed RNA polymerases I, II, and III subunit RPABC3 OS=Mus musculus OX=10090 GN=Polr2h PE=1 SV=3	2	585291	829843	666461	956570	599747	711881	753570	853253	735649	946106	666461	753570	0.345697	0.30027	0.99975
sp|Q64471|GSTT1_MOUSE	Q64471	Gstt1	Glutathione S-transferase theta-1 OS=Mus musculus OX=10090 GN=Gstt1 PE=1 SV=4	9	1.69288e+07	1.52034e+07	2.11727e+07	1.47731e+07	1.85425e+07	1.62433e+07	1.53551e+07	1.68085e+07	1.70068e+07	1.43413e+07	1.69288e+07	1.62433e+07	-0.14977	0.300891	0.99975
sp|Q99MN1|SYK_MOUSE	Q99MN1	Kars	Lysine--tRNA ligase OS=Mus musculus OX=10090 GN=Kars PE=1 SV=1	18	2.32256e+07	1.9617e+07	2.12257e+07	1.6579e+07	2.15365e+07	2.06239e+07	1.92763e+07	1.88832e+07	1.7634e+07	1.86946e+07	2.12257e+07	1.88832e+07	-0.308567	0.300979	0.99975
sp|P08905|LYZ2_MOUSE	P08905	Lyz2	Lysozyme C-2 OS=Mus musculus OX=10090 GN=Lyz2 PE=1 SV=2	2	1.6265e+06	1.57933e+06	1.72526e+06	1.73262e+06	1.62106e+06	1.50251e+06	1.35001e+06	1.91146e+06	1.47247e+06	1.57583e+06	1.6265e+06	1.50251e+06	-0.25285	0.300992	0.99975
sp|P04117|FABP4_MOUSE	P04117	Fabp4	Fatty acid-binding protein, adipocyte OS=Mus musculus OX=10090 GN=Fabp4 PE=1 SV=3	18	4033742361	3493673367	4092761510	3580338212	3359783277	3261760189	3547851824	3149139552	3514173834	3982541158	3580338212	3514173834	-0.0898346	0.301266	0.99975
sp|Q9D903|EBP2_MOUSE	Q9D903	Ebna1bp2	Probable rRNA-processing protein EBP2 OS=Mus musculus OX=10090 GN=Ebna1bp2 PE=2 SV=1	1	130995	196939	160810	222442	143178	212927	152429	253425	184576	166431	160810	184576	0.347586	0.301432	0.99975
sp|Q9CR39|WIPI3_MOUSE	Q9CR39	Wdr45b	WD repeat domain phosphoinositide-interacting protein 3 OS=Mus musculus OX=10090 GN=Wdr45b PE=1 SV=2	2	257710	290260	307152	291177	253296	295351	263878	299540	299044	319960	290260	299044	0.045665	0.301436	0.99975
sp|P34022|RANG_MOUSE	P34022	Ranbp1	Ran-specific GTPase-activating protein OS=Mus musculus OX=10090 GN=Ranbp1 PE=1 SV=2	5	1.3488e+07	8.99441e+06	1.1427e+07	7.74522e+06	1.27563e+07	9.54931e+06	1.09939e+07	8.94672e+06	8.88098e+06	9.45627e+06	1.1427e+07	9.45627e+06	-0.486385	0.301804	0.99975
sp|P70697|DCUP_MOUSE	P70697	Urod	Uroporphyrinogen decarboxylase OS=Mus musculus OX=10090 GN=Urod PE=1 SV=2	9	6.48342e+06	6.79898e+06	6.66983e+06	6.94549e+06	6.44749e+06	7.53707e+06	6.38064e+06	7.5869e+06	6.61511e+06	6.88339e+06	6.66983e+06	6.88339e+06	0.0814726	0.302092	0.99975
sp|P68254|1433T_MOUSE	P68254	Ywhaq	14-3-3 protein theta OS=Mus musculus OX=10090 GN=Ywhaq PE=1 SV=1	12	5.25125e+07	6.54288e+07	5.71769e+07	6.46118e+07	4.87739e+07	6.11468e+07	6.15862e+07	5.70593e+07	6.14108e+07	6.48904e+07	5.71769e+07	6.14108e+07	0.164619	0.302308	0.99975
sp|Q8BYZ1|ABI3_MOUSE	Q8BYZ1	Abi3	ABI gene family member 3 OS=Mus musculus OX=10090 GN=Abi3 PE=1 SV=3	3	1.16735e+06	747914	992566	747614	1.15222e+06	889082	888253	785463	889887	815434	992566	888253	-0.297046	0.302602	0.99975
sp|Q8BHC9|FUT11_MOUSE	Q8BHC9	Fut11	Alpha-(1,3)-fucosyltransferase 11 OS=Mus musculus OX=10090 GN=Fut11 PE=1 SV=1	5	2.63604e+06	2.4871e+06	2.82011e+06	2.69567e+06	2.69704e+06	3.09022e+06	2.34672e+06	3.24506e+06	2.90816e+06	2.70893e+06	2.69567e+06	2.90816e+06	0.155761	0.302632	0.99975
sp|Q99LI7|CSTF3_MOUSE	Q99LI7	Cstf3	Cleavage stimulation factor subunit 3 OS=Mus musculus OX=10090 GN=Cstf3 PE=1 SV=1	5	1.73028e+06	2.07853e+06	1.76926e+06	1.94733e+06	1.95155e+06	1.97393e+06	1.5269e+06	2.02079e+06	1.82394e+06	1.50847e+06	1.94733e+06	1.82394e+06	-0.177349	0.302749	0.99975
sp|P35293|RAB18_MOUSE	P35293	Rab18	Ras-related protein Rab-18 OS=Mus musculus OX=10090 GN=Rab18 PE=1 SV=2	11	2.01093e+07	1.61734e+07	1.75712e+07	1.48628e+07	1.868e+07	1.70538e+07	1.8095e+07	1.55344e+07	1.47407e+07	1.60272e+07	1.75712e+07	1.60272e+07	-0.237311	0.30288	0.99975
sp|P61089|UBE2N_MOUSE	P61089	Ube2n	Ubiquitin-conjugating enzyme E2 N OS=Mus musculus OX=10090 GN=Ube2n PE=1 SV=1	7	2.19117e+07	1.82153e+07	2.04999e+07	1.67745e+07	2.17238e+07	1.86732e+07	2.00378e+07	1.80068e+07	1.90506e+07	1.68981e+07	2.04999e+07	1.86732e+07	-0.254229	0.302974	0.99975
sp|Q9D8Z2|TRIA1_MOUSE	Q9D8Z2	Triap1	TP53-regulated inhibitor of apoptosis 1 OS=Mus musculus OX=10090 GN=Triap1 PE=1 SV=1	4	1.79211e+06	1.57005e+06	1.61948e+06	1.53218e+06	1.63867e+06	1.62227e+06	1.57983e+06	1.56847e+06	1.53702e+06	1.50833e+06	1.61948e+06	1.56847e+06	-0.0980414	0.303473	0.99975
sp|Q9DCZ4|MIC26_MOUSE	Q9DCZ4	Apoo	MICOS complex subunit Mic26 OS=Mus musculus OX=10090 GN=Apoo PE=1 SV=2	4	1.27468e+07	1.02369e+07	9.26964e+06	9.14841e+06	1.09899e+07	1.02716e+07	1.15011e+07	8.81054e+06	8.84928e+06	8.72493e+06	1.02369e+07	8.84928e+06	-0.397636	0.303634	0.99975
sp|Q9CR62|M2OM_MOUSE	Q9CR62	Slc25a11	Mitochondrial 2-oxoglutarate/malate carrier protein OS=Mus musculus OX=10090 GN=Slc25a11 PE=1 SV=3	12	2.74588e+07	3.13827e+07	2.4659e+07	3.12655e+07	2.46152e+07	3.0259e+07	2.83215e+07	3.11263e+07	2.78364e+07	3.00477e+07	2.74588e+07	3.00477e+07	0.216699	0.303694	0.99975
sp|Q9CQC6|BZW1_MOUSE	Q9CQC6	Bzw1	Basic leucine zipper and W2 domain-containing protein 1 OS=Mus musculus OX=10090 GN=Bzw1 PE=1 SV=1	10	16847164	1.41078e+07	1.4503e+07	1.30294e+07	1.59975e+07	1.29256e+07	1.47543e+07	1.37987e+07	1.37712e+07	1.48526e+07	1.4503e+07	1.37987e+07	-0.138545	0.303746	0.99975
sp|P26039|TLN1_MOUSE	P26039	Tln1	Talin-1 OS=Mus musculus OX=10090 GN=Tln1 PE=1 SV=2	119	2.58878e+08	2.12122e+08	2.48394e+08	194289197	2.61105e+08	2.33279e+08	2.10332e+08	232750688	2.05469e+08	2.09542e+08	2.48394e+08	2.10332e+08	-0.411919	0.304069	0.99975
sp|Q3UN90|LYRM9_MOUSE	Q3UN90	Lyrm9	LYR motif-containing protein 9 OS=Mus musculus OX=10090 GN=Lyrm9 PE=3 SV=1	1	90672.8	80032.2	84880.7	83195.4	80801.2	91577.9	64959.6	92824.9	69912.7	72745.6	83195.4	72745.6	-0.368622	0.304168	0.99975
sp|Q69ZF3|GBA2_MOUSE	Q69ZF3	Gba2	Non-lysosomal glucosylceramidase OS=Mus musculus OX=10090 GN=Gba2 PE=1 SV=2	2	235405	269171	267530	301449	238691	299344	240867	331314	272918	268849	267530	272918	0.0385464	0.304263	0.99975
sp|Q91V09|WDR13_MOUSE	Q91V09	Wdr13	WD repeat-containing protein 13 OS=Mus musculus OX=10090 GN=Wdr13 PE=1 SV=1	3	772583	1.18003e+06	912824	1.23445e+06	757526	1.10885e+06	883791	1.17029e+06	1.13824e+06	1.04099e+06	912824	1.10885e+06	0.482695	0.304267	0.99975
sp|P46718|PDCD2_MOUSE	P46718	Pdcd2	Programmed cell death protein 2 OS=Mus musculus OX=10090 GN=Pdcd2 PE=2 SV=2	2	555489	555112	552298	613733	555386	563909	495334	577745	527610	547707	555386	547707	-0.0611785	0.304293	0.99975
sp|Q80SY6|ADAL_MOUSE	Q80SY6	Adal	Adenosine deaminase-like protein OS=Mus musculus OX=10090 GN=Adal PE=2 SV=1	3	252055	315099	245958	320803	234011	270216	312755	296724	255241	355222	252055	296724	0.444444	0.304369	0.99975
sp|Q9Z1Q5|CLIC1_MOUSE	Q9Z1Q5	Clic1	Chloride intracellular channel protein 1 OS=Mus musculus OX=10090 GN=Clic1 PE=1 SV=3	9	1.81098e+07	1.8527e+07	1.92657e+07	1.79654e+07	1.7925e+07	1.83902e+07	1.66257e+07	1.81505e+07	1.64122e+07	1.86057e+07	1.81098e+07	1.81505e+07	-0.0465601	0.30438	0.99975
sp|Q9DCV3|DGAT2_MOUSE	Q9DCV3	Dgat2	Diacylglycerol O-acyltransferase 2 OS=Mus musculus OX=10090 GN=Dgat2 PE=1 SV=1	4	1.01975e+06	1.35214e+06	963616	1.40087e+06	1.10723e+06	1.07687e+06	1.27581e+06	1.10864e+06	1.43002e+06	1.58309e+06	1.10723e+06	1.27581e+06	0.374618	0.304618	0.99975
sp|Q61585|G0S2_MOUSE	Q61585	G0s2	G0/G1 switch protein 2 OS=Mus musculus OX=10090 GN=G0s2 PE=1 SV=1	2	464535	516654	495847	509292	460950	472269	509593	412106	412702	509988	495847	472269	-0.140504	0.304983	0.99975
sp|Q64356|SVS6_MOUSE	Q64356	Svs6	Seminal vesicle secretory protein 6 OS=Mus musculus OX=10090 GN=Svs6 PE=2 SV=1	1	31655.4	69511.2	49372.1	90860.4	61729.2	245131	48147.5	105121	58205	46246.9	61729.2	58205	-0.155993	0.305181	0.99975
sp|Q61191|HCFC1_MOUSE	Q61191	Hcfc1	Host cell factor 1 OS=Mus musculus OX=10090 GN=Hcfc1 PE=1 SV=2	20	1.41388e+07	1.12561e+07	1.36934e+07	1.21559e+07	1.35209e+07	1.22691e+07	1.14735e+07	1.29691e+07	1.21692e+07	1.23539e+07	1.35209e+07	1.22691e+07	-0.293137	0.305354	0.99975
sp|Q921Y0|MOB1A_MOUSE,sp|Q8BPB0|MOB1B_MOUSE	Q921Y0	Mob1b	MOB kinase activator 1B OS=Mus musculus OX=10090 GN=Mob1b PE=1 SV=3	2	2.80909e+06	3.24988e+06	3.00849e+06	2.96761e+06	2.66352e+06	2.88824e+06	3.05089e+06	3.00622e+06	2.95896e+06	3.82907e+06	2.96761e+06	3.00622e+06	-0.00189026	0.305386	0.99975
sp|O08756|HCD2_MOUSE	O08756	Hsd17b10	3-hydroxyacyl-CoA dehydrogenase type-2 OS=Mus musculus OX=10090 GN=Hsd17b10 PE=1 SV=4	8	3.70866e+07	5.00374e+07	3.1963e+07	3.98619e+07	3.74715e+07	3.89219e+07	4.56203e+07	3.866e+07	3.92111e+07	5.25844e+07	3.74715e+07	3.92111e+07	0.205044	0.305589	0.99975
sp|Q8BZB2|COAC_MOUSE	Q8BZB2	Ppcdc	Phosphopantothenoylcysteine decarboxylase OS=Mus musculus OX=10090 GN=Ppcdc PE=1 SV=1	1	166370	226167	181100	251559	148986	202771	178497	214879	245270	230158	181100	214879	0.427138	0.305873	0.99975
sp|Q9Z1T1|AP3B1_MOUSE	Q9Z1T1	Ap3b1	AP-3 complex subunit beta-1 OS=Mus musculus OX=10090 GN=Ap3b1 PE=1 SV=2	21	1.31486e+07	1.33799e+07	13811678	1.42647e+07	1.2819e+07	1.32345e+07	1.40368e+07	1.41626e+07	1.37612e+07	1.49458e+07	1.33799e+07	1.40368e+07	0.113652	0.306208	0.99975
sp|Q6P5B0|RRP12_MOUSE	Q6P5B0	Rrp12	RRP12-like protein OS=Mus musculus OX=10090 GN=Rrp12 PE=1 SV=1	1	187392	317171	218827	292105	213771	289828	221538	337961	289961	236719	218827	289828	0.704999	0.306228	0.99975
sp|Q9R013|CATF_MOUSE	Q9R013	Ctsf	Cathepsin F OS=Mus musculus OX=10090 GN=Ctsf PE=1 SV=1	2	741539	857554	814379	795944	768579	843589	803008	769148	883255	859818	795944	843589	0.115337	0.306294	0.99975
sp|Q9D8S3|ARFG3_MOUSE	Q9D8S3	Arfgap3	ADP-ribosylation factor GTPase-activating protein 3 OS=Mus musculus OX=10090 GN=Arfgap3 PE=1 SV=2	6	2.99475e+06	2.49806e+06	2.74563e+06	2.59905e+06	2.88646e+06	2.69676e+06	2.53674e+06	2.58726e+06	2.55672e+06	2.71805e+06	2.74563e+06	2.58726e+06	-0.16839	0.306868	0.99975
sp|Q9DCU6|RM04_MOUSE	Q9DCU6	Mrpl4	39S ribosomal protein L4, mitochondrial OS=Mus musculus OX=10090 GN=Mrpl4 PE=1 SV=1	5	1.83959e+06	2.34529e+06	2.07118e+06	2.46848e+06	1.80801e+06	2.48399e+06	1.86885e+06	2.52431e+06	2.1946e+06	2.34967e+06	2.07118e+06	2.34967e+06	0.317552	0.306952	0.99975
sp|Q9DCN2|NB5R3_MOUSE	Q9DCN2	Cyb5r3	NADH-cytochrome b5 reductase 3 OS=Mus musculus OX=10090 GN=Cyb5r3 PE=1 SV=3	16	4.71902e+07	4.72913e+07	4.75393e+07	4.07406e+07	4.67914e+07	5.05864e+07	3.61312e+07	4.80488e+07	3.99246e+07	4.04196e+07	4.71902e+07	4.04196e+07	-0.426724	0.307138	0.99975
sp|E9Q4N7|ARI1B_MOUSE	E9Q4N7	Arid1b	AT-rich interactive domain-containing protein 1B OS=Mus musculus OX=10090 GN=Arid1b PE=1 SV=1	2	315313	331109	304828	318180	338359	383631	326404	381547	299492	319716	318180	326404	0.0583444	0.307392	0.99975
sp|P01786|HVM17_MOUSE	P01786	NA	Ig heavy chain V region MOPC 47A OS=Mus musculus OX=10090 PE=1 SV=1	1	186520	197494	189239	319896	262653	223989	169882	475770	314966	267637	197494	267637	0.855644	0.307432	0.99975
sp|Q9QZA0|CAH5B_MOUSE	Q9QZA0	Ca5b	Carbonic anhydrase 5B, mitochondrial OS=Mus musculus OX=10090 GN=Ca5b PE=1 SV=2	9	2.34077e+07	2.12083e+07	2.27086e+07	2.19287e+07	1.98589e+07	2.41437e+07	2.09274e+07	2.35422e+07	2.22894e+07	2.33584e+07	2.19287e+07	2.33584e+07	0.141638	0.307441	0.99975
sp|Q8CBC4|CNST_MOUSE	Q8CBC4	Cnst	Consortin OS=Mus musculus OX=10090 GN=Cnst PE=1 SV=1	8	2.49488e+06	1.93401e+06	2.29151e+06	1.91262e+06	2.22791e+06	2.14771e+06	2.07181e+06	2.08628e+06	2.02311e+06	1.84742e+06	2.22791e+06	2.07181e+06	-0.218072	0.307456	0.99975
sp|P06683|CO9_MOUSE	P06683	C9	Complement component C9 OS=Mus musculus OX=10090 GN=C9 PE=1 SV=2	9	2.39719e+06	1.92277e+06	2.29848e+06	2.398e+06	2.26961e+06	2.3418e+06	2.50835e+06	2.71786e+06	2.00651e+06	2.52996e+06	2.29848e+06	2.50835e+06	0.240535	0.307754	0.99975
sp|Q8BX94|OSBL2_MOUSE	Q8BX94	Osbpl2	Oxysterol-binding protein-related protein 2 OS=Mus musculus OX=10090 GN=Osbpl2 PE=1 SV=1	3	802981	944444	732742	843348	919044	990549	967056	899280	758448	927218	843348	927218	0.220777	0.308167	0.99975
sp|Q9R1Y5|HIC1_MOUSE	Q9R1Y5	Hic1	Hypermethylated in cancer 1 protein OS=Mus musculus OX=10090 GN=Hic1 PE=1 SV=4	1	51891.4	42936.3	60944.4	48305.2	62511.1	49246.2	79734.5	50711.5	55717.8	63881.2	51891.4	55717.8	0.222354	0.308197	0.99975
sp|Q91VW3|SH3L3_MOUSE	Q91VW3	Sh3bgrl3	SH3 domain-binding glutamic acid-rich-like protein 3 OS=Mus musculus OX=10090 GN=Sh3bgrl3 PE=1 SV=1	5	7.42133e+06	5.69478e+06	8.00242e+06	5.99676e+06	6.72775e+06	6.55722e+06	5.36241e+06	6.71941e+06	5.45387e+06	6.9666e+06	6.72775e+06	6.55722e+06	-0.114017	0.308443	0.99975
sp|Q6P549|SHIP2_MOUSE	Q6P549	Inppl1	Phosphatidylinositol 3,4,5-trisphosphate 5-phosphatase 2 OS=Mus musculus OX=10090 GN=Inppl1 PE=1 SV=1	8	4.34765e+06	5.5644e+06	4.55059e+06	5.13916e+06	4.52794e+06	4.53431e+06	5.76542e+06	4.53092e+06	5.76651e+06	5.40592e+06	4.55059e+06	5.40592e+06	0.44334	0.308626	0.99975
sp|Q9CXY6|ILF2_MOUSE	Q9CXY6	Ilf2	Interleukin enhancer-binding factor 2 OS=Mus musculus OX=10090 GN=Ilf2 PE=1 SV=1	7	5.01432e+06	4.97379e+06	5.14459e+06	4.8165e+06	4.89666e+06	4.85053e+06	5.11274e+06	5.08229e+06	5.08423e+06	5.8772e+06	4.97379e+06	5.08423e+06	0.0329553	0.308744	0.99975
sp|Q6W8Q3|PC4L1_MOUSE	Q6W8Q3	Pcp4l1	Purkinje cell protein 4-like protein 1 OS=Mus musculus OX=10090 GN=Pcp4l1 PE=1 SV=1	2	1.25132e+06	902633	1.12962e+06	847855	1.13985e+06	948052	1.03968e+06	1.06613e+06	866582	886401	1.12962e+06	948052	-0.464211	0.30888	0.99975
sp|Q91VJ5|PQBP1_MOUSE	Q91VJ5	Pqbp1	Polyglutamine-binding protein 1 OS=Mus musculus OX=10090 GN=Pqbp1 PE=1 SV=1	4	1.15171e+06	913284	1.06574e+06	950025	1.09981e+06	973038	984559	943305	1.00195e+06	998764	1.06574e+06	984559	-0.192665	0.309045	0.99975
sp|P27808|MGAT1_MOUSE	P27808	Mgat1	Alpha-1,3-mannosyl-glycoprotein 2-beta-N-acetylglucosaminyltransferase OS=Mus musculus OX=10090 GN=Mgat1 PE=1 SV=1	1	557975	834345	586778	712296	516324	675153	780294	555109	656752	961265	586778	675153	0.370346	0.309469	0.99975
sp|Q8BHT6|B3GLT_MOUSE	Q8BHT6	B3glct	Beta-1,3-glucosyltransferase OS=Mus musculus OX=10090 GN=B3glct PE=1 SV=3	4	1.56345e+06	2.00648e+06	1.64333e+06	1.92274e+06	1.45152e+06	1.97627e+06	1.74082e+06	1.86317e+06	1.67812e+06	1.89874e+06	1.64333e+06	1.86317e+06	0.302915	0.309578	0.99975
sp|Q8VD66|ABHD4_MOUSE	Q8VD66	Abhd4	Protein ABHD4 OS=Mus musculus OX=10090 GN=Abhd4 PE=1 SV=1	3	811090	844888	1.04066e+06	898979	766709	893009	882572	907203	1.00328e+06	928813	844888	907203	0.155356	0.30958	0.99975
sp|Q8C0K5|GDC_MOUSE	Q8C0K5	Slc25a16	Graves disease carrier protein homolog OS=Mus musculus OX=10090 GN=Slc25a16 PE=1 SV=1	3	684316	731485	800406	770205	700479	929710	660803	954671	742927	732395	731485	742927	0.0200055	0.30972	0.99975
sp|Q9Z2F7|BNI3L_MOUSE	Q9Z2F7	Bnip3l	BCL2/adenovirus E1B 19 kDa protein-interacting protein 3-like OS=Mus musculus OX=10090 GN=Bnip3l PE=1 SV=1	2	578348	421505	573595	471922	464475	594454	600386	578284	452698	497661	471922	578284	0.471524	0.309761	0.99975
sp|P56959|FUS_MOUSE	P56959	Fus	RNA-binding protein FUS OS=Mus musculus OX=10090 GN=Fus PE=1 SV=1	9	2.24124e+07	1.60273e+07	2.11642e+07	1.43373e+07	2.22501e+07	1.79649e+07	1.71596e+07	1.76151e+07	1.70878e+07	1.65024e+07	2.11642e+07	1.71596e+07	-0.520763	0.310081	0.99975
sp|Q9EPL9|ACOX3_MOUSE	Q9EPL9	Acox3	Peroxisomal acyl-coenzyme A oxidase 3 OS=Mus musculus OX=10090 GN=Acox3 PE=1 SV=2	8	6.9073e+06	5.65883e+06	6.35085e+06	5.36585e+06	6.12125e+06	5.83082e+06	5.82726e+06	5.66184e+06	5.54623e+06	5.90141e+06	6.12125e+06	5.82726e+06	-0.173803	0.310164	0.99975
sp|P60202|MYPR_MOUSE	P60202	Plp1	Myelin proteolipid protein OS=Mus musculus OX=10090 GN=Plp1 PE=1 SV=2	2	588520	423413	813495	552341	557712	489307	528371	554713	468161	548662	557712	528371	-0.163993	0.31036	0.99975
sp|Q8C407|YIPF4_MOUSE	Q8C407	Yipf4	Protein YIPF4 OS=Mus musculus OX=10090 GN=Yipf4 PE=1 SV=1	2	1.00988e+06	974824	1.27772e+06	1.08529e+06	918218	1.02019e+06	853535	1.1161e+06	911771	977061	1.00988e+06	977061	-0.108704	0.310519	0.99975
sp|Q8C3X4|GUF1_MOUSE	Q8C3X4	Guf1	Translation factor Guf1, mitochondrial OS=Mus musculus OX=10090 GN=Guf1 PE=1 SV=1	3	1.68779e+06	1.49789e+06	1.42839e+06	1.46415e+06	1.52581e+06	1.67266e+06	1.57874e+06	1.42857e+06	1.63618e+06	1.66253e+06	1.49789e+06	1.63618e+06	0.196192	0.310644	0.99975
sp|O55222|ILK_MOUSE	O55222	Ilk	Integrin-linked protein kinase OS=Mus musculus OX=10090 GN=Ilk PE=1 SV=2	15	3.88844e+07	3.30646e+07	3.79804e+07	3.24041e+07	4.01918e+07	3.48439e+07	3.59851e+07	3.36655e+07	3.53486e+07	3.27156e+07	3.79804e+07	3.48439e+07	-0.23484	0.310748	0.99975
sp|A2RSJ4|UH1BL_MOUSE	A2RSJ4	Uhrf1bp1l	UHRF1-binding protein 1-like OS=Mus musculus OX=10090 GN=Uhrf1bp1l PE=1 SV=2	6	2.56541e+06	2.19166e+06	2.50161e+06	2.09194e+06	2.38869e+06	2.33802e+06	2.09935e+06	2.43095e+06	2.1576e+06	2.07635e+06	2.38869e+06	2.1576e+06	-0.300924	0.311553	0.99975
sp|Q9Z138|ROR2_MOUSE	Q9Z138	Ror2	Tyrosine-protein kinase transmembrane receptor ROR2 OS=Mus musculus OX=10090 GN=Ror2 PE=1 SV=2	1	20816.8	35083.5	25940	49480	30831	35805.8	27872.3	53681.5	41345.6	31098.2	30831	35805.8	0.393879	0.311691	0.99975
sp|Q08093|CNN2_MOUSE	Q08093	Cnn2	Calponin-2 OS=Mus musculus OX=10090 GN=Cnn2 PE=1 SV=1	9	1.0585e+07	7.74998e+06	9.66998e+06	7.21246e+06	9.41599e+06	8.26881e+06	7.97621e+06	8.43347e+06	7.58915e+06	8.72854e+06	9.41599e+06	8.26881e+06	-0.384184	0.31188	0.99975
sp|Q9DBD0|ICA_MOUSE	Q9DBD0	Ica	Inhibitor of carbonic anhydrase OS=Mus musculus OX=10090 GN=Ica PE=1 SV=1	17	1.44666e+07	1.3479e+07	1.5743e+07	1.39691e+07	1.53846e+07	1.52923e+07	1.44181e+07	1.58986e+07	1.43405e+07	1.66935e+07	1.44666e+07	1.52923e+07	0.115763	0.311952	0.99975
sp|Q80TM9|NISCH_MOUSE	Q80TM9	Nisch	Nischarin OS=Mus musculus OX=10090 GN=Nisch PE=1 SV=2	10	3.65147e+06	3.71393e+06	3.9952e+06	3.66901e+06	3.57304e+06	3.53208e+06	3.50138e+06	3.73604e+06	3.5124e+06	3.64826e+06	3.66901e+06	3.53208e+06	-0.126034	0.31243	0.99975
sp|Q99K85|SERC_MOUSE	Q99K85	Psat1	Phosphoserine aminotransferase OS=Mus musculus OX=10090 GN=Psat1 PE=1 SV=1	13	1.56721e+07	1.42413e+07	1.92143e+07	1.69045e+07	1.44976e+07	1.72897e+07	1.55611e+07	1.78581e+07	1.74833e+07	1.71127e+07	1.56721e+07	1.72897e+07	0.229671	0.312518	0.99975
sp|Q6P3D0|NUD16_MOUSE	Q6P3D0	Nudt16	U8 snoRNA-decapping enzyme OS=Mus musculus OX=10090 GN=Nudt16 PE=1 SV=1	4	4.73691e+06	3.89797e+06	4.94019e+06	3.82318e+06	4.43593e+06	4.0589e+06	3.97877e+06	4.12355e+06	4.39021e+06	3.95157e+06	4.43593e+06	4.0589e+06	-0.27976	0.312752	0.99975
sp|Q6NSU3|GL8D1_MOUSE	Q6NSU3	Glt8d1	Glycosyltransferase 8 domain-containing protein 1 OS=Mus musculus OX=10090 GN=Glt8d1 PE=1 SV=1	1	124578	168192	149212	187072	145200	151320	156835	177349	168634	174606	149212	168634	0.299324	0.312765	0.99975
sp|P97872|FMO5_MOUSE	P97872	Fmo5	Dimethylaniline monooxygenase [N-oxide-forming] 5 OS=Mus musculus OX=10090 GN=Fmo5 PE=1 SV=4	6	5.51855e+06	5.06245e+06	5.74323e+06	5.4294e+06	5.35542e+06	5.19642e+06	5.09359e+06	5.46322e+06	4.96103e+06	5.36146e+06	5.4294e+06	5.19642e+06	-0.140499	0.313144	0.99975
sp|Q9CYI0|NJMU_MOUSE	Q9CYI0	NA	Protein Njmu-R1 OS=Mus musculus OX=10090 PE=1 SV=2	2	666012	1.05959e+06	647537	1.11833e+06	709100	938223	857296	991593	946394	858734	709100	938223	0.736413	0.31325	0.99975
sp|P29341|PABP1_MOUSE	P29341	Pabpc1	Polyadenylate-binding protein 1 OS=Mus musculus OX=10090 GN=Pabpc1 PE=1 SV=2	32	7.37116e+07	5.12537e+07	6.83228e+07	5.21987e+07	7.31567e+07	5.89502e+07	5.74357e+07	6.46292e+07	5.52516e+07	5.30441e+07	6.83228e+07	5.74357e+07	-0.432169	0.313429	0.99975
sp|Q6P1F6|2ABA_MOUSE	Q6P1F6	Ppp2r2a	Serine/threonine-protein phosphatase 2A 55 kDa regulatory subunit B alpha isoform OS=Mus musculus OX=10090 GN=Ppp2r2a PE=1 SV=1	9	5.40458e+06	6.12298e+06	6.09939e+06	5.78855e+06	5.41215e+06	5.72985e+06	5.87822e+06	6.28749e+06	5.77507e+06	6.46938e+06	5.78855e+06	5.87822e+06	0.0353318	0.313582	0.99975
sp|Q8K0C4|CP51A_MOUSE	Q8K0C4	Cyp51a1	Lanosterol 14-alpha demethylase OS=Mus musculus OX=10090 GN=Cyp51a1 PE=1 SV=1	7	5.08855e+06	5.60729e+06	4.26417e+06	5.48748e+06	4.45339e+06	4.61681e+06	4.81418e+06	4.59222e+06	4.48137e+06	4.81638e+06	5.08855e+06	4.61681e+06	-0.30252	0.313679	0.99975
sp|Q61508|ECM1_MOUSE	Q61508	Ecm1	Extracellular matrix protein 1 OS=Mus musculus OX=10090 GN=Ecm1 PE=1 SV=2	9	7.16175e+06	5.49037e+06	7.04124e+06	5.83081e+06	6.8186e+06	5.79326e+06	6.04287e+06	6.52779e+06	5.99999e+06	5.93152e+06	6.8186e+06	5.99999e+06	-0.366937	0.31373	0.99975
sp|Q9Z2Z6|MCAT_MOUSE	Q9Z2Z6	Slc25a20	Mitochondrial carnitine/acylcarnitine carrier protein OS=Mus musculus OX=10090 GN=Slc25a20 PE=1 SV=1	20	2.74799e+07	4.62866e+07	2.95267e+07	4.30507e+07	2.41785e+07	3.81198e+07	3.42812e+07	3.83871e+07	3.60177e+07	4.02189e+07	2.95267e+07	3.81198e+07	0.663936	0.313872	0.99975
sp|Q5KU39|VPS41_MOUSE	Q5KU39	Vps41	Vacuolar protein sorting-associated protein 41 homolog OS=Mus musculus OX=10090 GN=Vps41 PE=1 SV=1	6	1.3445e+06	2.12573e+06	1.68781e+06	2.17065e+06	1.47721e+06	2.06491e+06	1.62607e+06	2.31958e+06	1.73183e+06	1.98296e+06	1.68781e+06	1.98296e+06	0.410718	0.313908	0.99975
sp|Q9ERR1|NDEL1_MOUSE	Q9ERR1	Ndel1	Nuclear distribution protein nudE-like 1 OS=Mus musculus OX=10090 GN=Ndel1 PE=1 SV=2	2	529604	407018	468302	353599	505014	432414	427416	404372	396808	416561	468302	416561	-0.299979	0.31439	0.99975
sp|Q8BIW1|PRUN1_MOUSE	Q8BIW1	Prune1	Exopolyphosphatase PRUNE1 OS=Mus musculus OX=10090 GN=Prune1 PE=1 SV=1	3	1.14682e+06	1.08071e+06	1.06657e+06	1.06337e+06	1.13669e+06	1.00146e+06	1.10511e+06	1.03473e+06	1.10791e+06	1.04323e+06	1.08071e+06	1.04323e+06	-0.104606	0.314564	0.99975
sp|P08074|CBR2_MOUSE	P08074	Cbr2	Carbonyl reductase [NADPH] 2 OS=Mus musculus OX=10090 GN=Cbr2 PE=1 SV=1	13	8.2983e+07	7.21565e+07	8.75412e+07	7.15522e+07	7.77628e+07	6.79521e+07	7.3896e+07	7.79039e+07	6.90959e+07	8.14498e+07	7.77628e+07	7.3896e+07	-0.143419	0.314753	0.99975
sp|O08638|MYH11_MOUSE	O08638	Myh11	Myosin-11 OS=Mus musculus OX=10090 GN=Myh11 PE=1 SV=1	77	1.41639e+08	9.70464e+07	1.20048e+08	8.81293e+07	1.02129e+08	1.02178e+08	9.26857e+07	1.14178e+08	8.94046e+07	9.73703e+07	1.02129e+08	9.73703e+07	-0.152904	0.314789	0.99975
sp|Q8CI78|RMND1_MOUSE	Q8CI78	Rmnd1	Required for meiotic nuclear division protein 1 homolog OS=Mus musculus OX=10090 GN=Rmnd1 PE=1 SV=1	3	845478	1.21581e+06	794215	1.17111e+06	700487	959337	1.0201e+06	967210	1.0128e+06	1.22337e+06	845478	1.0128e+06	0.497079	0.315065	0.99975
sp|P56382|ATP5E_MOUSE	P56382	Atp5f1e	ATP synthase subunit epsilon, mitochondrial OS=Mus musculus OX=10090 GN=Atp5f1e PE=1 SV=2	2	7.31859e+06	6.09779e+06	6.34771e+06	6.70679e+06	5.75588e+06	6.35313e+06	6.76743e+06	6.57603e+06	6.97313e+06	7.18362e+06	6.34771e+06	6.76743e+06	0.180264	0.315534	0.99975
sp|P18242|CATD_MOUSE	P18242	Ctsd	Cathepsin D OS=Mus musculus OX=10090 GN=Ctsd PE=1 SV=1	17	7.51681e+07	7.27169e+07	6.68266e+07	5.96204e+07	7.84166e+07	7.22113e+07	9.2408e+07	5.91092e+07	8.14204e+07	8.23878e+07	7.27169e+07	8.14204e+07	0.207653	0.315689	0.99975
sp|P80316|TCPE_MOUSE	P80316	Cct5	T-complex protein 1 subunit epsilon OS=Mus musculus OX=10090 GN=Cct5 PE=1 SV=1	20	5.30674e+07	4.44261e+07	5.12581e+07	4.50561e+07	4.88416e+07	4.95143e+07	4.41728e+07	4.69146e+07	4.30414e+07	4.71136e+07	4.88416e+07	4.69146e+07	-0.151929	0.315776	0.99975
sp|Q8C166|CPNE1_MOUSE	Q8C166	Cpne1	Copine-1 OS=Mus musculus OX=10090 GN=Cpne1 PE=1 SV=1	14	1.43348e+07	1.48325e+07	1.56164e+07	1.39392e+07	1.41121e+07	1.52384e+07	1.52547e+07	1.57469e+07	1.40363e+07	1.54745e+07	1.43348e+07	1.52547e+07	0.162914	0.315929	0.99975
sp|Q80X95|RRAGA_MOUSE	Q80X95	Rraga	Ras-related GTP-binding protein A OS=Mus musculus OX=10090 GN=Rraga PE=1 SV=1	6	2.66366e+06	3.16997e+06	2.77331e+06	3.22693e+06	2.72823e+06	2.97749e+06	2.93514e+06	2.97776e+06	3.22236e+06	3.1576e+06	2.77331e+06	2.97776e+06	0.171003	0.315968	0.99975
sp|P51174|ACADL_MOUSE	P51174	Acadl	Long-chain specific acyl-CoA dehydrogenase, mitochondrial OS=Mus musculus OX=10090 GN=Acadl PE=1 SV=2	25	4.33163e+08	3.87e+08	3.31882e+08	3.12217e+08	3.88386e+08	3.71386e+08	3.66111e+08	3.31886e+08	3.17512e+08	3.36185e+08	3.87e+08	3.36185e+08	-0.384921	0.315981	0.99975
sp|Q7TN22|TXD16_MOUSE	Q7TN22	Txndc16	Thioredoxin domain-containing protein 16 OS=Mus musculus OX=10090 GN=Txndc16 PE=2 SV=1	1	95792.4	111304	126163	148318	105989	153895	91343.4	193240	114449	136098	111304	136098	0.51478	0.316047	0.99975
sp|Q9JIG8|PRAF2_MOUSE	Q9JIG8	Praf2	PRA1 family protein 2 OS=Mus musculus OX=10090 GN=Praf2 PE=1 SV=1	2	308875	350552	353613	407925	340682	371480	378526	368915	356268	371819	350552	371480	0.121199	0.316298	0.99975
sp|Q9CQT1|MTNA_MOUSE	Q9CQT1	Mri1	Methylthioribose-1-phosphate isomerase OS=Mus musculus OX=10090 GN=Mri1 PE=1 SV=1	8	6.09113e+06	5.89953e+06	5.95889e+06	5.83886e+06	5.98595e+06	5.68818e+06	5.62512e+06	5.93273e+06	5.94226e+06	5.65155e+06	5.95889e+06	5.68818e+06	-0.135201	0.31654	0.99975
sp|Q8VDI7|UBAC1_MOUSE	Q8VDI7	Ubac1	Ubiquitin-associated domain-containing protein 1 OS=Mus musculus OX=10090 GN=Ubac1 PE=1 SV=2	4	1.15683e+06	1.39222e+06	1.16713e+06	1.38657e+06	1.27321e+06	1.38961e+06	1.3741e+06	1.38595e+06	1.3365e+06	1.21742e+06	1.27321e+06	1.3741e+06	0.167243	0.316657	0.99975
sp|P56399|UBP5_MOUSE	P56399	Usp5	Ubiquitin carboxyl-terminal hydrolase 5 OS=Mus musculus OX=10090 GN=Usp5 PE=1 SV=1	28	2.35452e+07	2.3869e+07	2.44245e+07	2.57385e+07	2.45793e+07	2.4413e+07	2.23569e+07	2.51883e+07	2.29448e+07	2.26833e+07	2.44245e+07	2.29448e+07	-0.157943	0.316782	0.99975
sp|Q3TRM4|PLPL6_MOUSE	Q3TRM4	Pnpla6	Neuropathy target esterase OS=Mus musculus OX=10090 GN=Pnpla6 PE=1 SV=2	1	293593	392408	345418	474535	317846	445914	326659	415327	416154	384828	345418	415327	0.448652	0.316946	0.99975
sp|Q920A7|AFG31_MOUSE	Q920A7	Afg3l1	AFG3-like protein 1 OS=Mus musculus OX=10090 GN=Afg3l1 PE=1 SV=2	8	2.68483e+06	2.53267e+06	2.64409e+06	2.73424e+06	2.59625e+06	2.98216e+06	2.45733e+06	2.9472e+06	2.75335e+06	2.68809e+06	2.64409e+06	2.75335e+06	0.0898399	0.317494	0.99975
sp|Q9D906|ATG7_MOUSE	Q9D906	Atg7	Ubiquitin-like modifier-activating enzyme ATG7 OS=Mus musculus OX=10090 GN=Atg7 PE=1 SV=1	9	7.19075e+06	5.73508e+06	6.85028e+06	5.34563e+06	6.82162e+06	6.12043e+06	6.5455e+06	5.74407e+06	5.89571e+06	5.4475e+06	6.82162e+06	5.89571e+06	-0.382935	0.317509	0.99975
sp|Q8CJ19|MICA3_MOUSE	Q8CJ19	Mical3	[F-actin]-monooxygenase MICAL3 OS=Mus musculus OX=10090 GN=Mical3 PE=1 SV=2	6	1.14855e+06	1.26055e+06	1.21721e+06	1.32338e+06	1.17358e+06	1.30732e+06	1.20424e+06	1.37587e+06	1.2608e+06	1.24122e+06	1.21721e+06	1.2608e+06	0.0783436	0.317703	0.99975
sp|Q91Z49|UIF_MOUSE	Q91Z49	Fyttd1	UAP56-interacting factor OS=Mus musculus OX=10090 GN=Fyttd1 PE=1 SV=1	1	104042	106814	110748	90675.4	98470.1	116185	99284	120671	104617	100052	104042	104617	-0.0166987	0.31798	0.99975
sp|P05532|KIT_MOUSE	P05532	Kit	Mast/stem cell growth factor receptor Kit OS=Mus musculus OX=10090 GN=Kit PE=1 SV=3	1	32566.3	39057	36366.7	34988.1	34372.8	39849.5	35474.8	41958.7	32427.3	38599.4	34988.1	38599.4	0.246698	0.318398	0.99975
sp|Q9DC71|RT15_MOUSE	Q9DC71	Mrps15	28S ribosomal protein S15, mitochondrial OS=Mus musculus OX=10090 GN=Mrps15 PE=1 SV=2	6	3.21212e+06	3.06726e+06	2.76416e+06	2.83363e+06	2.90635e+06	3.52028e+06	3.04133e+06	3.30775e+06	2.9884e+06	2.77331e+06	2.90635e+06	3.04133e+06	0.106589	0.318616	0.99975
sp|Q8BH55|THNS1_MOUSE	Q8BH55	Thnsl1	Threonine synthase-like 1 OS=Mus musculus OX=10090 GN=Thnsl1 PE=1 SV=1	1	457708	614748	494527	503559	520149	653817	484129	640983	480864	557440	503559	557440	0.236848	0.318667	0.99975
sp|Q9QYE6|GOGA5_MOUSE	Q9QYE6	Golga5	Golgin subfamily A member 5 OS=Mus musculus OX=10090 GN=Golga5 PE=1 SV=2	13	6.13513e+06	5.8132e+06	6.23516e+06	6.19583e+06	6.09993e+06	6.08845e+06	5.35245e+06	6.36868e+06	5.56212e+06	5.89478e+06	6.13513e+06	5.89478e+06	-0.131983	0.318689	0.99975
sp|P30993|C5AR1_MOUSE	P30993	C5ar1	C5a anaphylatoxin chemotactic receptor 1 OS=Mus musculus OX=10090 GN=C5ar1 PE=1 SV=2	2	1.57545e+06	1.38432e+06	1.69105e+06	1.28895e+06	1.45991e+06	1.39948e+06	1.51447e+06	1.49748e+06	1.17471e+06	1.33087e+06	1.45991e+06	1.39948e+06	-0.157361	0.318694	0.99975
sp|Q9D924|ISCA1_MOUSE	Q9D924	Isca1	Iron-sulfur cluster assembly 1 homolog, mitochondrial OS=Mus musculus OX=10090 GN=Isca1 PE=2 SV=1	2	1.6699e+06	1.82336e+06	1.66195e+06	1.80186e+06	1.52152e+06	1.71829e+06	1.78561e+06	1.75271e+06	1.66095e+06	2.00076e+06	1.6699e+06	1.75271e+06	0.0962194	0.318748	0.99975
sp|P43023|CX6A2_MOUSE	P43023	Cox6a2	Cytochrome c oxidase subunit 6A2, mitochondrial OS=Mus musculus OX=10090 GN=Cox6a2 PE=1 SV=2	1	76521.4	282993	136684	294667	151745	272601	134701	282745	293616	168801	151745	272601	1.51258	0.318756	0.99975
sp|Q8BV49|IFIX_MOUSE	Q8BV49	Pyhin1	Pyrin and HIN domain-containing protein 1 OS=Mus musculus OX=10090 GN=Pyhin1 PE=1 SV=1	2	651392	553270	674951	609366	589025	624866	531118	673524	691581	851485	609366	673524	0.214912	0.318804	0.99975
sp|Q8R574|KPRB_MOUSE	Q8R574	Prpsap2	Phosphoribosyl pyrophosphate synthase-associated protein 2 OS=Mus musculus OX=10090 GN=Prpsap2 PE=1 SV=1	8	5.69341e+06	5.66849e+06	6.14439e+06	6.01355e+06	6.13594e+06	5.93208e+06	5.28918e+06	6.07557e+06	5.7743e+06	5.40808e+06	6.01355e+06	5.7743e+06	-0.121522	0.318927	0.99975
sp|Q8K0L9|ZBT20_MOUSE	Q8K0L9	Zbtb20	Zinc finger and BTB domain-containing protein 20 OS=Mus musculus OX=10090 GN=Zbtb20 PE=1 SV=1	3	650249	661022	791096	709531	694099	739845	652872	831551	752337	731162	694099	739845	0.123864	0.319032	0.99975
sp|Q80Y55|BSDC1_MOUSE	Q80Y55	Bsdc1	BSD domain-containing protein 1 OS=Mus musculus OX=10090 GN=Bsdc1 PE=1 SV=1	3	1.04836e+06	959267	994386	943252	1.07938e+06	969355	944373	877587	1.06922e+06	934770	994386	944373	-0.124963	0.319044	0.99975
sp|Q8R5A0|SMYD2_MOUSE	Q8R5A0	Smyd2	N-lysine methyltransferase SMYD2 OS=Mus musculus OX=10090 GN=Smyd2 PE=1 SV=1	5	982369	1.58983e+06	1.10616e+06	1.45045e+06	1.07468e+06	1.33926e+06	1.24469e+06	1.28236e+06	1.44959e+06	1.38112e+06	1.10616e+06	1.33926e+06	0.49683	0.319113	0.99975
sp|Q6ZPR6|IBTK_MOUSE	Q6ZPR6	Ibtk	Inhibitor of Bruton tyrosine kinase OS=Mus musculus OX=10090 GN=Ibtk PE=1 SV=3	1	195517	371034	276131	378566	197415	279871	267526	362589	323997	351928	276131	323997	0.381578	0.319498	0.99975
sp|P61961|UFM1_MOUSE	P61961	Ufm1	Ubiquitin-fold modifier 1 OS=Mus musculus OX=10090 GN=Ufm1 PE=1 SV=1	2	4.71437e+06	4.28331e+06	4.60401e+06	4.2306e+06	4.58093e+06	4.30472e+06	4.44784e+06	4.28967e+06	4.32025e+06	4.24583e+06	4.58093e+06	4.30472e+06	-0.187653	0.319546	0.99975
sp|Q6A009|LTN1_MOUSE	Q6A009	Ltn1	E3 ubiquitin-protein ligase listerin OS=Mus musculus OX=10090 GN=Ltn1 PE=1 SV=3	2	360781	408702	359237	362378	432866	360618	462273	357398	456284	430742	362378	430742	0.419373	0.319558	0.99975
sp|Q8K370|ACD10_MOUSE	Q8K370	Acad10	Acyl-CoA dehydrogenase family member 10 OS=Mus musculus OX=10090 GN=Acad10 PE=1 SV=1	30	2.39851e+07	2.88909e+07	2.49738e+07	2.66666e+07	2.37262e+07	2.85571e+07	2.47742e+07	2.80054e+07	2.72434e+07	2.60533e+07	2.49738e+07	2.72434e+07	0.205719	0.319602	0.99975
sp|Q8BJY1|PSMD5_MOUSE	Q8BJY1	Psmd5	26S proteasome non-ATPase regulatory subunit 5 OS=Mus musculus OX=10090 GN=Psmd5 PE=1 SV=4	10	1.11135e+07	1.07316e+07	1.12095e+07	9.91793e+06	1.11366e+07	1.10931e+07	1.01185e+07	1.11114e+07	9.73063e+06	9.71309e+06	1.11135e+07	1.01185e+07	-0.252019	0.320005	0.99975
sp|Q9D6Y9|GLGB_MOUSE	Q9D6Y9	Gbe1	1,4-alpha-glucan-branching enzyme OS=Mus musculus OX=10090 GN=Gbe1 PE=1 SV=1	24	3.16434e+07	3.43023e+07	2.6878e+07	3.07838e+07	2.5996e+07	3.13336e+07	2.7293e+07	2.81974e+07	2.67006e+07	2.66335e+07	3.07838e+07	2.7293e+07	-0.297164	0.320031	0.99975
sp|O88455|DHCR7_MOUSE	O88455	Dhcr7	7-dehydrocholesterol reductase OS=Mus musculus OX=10090 GN=Dhcr7 PE=1 SV=1	2	837800	1.36704e+06	906429	1.39962e+06	836818	1.22368e+06	1.07365e+06	1.10724e+06	1.12367e+06	1.32785e+06	906429	1.12367e+06	0.580869	0.320154	0.99975
sp|Q9DBR0|AKAP8_MOUSE	Q9DBR0	Akap8	A-kinase anchor protein 8 OS=Mus musculus OX=10090 GN=Akap8 PE=1 SV=1	6	2.65256e+06	2.41172e+06	2.77678e+06	2.30324e+06	2.76179e+06	2.62445e+06	2.09637e+06	2.79677e+06	2.38142e+06	2.22205e+06	2.65256e+06	2.38142e+06	-0.318445	0.320293	0.99975
sp|Q6P2B1|TNPO3_MOUSE	Q6P2B1	Tnpo3	Transportin-3 OS=Mus musculus OX=10090 GN=Tnpo3 PE=1 SV=1	4	2.43888e+06	2.62279e+06	2.67135e+06	2.67678e+06	2.64471e+06	2.5644e+06	2.61076e+06	2.70004e+06	3.02994e+06	2.72851e+06	2.64471e+06	2.70004e+06	0.00966933	0.320523	0.99975
sp|P59913|PCMD1_MOUSE	P59913	Pcmtd1	Protein-L-isoaspartate O-methyltransferase domain-containing protein 1 OS=Mus musculus OX=10090 GN=Pcmtd1 PE=1 SV=1	4	2.62915e+06	2.50335e+06	2.36099e+06	2.17472e+06	2.50525e+06	2.26954e+06	2.53519e+06	2.42266e+06	2.07865e+06	2.25814e+06	2.50335e+06	2.26954e+06	-0.277786	0.320721	0.99975
sp|O89079|COPE_MOUSE	O89079	Cope	Coatomer subunit epsilon OS=Mus musculus OX=10090 GN=Cope PE=1 SV=3	7	4.34982e+06	4.59653e+06	4.4497e+06	5.04657e+06	4.13356e+06	4.54614e+06	4.46364e+06	4.94509e+06	4.5933e+06	5.12873e+06	4.4497e+06	4.5933e+06	0.0721604	0.320758	0.99975
sp|P56564|EAA1_MOUSE	P56564	Slc1a3	Excitatory amino acid transporter 1 OS=Mus musculus OX=10090 GN=Slc1a3 PE=1 SV=2	4	1.00328e+06	885938	1.03475e+06	1.01256e+06	1.12897e+06	993296	1.11089e+06	1.17137e+06	1.01591e+06	1.04499e+06	1.01256e+06	1.04499e+06	0.0627616	0.320914	0.99975
sp|Q99N94|RM09_MOUSE	Q99N94	Mrpl9	39S ribosomal protein L9, mitochondrial OS=Mus musculus OX=10090 GN=Mrpl9 PE=1 SV=2	9	3.37601e+06	4.07918e+06	3.57248e+06	3.84544e+06	3.25808e+06	4.22768e+06	3.40063e+06	4.31869e+06	3.56785e+06	3.81953e+06	3.57248e+06	3.81953e+06	0.172329	0.320978	0.99975
sp|Q9JI10|STK3_MOUSE	Q9JI10	Stk3	Serine/threonine-protein kinase 3 OS=Mus musculus OX=10090 GN=Stk3 PE=1 SV=1	8	6.51294e+06	6.04286e+06	6.30176e+06	5.66923e+06	6.34035e+06	6.1269e+06	5.83441e+06	5.99094e+06	5.72492e+06	6.01462e+06	6.30176e+06	5.99094e+06	-0.144543	0.321876	0.99975
sp|P15626|GSTM2_MOUSE	P15626	Gstm2	Glutathione S-transferase Mu 2 OS=Mus musculus OX=10090 GN=Gstm2 PE=1 SV=2	11	1.524e+07	1.79282e+07	1.73362e+07	1.98161e+07	1.42516e+07	1.46841e+07	1.90957e+07	1.7987e+07	1.83535e+07	2.20539e+07	1.73362e+07	1.83535e+07	0.199187	0.321877	0.99975
sp|Q920I9|WDR7_MOUSE	Q920I9	Wdr7	WD repeat-containing protein 7 OS=Mus musculus OX=10090 GN=Wdr7 PE=1 SV=3	3	731213	958880	765787	944248	982457	861575	769612	813132	872035	751422	944248	813132	-0.383535	0.32188	0.99975
sp|P61460|DEPD5_MOUSE	P61460	Depdc5	GATOR complex protein DEPDC5 OS=Mus musculus OX=10090 GN=Depdc5 PE=1 SV=2	1	212652	187536	215251	203528	198606	207559	198250	205127	210419	259407	203528	207559	0.0146935	0.321941	0.99975
sp|Q9QUI0|RHOA_MOUSE	Q9QUI0	Rhoa	Transforming protein RhoA OS=Mus musculus OX=10090 GN=Rhoa PE=1 SV=1	4	6.99865e+06	6.3011e+06	7.46683e+06	5.33402e+06	7.39175e+06	6.76052e+06	5.97887e+06	6.37676e+06	6.10746e+06	5.88148e+06	6.99865e+06	6.10746e+06	-0.391694	0.321943	0.99975
sp|Q6GQT9|NOMO1_MOUSE	Q6GQT9	Nomo1	Nodal modulator 1 OS=Mus musculus OX=10090 GN=Nomo1 PE=1 SV=1	19	1.35303e+07	1.5628e+07	1.42775e+07	16367715	1.39854e+07	1.66024e+07	1.37954e+07	1.63543e+07	1.52413e+07	1.57496e+07	1.42775e+07	1.57496e+07	0.251349	0.321958	0.99975
sp|Q91YY4|ATPF2_MOUSE	Q91YY4	Atpaf2	ATP synthase mitochondrial F1 complex assembly factor 2 OS=Mus musculus OX=10090 GN=Atpaf2 PE=1 SV=1	3	1.37922e+06	1.42607e+06	1.21826e+06	1.40014e+06	1.25225e+06	1.30641e+06	1.55465e+06	1.35235e+06	1.32011e+06	1.50257e+06	1.37922e+06	1.35235e+06	-0.0900902	0.321999	0.99975
sp|O88351|IKKB_MOUSE	O88351	Ikbkb	Inhibitor of nuclear factor kappa-B kinase subunit beta OS=Mus musculus OX=10090 GN=Ikbkb PE=1 SV=1	9	2.60476e+06	2.92458e+06	2.98728e+06	2.99003e+06	2.52597e+06	2.82237e+06	2.77876e+06	3.06043e+06	2.83775e+06	3.26905e+06	2.92458e+06	2.83775e+06	-0.100631	0.322532	0.99975
sp|Q8C5W3|TBCEL_MOUSE	Q8C5W3	Tbcel	Tubulin-specific chaperone cofactor E-like protein OS=Mus musculus OX=10090 GN=Tbcel PE=1 SV=1	3	1.65035e+06	1.49745e+06	1.71067e+06	1.47448e+06	1.71274e+06	1.46905e+06	1.55095e+06	1.57198e+06	1.54004e+06	1.56384e+06	1.65035e+06	1.55095e+06	-0.180369	0.322565	0.99975
sp|Q91YK2|RRP1B_MOUSE	Q91YK2	Rrp1b	Ribosomal RNA processing protein 1 homolog B OS=Mus musculus OX=10090 GN=Rrp1b PE=1 SV=2	1	59248.8	73222.6	76665.8	70327.8	53010.9	91581.7	52287.1	90984.9	65424.2	78679.8	70327.8	78679.8	0.268938	0.322654	0.99975
sp|Q9QZE7|TSNAX_MOUSE	Q9QZE7	Tsnax	Translin-associated protein X OS=Mus musculus OX=10090 GN=Tsnax PE=1 SV=1	13	5.82254e+06	5.77098e+06	5.91252e+06	5.7034e+06	5.64527e+06	5.33503e+06	5.66331e+06	5.70831e+06	5.44326e+06	5.7803e+06	5.77098e+06	5.66331e+06	-0.0587108	0.322713	0.99975
sp|Q60865|CAPR1_MOUSE	Q60865	Caprin1	Caprin-1 OS=Mus musculus OX=10090 GN=Caprin1 PE=1 SV=2	10	1.3749e+07	1.19085e+07	1.17241e+07	1.03158e+07	1.31997e+07	1.10454e+07	1.26222e+07	1.09296e+07	1.08713e+07	1.17117e+07	1.19085e+07	1.10454e+07	-0.222886	0.322732	0.99975
sp|Q99LJ0|CT2NL_MOUSE	Q99LJ0	Cttnbp2nl	CTTNBP2 N-terminal-like protein OS=Mus musculus OX=10090 GN=Cttnbp2nl PE=1 SV=1	9	2.31738e+06	1.99495e+06	2.28333e+06	2.01445e+06	2.16919e+06	2.12674e+06	1.9646e+06	2.27026e+06	1.91401e+06	1.98845e+06	2.16919e+06	1.98845e+06	-0.258381	0.322764	0.99975
sp|Q8VCN5|CGL_MOUSE	Q8VCN5	Cth	Cystathionine gamma-lyase OS=Mus musculus OX=10090 GN=Cth PE=1 SV=1	2	1.10685e+06	2.2815e+06	1.06112e+06	1.87519e+06	1.39671e+06	1.56869e+06	1.12338e+06	1.33189e+06	1.26306e+06	1.13078e+06	1.39671e+06	1.26306e+06	-0.295906	0.3231	0.99975
sp|Q9DB73|NB5R1_MOUSE	Q9DB73	Cyb5r1	NADH-cytochrome b5 reductase 1 OS=Mus musculus OX=10090 GN=Cyb5r1 PE=1 SV=1	5	5.78437e+06	6.21497e+06	6.15446e+06	5.86437e+06	5.27204e+06	5.54275e+06	5.70352e+06	5.39033e+06	5.83354e+06	5.60539e+06	5.86437e+06	5.60539e+06	-0.124704	0.323116	0.99975
sp|O08796|EF2K_MOUSE	O08796	Eef2k	Eukaryotic elongation factor 2 kinase OS=Mus musculus OX=10090 GN=Eef2k PE=1 SV=1	5	1.52055e+06	1.41564e+06	1.72975e+06	1.63394e+06	1.42903e+06	1.60599e+06	1.51879e+06	1.82024e+06	1.55739e+06	1.64131e+06	1.52055e+06	1.60599e+06	0.11486	0.323325	0.99975
sp|Q8R001|MARE2_MOUSE	Q8R001	Mapre2	Microtubule-associated protein RP/EB family member 2 OS=Mus musculus OX=10090 GN=Mapre2 PE=1 SV=1	5	1.39035e+06	1.87931e+06	1.60962e+06	2.05294e+06	1.32954e+06	1.62187e+06	1.78017e+06	1.78411e+06	1.62607e+06	2.20441e+06	1.60962e+06	1.78017e+06	0.248818	0.324088	0.99975
sp|Q8R164|BPHL_MOUSE	Q8R164	Bphl	Valacyclovir hydrolase OS=Mus musculus OX=10090 GN=Bphl PE=1 SV=1	11	2.76462e+07	2.12707e+07	2.34413e+07	1.82497e+07	2.47339e+07	2.20013e+07	2.36396e+07	2.04759e+07	1.96355e+07	2.0395e+07	2.34413e+07	2.04759e+07	-0.362023	0.324495	0.99975
sp|Q8BTX9|HSDL1_MOUSE	Q8BTX9	Hsdl1	Inactive hydroxysteroid dehydrogenase-like protein 1 OS=Mus musculus OX=10090 GN=Hsdl1 PE=1 SV=1	3	882825	1.12069e+06	1.07636e+06	1.24868e+06	889025	1.05139e+06	996274	1.16246e+06	1.17922e+06	1.19564e+06	1.07636e+06	1.16246e+06	0.169465	0.324629	0.99975
sp|Q3TDD9|PPR21_MOUSE	Q3TDD9	Ppp1r21	Protein phosphatase 1 regulatory subunit 21 OS=Mus musculus OX=10090 GN=Ppp1r21 PE=1 SV=2	12	4.20162e+06	4.06101e+06	4.42429e+06	3.99041e+06	4.33326e+06	4.10687e+06	3.98651e+06	4.22509e+06	3.87938e+06	4.0619e+06	4.20162e+06	4.0619e+06	-0.113282	0.32467	0.99975
sp|Q4VC33|MAEA_MOUSE	Q4VC33	Maea	E3 ubiquitin-protein transferase MAEA OS=Mus musculus OX=10090 GN=Maea PE=1 SV=1	3	999444	1.34529e+06	1.14879e+06	1.36819e+06	957092	1.28218e+06	1.08551e+06	1.36421e+06	1.14794e+06	1.42234e+06	1.14879e+06	1.28218e+06	0.2645	0.324761	0.99975
sp|P26231|CTNA1_MOUSE	P26231	Ctnna1	Catenin alpha-1 OS=Mus musculus OX=10090 GN=Ctnna1 PE=1 SV=1	24	1.76816e+07	1.40403e+07	1.6239e+07	1.32516e+07	1.69828e+07	1.46615e+07	1.57963e+07	1.46576e+07	1.37421e+07	1.43198e+07	1.6239e+07	1.46576e+07	-0.278553	0.325118	0.99975
sp|Q9DCT1|AKCL2_MOUSE	Q9DCT1	Akr1e2	1,5-anhydro-D-fructose reductase OS=Mus musculus OX=10090 GN=Akr1e2 PE=1 SV=1	1	219699	285465	246878	307605	235949	256360	257054	266660	314222	291713	246878	266660	0.186985	0.325689	0.99975
sp|Q9JKB1|UCHL3_MOUSE	Q9JKB1	Uchl3	Ubiquitin carboxyl-terminal hydrolase isozyme L3 OS=Mus musculus OX=10090 GN=Uchl3 PE=1 SV=2	8	6.7151e+06	5.9213e+06	5.88522e+06	5.54347e+06	6.15698e+06	5.50201e+06	6.48837e+06	5.44558e+06	5.486e+06	5.82948e+06	5.9213e+06	5.50201e+06	-0.215944	0.325928	0.99975
sp|Q9CR27|WASC3_MOUSE	Q9CR27	Washc3	WASH complex subunit 3 OS=Mus musculus OX=10090 GN=Washc3 PE=1 SV=1	2	560911	635446	501393	533896	578426	589481	757246	550543	559352	569385	560911	569385	0.0333005	0.325986	0.99975
sp|Q07797|LG3BP_MOUSE	Q07797	Lgals3bp	Galectin-3-binding protein OS=Mus musculus OX=10090 GN=Lgals3bp PE=1 SV=1	11	9.53808e+06	7.28764e+06	8.59428e+06	7.61244e+06	8.901e+06	8.62499e+06	9.54014e+06	9.36325e+06	8.21938e+06	8.5778e+06	8.59428e+06	8.62499e+06	-0.00386771	0.326007	0.99975
sp|Q8R105|VP37C_MOUSE	Q8R105	Vps37c	Vacuolar protein sorting-associated protein 37C OS=Mus musculus OX=10090 GN=Vps37c PE=1 SV=1	1	340916	371863	375440	435192	365860	364331	314605	389787	376083	338550	371863	364331	-0.0815963	0.326055	0.99975
sp|Q9R0Q9|MPU1_MOUSE	Q9R0Q9	Mpdu1	Mannose-P-dolichol utilization defect 1 protein OS=Mus musculus OX=10090 GN=Mpdu1 PE=1 SV=1	1	1.91712e+06	2.56966e+06	2.15382e+06	2.99819e+06	1.47687e+06	2.05861e+06	2.28116e+06	2.32823e+06	2.66203e+06	3.07146e+06	2.15382e+06	2.32823e+06	0.187275	0.326137	0.99975
sp|O35623|BET1_MOUSE	O35623	Bet1	BET1 homolog OS=Mus musculus OX=10090 GN=Bet1 PE=1 SV=1	2	778335	660498	761433	760624	813768	756086	799593	754234	846729	792209	761433	792209	0.0865467	0.326408	0.99975
sp|P62702|RS4X_MOUSE	P62702	Rps4x	40S ribosomal protein S4, X isoform OS=Mus musculus OX=10090 GN=Rps4x PE=1 SV=2	13	2.83461e+07	3.00684e+07	2.6632e+07	2.43876e+07	2.72657e+07	3.11808e+07	2.86672e+07	3.17899e+07	2.63661e+07	2.65163e+07	2.72657e+07	2.86672e+07	0.117962	0.326528	0.99975
sp|Q8C4Y3|NELFB_MOUSE	Q8C4Y3	Nelfb	Negative elongation factor B OS=Mus musculus OX=10090 GN=Nelfb PE=1 SV=2	3	1.2103e+06	1.35597e+06	1.25475e+06	1.24931e+06	1.36028e+06	1.15521e+06	1.54135e+06	1.21089e+06	1.5448e+06	1.46015e+06	1.25475e+06	1.46015e+06	0.370689	0.326851	0.99975
sp|P11627|L1CAM_MOUSE	P11627	L1cam	Neural cell adhesion molecule L1 OS=Mus musculus OX=10090 GN=L1cam PE=1 SV=1	3	1.30228e+06	953382	1.35267e+06	1.04321e+06	1.43171e+06	1.13978e+06	1.13771e+06	1.13919e+06	1.08075e+06	1.06757e+06	1.30228e+06	1.13771e+06	-0.398445	0.326998	0.99975
sp|Q9WTK7|STK11_MOUSE	Q9WTK7	Stk11	Serine/threonine-protein kinase STK11 OS=Mus musculus OX=10090 GN=Stk11 PE=1 SV=1	3	1.22607e+06	1.17373e+06	1.20044e+06	1.28005e+06	1.24079e+06	1.16775e+06	1.15435e+06	1.25784e+06	1.19375e+06	1.13604e+06	1.22607e+06	1.16775e+06	-0.1709	0.32701	0.99975
sp|P36552|HEM6_MOUSE	P36552	Cpox	Oxygen-dependent coproporphyrinogen-III oxidase, mitochondrial OS=Mus musculus OX=10090 GN=Cpox PE=1 SV=2	7	1.53735e+06	1.83782e+06	1.53323e+06	1.88615e+06	1.60424e+06	1.73213e+06	1.71449e+06	1.87253e+06	1.81658e+06	1.68417e+06	1.60424e+06	1.73213e+06	0.167095	0.327012	0.99975
sp|Q9D1I5|MCEE_MOUSE	Q9D1I5	Mcee	Methylmalonyl-CoA epimerase, mitochondrial OS=Mus musculus OX=10090 GN=Mcee PE=1 SV=1	5	6.55154e+06	6.1977e+06	5.14648e+06	4.62948e+06	6.70203e+06	5.13725e+06	5.2465e+06	6.05405e+06	5.07452e+06	5.34613e+06	6.1977e+06	5.2465e+06	-0.386738	0.327109	0.99975
sp|Q3UGC7|EI3JA_MOUSE,sp|Q66JS6|EI3JB_MOUSE	Q3UGC7	Eif3j1	Eukaryotic translation initiation factor 3 subunit J-A OS=Mus musculus OX=10090 GN=Eif3j1 PE=2 SV=1	11	1.57345e+07	1.57124e+07	1.37331e+07	1.32819e+07	1.60279e+07	1.39339e+07	1.64734e+07	1.27532e+07	1.33918e+07	1.36797e+07	1.57124e+07	1.36797e+07	-0.366919	0.327231	0.99975
sp|Q6PHQ8|NAA35_MOUSE	Q6PHQ8	Naa35	N-alpha-acetyltransferase 35, NatC auxiliary subunit OS=Mus musculus OX=10090 GN=Naa35 PE=1 SV=1	2	391087	570298	447225	604469	417966	550244	438742	617494	494819	555465	447225	550244	0.526667	0.327254	0.99975
sp|Q7SIG6|ASAP2_MOUSE	Q7SIG6	Asap2	Arf-GAP with SH3 domain, ANK repeat and PH domain-containing protein 2 OS=Mus musculus OX=10090 GN=Asap2 PE=1 SV=3	2	464506	491664	518515	497810	500325	473338	560273	489341	511540	554507	497810	511540	0.0407711	0.327801	0.99975
sp|Q91YT0|NDUV1_MOUSE	Q91YT0	Ndufv1	NADH dehydrogenase [ubiquinone] flavoprotein 1, mitochondrial OS=Mus musculus OX=10090 GN=Ndufv1 PE=1 SV=1	25	1.0767e+08	103922630	9.34016e+07	1.01669e+08	8.87366e+07	1.12771e+08	9.87562e+07	106767111	9.80976e+07	1.03092e+08	1.01669e+08	1.03092e+08	0.0211021	0.328081	0.99975
sp|Q9EPL8|IPO7_MOUSE	Q9EPL8	Ipo7	Importin-7 OS=Mus musculus OX=10090 GN=Ipo7 PE=1 SV=2	8	7.57813e+06	7.11813e+06	7.23505e+06	7.68403e+06	7.65052e+06	7.38224e+06	6.83169e+06	7.72972e+06	7.17793e+06	6.75065e+06	7.57813e+06	7.17793e+06	-0.180415	0.328198	0.99975
sp|Q8VBZ3|CLPT1_MOUSE	Q8VBZ3	Clptm1	Cleft lip and palate transmembrane protein 1 homolog OS=Mus musculus OX=10090 GN=Clptm1 PE=1 SV=1	9	3.76598e+06	4.49985e+06	3.82967e+06	4.67392e+06	3.94852e+06	4.43517e+06	4.02323e+06	4.68209e+06	4.17399e+06	4.50751e+06	3.94852e+06	4.43517e+06	0.264439	0.32823	0.99975
sp|Q9DCM0|ETHE1_MOUSE	Q9DCM0	Ethe1	Persulfide dioxygenase ETHE1, mitochondrial OS=Mus musculus OX=10090 GN=Ethe1 PE=1 SV=2	6	4.74779e+06	4.34463e+06	4.69638e+06	4.19856e+06	4.56431e+06	4.49775e+06	4.11248e+06	4.45314e+06	4.24367e+06	4.38396e+06	4.56431e+06	4.38396e+06	-0.134943	0.328295	0.99975
sp|P80314|TCPB_MOUSE	P80314	Cct2	T-complex protein 1 subunit beta OS=Mus musculus OX=10090 GN=Cct2 PE=1 SV=4	33	4.83817e+07	4.18071e+07	4.63531e+07	4.25637e+07	4.63504e+07	4.38857e+07	4.32785e+07	4.42681e+07	4.14045e+07	4.36499e+07	4.63504e+07	4.36499e+07	-0.154654	0.328352	0.99975
sp|P46938|YAP1_MOUSE	P46938	Yap1	Transcriptional coactivator YAP1 OS=Mus musculus OX=10090 GN=Yap1 PE=1 SV=2	6	2.79639e+06	2.05978e+06	2.11622e+06	1.62902e+06	2.66766e+06	2.03488e+06	2.49575e+06	1.8049e+06	1.82297e+06	1.86355e+06	2.11622e+06	1.86355e+06	-0.35053	0.32853	0.99975
sp|Q9CY73|RM44_MOUSE	Q9CY73	Mrpl44	39S ribosomal protein L44, mitochondrial OS=Mus musculus OX=10090 GN=Mrpl44 PE=1 SV=3	5	3.6239e+06	4.1805e+06	3.25735e+06	3.97721e+06	3.38261e+06	4.26505e+06	3.92434e+06	3.8379e+06	3.70285e+06	3.69191e+06	3.6239e+06	3.8379e+06	0.116062	0.328854	0.99975
sp|Q8R1G2|CMBL_MOUSE	Q8R1G2	Cmbl	Carboxymethylenebutenolidase homolog OS=Mus musculus OX=10090 GN=Cmbl PE=1 SV=1	8	1.52909e+07	1.70162e+07	1.52645e+07	1.56262e+07	1.45048e+07	1.62287e+07	1.90813e+07	1.46236e+07	1.5441e+07	1.69073e+07	1.52909e+07	1.62287e+07	0.130783	0.328912	0.99975
sp|Q7TPD2|F185A_MOUSE	Q7TPD2	Fam185a	Protein FAM185A OS=Mus musculus OX=10090 GN=Fam185a PE=2 SV=1	1	104529	119210	96484.6	112894	101297	125125	124976	121295	94982.2	105987	104529	121295	0.35503	0.328964	0.99975
sp|Q62077|PLCG1_MOUSE	Q62077	Plcg1	1-phosphatidylinositol 4,5-bisphosphate phosphodiesterase gamma-1 OS=Mus musculus OX=10090 GN=Plcg1 PE=1 SV=2	10	3.61407e+06	3.49573e+06	3.54269e+06	3.4847e+06	3.77933e+06	3.68086e+06	3.34424e+06	3.46786e+06	3.3484e+06	3.45948e+06	3.54269e+06	3.45948e+06	-0.0708115	0.329093	0.99975
sp|P56380|AP4A_MOUSE	P56380	Nudt2	Bis(5'-nucleosyl)-tetraphosphatase [asymmetrical] OS=Mus musculus OX=10090 GN=Nudt2 PE=1 SV=3	4	2.01405e+06	3.94536e+06	2.44659e+06	4.4163e+06	2.0743e+06	4.02781e+06	2.26236e+06	4.31388e+06	3.37034e+06	3.29641e+06	2.44659e+06	3.37034e+06	0.850756	0.329362	0.99975
sp|Q01730|RSU1_MOUSE	Q01730	Rsu1	Ras suppressor protein 1 OS=Mus musculus OX=10090 GN=Rsu1 PE=1 SV=3	13	2.97317e+07	2.56004e+07	3.13455e+07	2.4133e+07	3.09109e+07	2.70468e+07	2.80612e+07	2.51414e+07	2.75077e+07	2.53094e+07	2.97317e+07	2.70468e+07	-0.295135	0.329479	0.99975
sp|Q7TMM9|TBB2A_MOUSE	Q7TMM9	Tubb2a	Tubulin beta-2A chain OS=Mus musculus OX=10090 GN=Tubb2a PE=1 SV=1	2	6.0052e+06	4.03903e+06	5.47225e+06	3.49339e+06	6.11379e+06	4.74593e+06	4.68592e+06	4.01047e+06	4.49456e+06	4.10956e+06	5.47225e+06	4.49456e+06	-0.495652	0.329529	0.99975
sp|Q61017|GBGT2_MOUSE	Q61017	Gngt2	Guanine nucleotide-binding protein G(I)/G(S)/G(O) subunit gamma-T2 OS=Mus musculus OX=10090 GN=Gngt2 PE=3 SV=2	1	878904	746236	959500	847134	1.00043e+06	822193	813163	786114	874078	873630	878904	822193	-0.218076	0.329643	0.99975
sp|Q8JZX4|SPF45_MOUSE	Q8JZX4	Rbm17	Splicing factor 45 OS=Mus musculus OX=10090 GN=Rbm17 PE=1 SV=1	8	4.8703e+06	3.38678e+06	4.27944e+06	3.78333e+06	4.64853e+06	3.82963e+06	3.92624e+06	3.85195e+06	4.07278e+06	3.76747e+06	4.27944e+06	3.85195e+06	-0.284756	0.330255	0.99975
sp|Q9CQQ8|LSM7_MOUSE	Q9CQQ8	Lsm7	U6 snRNA-associated Sm-like protein LSm7 OS=Mus musculus OX=10090 GN=Lsm7 PE=1 SV=1	2	2.0914e+06	1.5993e+06	1.83963e+06	1.4174e+06	2.16015e+06	1.5825e+06	1.94293e+06	1.46708e+06	1.66069e+06	1.63123e+06	1.83963e+06	1.63123e+06	-0.31216	0.33026	0.99975
sp|P01638|KV5A6_MOUSE	P01638	NA	Ig kappa chain V-V region L6 (Fragment) OS=Mus musculus OX=10090 PE=4 SV=1	3	8.32655e+06	5.91428e+06	9.05889e+06	7.86948e+06	5.88643e+06	8.09373e+06	4.67749e+06	9.0975e+06	1.32855e+07	1.10113e+07	7.86948e+06	9.0975e+06	0.318929	0.330459	0.99975
sp|P02104|HBE_MOUSE	P02104	Hbb-y	Hemoglobin subunit epsilon-Y2 OS=Mus musculus OX=10090 GN=Hbb-y PE=1 SV=2	1	175180	158247	164189	148776	189488	167832	142859	168908	152656	158240	164189	158240	-0.0951945	0.330579	0.99975
sp|Q9DB43|ZFPL1_MOUSE	Q9DB43	Zfpl1	Zinc finger protein-like 1 OS=Mus musculus OX=10090 GN=Zfpl1 PE=1 SV=1	1	1.89484e+06	1.81129e+06	2.0022e+06	1.60665e+06	1.8948e+06	2.10401e+06	1.73289e+06	2.06718e+06	1.82277e+06	2.00255e+06	1.8948e+06	2.00255e+06	0.114922	0.330876	0.99975
sp|B7ZMP1|XPP3_MOUSE	B7ZMP1	Xpnpep3	Xaa-Pro aminopeptidase 3 OS=Mus musculus OX=10090 GN=Xpnpep3 PE=1 SV=1	6	3.45017e+06	3.23337e+06	3.34689e+06	3.62363e+06	3.05516e+06	3.56706e+06	3.26423e+06	3.60313e+06	3.51323e+06	3.44771e+06	3.34689e+06	3.51323e+06	0.108252	0.331023	0.99975
sp|P68372|TBB4B_MOUSE	P68372	Tubb4b	Tubulin beta-4B chain OS=Mus musculus OX=10090 GN=Tubb4b PE=1 SV=1	1	3.28469e+07	2.20883e+07	2.82729e+07	1.88988e+07	3.01455e+07	2.44682e+07	2.49496e+07	2.23333e+07	2.36528e+07	2.2236e+07	2.82729e+07	2.36528e+07	-0.451681	0.331215	0.99975
sp|Q8K2T1|NMRL1_MOUSE	Q8K2T1	Nmral1	NmrA-like family domain-containing protein 1 OS=Mus musculus OX=10090 GN=Nmral1 PE=1 SV=1	5	3.6507e+06	3.6578e+06	4.0296e+06	3.69474e+06	3.93197e+06	3.55011e+06	3.524e+06	3.76275e+06	3.78004e+06	3.66715e+06	3.69474e+06	3.66715e+06	-0.0345009	0.331231	0.99975
sp|Q8BMD5|CDAC1_MOUSE	Q8BMD5	Cdadc1	Cytidine and dCMP deaminase domain-containing protein 1 OS=Mus musculus OX=10090 GN=Cdadc1 PE=2 SV=1	1	61029.3	53548.8	60125.1	56427.7	51505.2	54275.3	61795.5	66114.7	51691.2	68250	56427.7	61795.5	0.237008	0.331254	0.99975
sp|Q9Z1J3|NFS1_MOUSE	Q9Z1J3	Nfs1	Cysteine desulfurase, mitochondrial OS=Mus musculus OX=10090 GN=Nfs1 PE=1 SV=3	12	8.99651e+06	7.466e+06	8.89268e+06	7.7473e+06	8.60734e+06	8.25047e+06	7.81015e+06	8.12885e+06	7.85724e+06	7.71537e+06	8.60734e+06	7.85724e+06	-0.273695	0.331348	0.99975
sp|Q7TMY4|THOC7_MOUSE	Q7TMY4	Thoc7	THO complex subunit 7 homolog OS=Mus musculus OX=10090 GN=Thoc7 PE=1 SV=2	2	476904	451228	505029	533370	437966	505547	433394	612831	544181	484862	476904	505547	0.12107	0.331735	0.99975
sp|Q8C0E2|VP26B_MOUSE	Q8C0E2	Vps26b	Vacuolar protein sorting-associated protein 26B OS=Mus musculus OX=10090 GN=Vps26b PE=1 SV=1	10	1.12319e+07	1.17149e+07	1.30511e+07	1.16206e+07	1.15354e+07	1.25582e+07	1.21797e+07	1.1671e+07	1.21769e+07	1.28957e+07	1.16206e+07	1.21797e+07	0.114146	0.331847	0.99975
sp|Q6DG52|CHUR_MOUSE	Q6DG52	Churc1	Protein Churchill OS=Mus musculus OX=10090 GN=Churc1 PE=3 SV=1	1	72017.5	87081.8	81541.5	104160	72243	88640.2	75063.3	95235.3	90851.8	99247.7	81541.5	90851.8	0.263716	0.33201	0.99975
sp|Q566J8|COQ8B_MOUSE	Q566J8	Coq8b	Atypical kinase COQ8B, mitochondrial OS=Mus musculus OX=10090 GN=Coq8b PE=1 SV=1	7	3.01769e+06	3.20898e+06	3.76901e+06	3.90343e+06	2.89576e+06	4.16571e+06	2.91315e+06	5.01299e+06	3.48789e+06	3.26312e+06	3.20898e+06	3.48789e+06	0.195796	0.332073	0.99975
sp|Q8C0L8|COG5_MOUSE	Q8C0L8	Cog5	Conserved oligomeric Golgi complex subunit 5 OS=Mus musculus OX=10090 GN=Cog5 PE=1 SV=3	4	1.53962e+06	1.47795e+06	1.62758e+06	1.48169e+06	1.36337e+06	1.36533e+06	1.5049e+06	1.41225e+06	1.38346e+06	1.507e+06	1.48169e+06	1.41225e+06	-0.152525	0.332107	0.99975
sp|O88947|FA10_MOUSE	O88947	F10	Coagulation factor X OS=Mus musculus OX=10090 GN=F10 PE=1 SV=1	5	2.6874e+06	2.16716e+06	2.51089e+06	2.21468e+06	2.41355e+06	2.59737e+06	2.60626e+06	2.44935e+06	2.3005e+06	2.63941e+06	2.41355e+06	2.59737e+06	0.145792	0.332256	0.99975
sp|Q9D4H1|EXOC2_MOUSE	Q9D4H1	Exoc2	Exocyst complex component 2 OS=Mus musculus OX=10090 GN=Exoc2 PE=1 SV=1	9	4.34305e+06	3.83874e+06	4.00823e+06	4.24671e+06	4.86073e+06	5.69368e+06	3.69219e+06	5.91308e+06	3.87623e+06	4.63331e+06	4.24671e+06	4.63331e+06	0.150628	0.332545	0.99975
sp|Q9JLI6|SCLY_MOUSE	Q9JLI6	Scly	Selenocysteine lyase OS=Mus musculus OX=10090 GN=Scly PE=1 SV=1	5	2.54979e+06	2.41137e+06	2.59483e+06	2.41822e+06	2.56288e+06	2.33819e+06	2.38822e+06	2.44875e+06	2.45537e+06	2.49593e+06	2.54979e+06	2.44875e+06	-0.150286	0.332769	0.99975
sp|Q9Z2A5|ATE1_MOUSE	Q9Z2A5	Ate1	Arginyl-tRNA--protein transferase 1 OS=Mus musculus OX=10090 GN=Ate1 PE=1 SV=2	4	2.446e+06	2.28866e+06	2.36006e+06	2.1119e+06	2.27433e+06	2.22531e+06	2.24669e+06	2.32481e+06	2.1235e+06	2.11672e+06	2.28866e+06	2.22531e+06	-0.103215	0.332899	0.99975
sp|Q8CCB4|VPS53_MOUSE	Q8CCB4	Vps53	Vacuolar protein sorting-associated protein 53 homolog OS=Mus musculus OX=10090 GN=Vps53 PE=1 SV=1	4	1.00162e+06	1.10024e+06	892234	1.12808e+06	1.01382e+06	954156	1.0471e+06	889423	1.004e+06	971728	1.01382e+06	971728	-0.140116	0.333062	0.99975
sp|Q9D281|NXP20_MOUSE	Q9D281	Fam114a1	Protein Noxp20 OS=Mus musculus OX=10090 GN=Fam114a1 PE=1 SV=1	7	2.68313e+06	2.62139e+06	2.5232e+06	2.57818e+06	2.53681e+06	2.60174e+06	2.69539e+06	2.66327e+06	2.57437e+06	2.86598e+06	2.57818e+06	2.66327e+06	0.047862	0.333153	0.99975
sp|P27048|RSMB_MOUSE	P27048	Snrpb	Small nuclear ribonucleoprotein-associated protein B OS=Mus musculus OX=10090 GN=Snrpb PE=1 SV=1	5	2.97099e+06	3.41398e+06	3.29531e+06	3.73247e+06	2.94103e+06	3.27259e+06	3.30566e+06	3.55834e+06	3.37367e+06	3.66768e+06	3.29531e+06	3.37367e+06	0.048004	0.33344	0.99975
sp|P28076|PSB9_MOUSE	P28076	Psmb9	Proteasome subunit beta type-9 OS=Mus musculus OX=10090 GN=Psmb9 PE=1 SV=1	3	4.10833e+06	4.91947e+06	4.7621e+06	5.86739e+06	3.86052e+06	4.62082e+06	4.92612e+06	4.9464e+06	5.40283e+06	5.19573e+06	4.7621e+06	4.9464e+06	0.101591	0.334006	0.99975
sp|Q9DBX3|SUSD2_MOUSE	Q9DBX3	Susd2	Sushi domain-containing protein 2 OS=Mus musculus OX=10090 GN=Susd2 PE=1 SV=1	5	1.59017e+06	1.72891e+06	1.58456e+06	1.89686e+06	1.48881e+06	1.59718e+06	1.67669e+06	1.7463e+06	1.71793e+06	2.07425e+06	1.59017e+06	1.71793e+06	0.189435	0.334353	0.99975
sp|P08775|RPB1_MOUSE	P08775	Polr2a	DNA-directed RNA polymerase II subunit RPB1 OS=Mus musculus OX=10090 GN=Polr2a PE=1 SV=3	10	3.7085e+06	3.24279e+06	3.62714e+06	3.40895e+06	3.52523e+06	3.50322e+06	3.64389e+06	3.76751e+06	3.48448e+06	3.78939e+06	3.52523e+06	3.64389e+06	0.0719272	0.334419	0.99975
sp|Q80VL1|TDRKH_MOUSE	Q80VL1	Tdrkh	Tudor and KH domain-containing protein OS=Mus musculus OX=10090 GN=Tdrkh PE=1 SV=1	5	1.30889e+06	1.25722e+06	1.25805e+06	1.24863e+06	1.26257e+06	1.36105e+06	1.16278e+06	1.27855e+06	1.13487e+06	1.14732e+06	1.25805e+06	1.16278e+06	-0.203991	0.334523	0.99975
sp|Q8K1J6|TRNT1_MOUSE	Q8K1J6	Trnt1	CCA tRNA nucleotidyltransferase 1, mitochondrial OS=Mus musculus OX=10090 GN=Trnt1 PE=1 SV=1	7	9.06781e+06	8.58035e+06	1.04043e+07	1.00859e+07	9.02156e+06	1.02027e+07	8.62435e+06	1.08324e+07	1.02209e+07	9.91864e+06	9.06781e+06	1.02027e+07	0.278576	0.334553	0.99975
sp|Q63829|COMD3_MOUSE	Q63829	Commd3	COMM domain-containing protein 3 OS=Mus musculus OX=10090 GN=Commd3 PE=1 SV=1	7	6.18608e+06	6.08129e+06	5.79922e+06	5.876e+06	5.7869e+06	5.51298e+06	6.27957e+06	5.4995e+06	5.54045e+06	5.81901e+06	5.876e+06	5.54045e+06	-0.17112	0.334854	0.99975
sp|Q8K4I3|ARHG6_MOUSE	Q8K4I3	Arhgef6	Rho guanine nucleotide exchange factor 6 OS=Mus musculus OX=10090 GN=Arhgef6 PE=1 SV=1	4	2.09776e+06	4.83778e+06	2.38477e+06	3.44139e+06	2.27887e+06	2.85404e+06	2.31564e+06	2.31092e+06	2.41285e+06	2.50004e+06	2.38477e+06	2.41285e+06	0.0354331	0.335062	0.99975
sp|E9Q557|DESP_MOUSE	E9Q557	Dsp	Desmoplakin OS=Mus musculus OX=10090 GN=Dsp PE=1 SV=1	1	845680	1.3482e+06	615052	1.59513e+06	585375	983857	1.08238e+06	966021	1.35784e+06	1.20442e+06	845680	1.08238e+06	0.73303	0.335327	0.99975
sp|Q9DAK9|PHP14_MOUSE	Q9DAK9	Phpt1	14 kDa phosphohistidine phosphatase OS=Mus musculus OX=10090 GN=Phpt1 PE=1 SV=1	3	1.22019e+06	1.42517e+06	1.30704e+06	1.40012e+06	1.195e+06	1.2326e+06	1.42374e+06	1.41111e+06	1.30503e+06	1.53918e+06	1.30704e+06	1.41111e+06	0.176831	0.335492	0.99975
sp|Q80TY5|VP13B_MOUSE	Q80TY5	Vps13b	Vacuolar protein sorting-associated protein 13B OS=Mus musculus OX=10090 GN=Vps13b PE=1 SV=3	1	142434	196144	160391	190258	158480	289857	135178	291889	160399	159822	160391	160399	0.00850803	0.335688	0.99975
sp|Q8K2Q7|BROX_MOUSE	Q8K2Q7	Brox	BRO1 domain-containing protein BROX OS=Mus musculus OX=10090 GN=Brox PE=1 SV=1	2	1.68741e+06	1.346e+06	1.52782e+06	1.26967e+06	1.67999e+06	1.47018e+06	1.40791e+06	1.38507e+06	1.36086e+06	1.41288e+06	1.52782e+06	1.40791e+06	-0.200601	0.335885	0.99975
sp|Q9CXY1|TM175_MOUSE	Q9CXY1	Tmem175	Endosomal/lysosomal potassium channel TMEM175 OS=Mus musculus OX=10090 GN=Tmem175 PE=1 SV=2	1	88156.2	107164	95166.4	107053	87731.2	93027	90923.9	96551.7	90863.6	88834	95166.4	90923.9	-0.10973	0.336028	0.99975
sp|Q80ZS3|RT26_MOUSE	Q80ZS3	Mrps26	28S ribosomal protein S26, mitochondrial OS=Mus musculus OX=10090 GN=Mrps26 PE=1 SV=1	7	4.63436e+06	4.91646e+06	3.96096e+06	4.4313e+06	4.01019e+06	5.31824e+06	4.44666e+06	4.78755e+06	4.4571e+06	4.23888e+06	4.4313e+06	4.4571e+06	0.00547275	0.336105	0.99975
sp|Q9JKL4|NDUF3_MOUSE	Q9JKL4	Ndufaf3	NADH dehydrogenase [ubiquinone] 1 alpha subcomplex assembly factor 3 OS=Mus musculus OX=10090 GN=Ndufaf3 PE=1 SV=1	5	1.87832e+06	2.98646e+06	1.89745e+06	2.25392e+06	2.29832e+06	2.05533e+06	1.84513e+06	2.09336e+06	1.91299e+06	2.34952e+06	2.25392e+06	2.05533e+06	-0.229525	0.336158	0.99975
[truncated: 4,599 more rows]

## Sheet: Suppl. Table 1B_ P-Proteome
Supplementary Table 1B
Phosphoproteome data set of in iWAT of iAdRiKO and control mice three days after tamoxifen treatment
[truncated: 10,444 more rows]
